# Supplementary material for: Transcriptomic landscape of the interaction between the entomopathogenic fungus Beauveria bassiana and its tolerant host Tribolium castaneum revealed by dual RNA-seq
Source: Sci Rep. 2023 Oct 2;13:16506. doi: 10.1038/s41598-023-43889-y (PMC10545715; doi:10.1038/s41598-023-43889-y)
Supplement: Supplementary file 3 — Supplementary Table S2. [file 41598_2023_43889_MOESM3_ESM.xlsx]

## Sheet: Sheet1
Supplementary Table S2: Total genes detected and fragments per kilobase per million mapped fragments (FPKM) in all samples of Beauveria bassiana.
Gene Name	Chromosome	Strand	Start	End	Coverage (3h)	FPKM (3h)	Coverage (12h)	FPKM (12h)	Coverage (48h)	FPKM (48h)	Coverage (72h)	FPKM (72h)	GeneID (or sequence)	Description
BBA_00176	NW_007930836.1	+	523506	524315	0.728232	299.339	1.9657	504.026	1.1847	255.798	0.007916	0.897444	GeneID:19883188	DnaJ domain-containing protein
BBA_00257	NW_007930836.1	-	753868	754280	0.026634	10.9479	0.789346	202.396	1.27845	276.041	5.50605	624.226	GeneID:19883269	hsp70-like protein
BBA_00257	NW_007930836.1	-	754616	755419	0.135389	55.6515	0.743968	190.761	0.550938	118.958	2.82842	320.66	GeneID:19883269	hsp70-like protein
BBA_00876	NW_007930837.1	-	685227	685567	0.857143	352.327	0	0	1.42481	307.643	0	0	GeneID:19883888	nucleosome assembly protein
BBA_01576	NW_007930838.1	-	1127428	1127632	0.55122	226.578	0	0	0	0	6.89756	781.983	GeneID:19884588	ribosomal protein L6e
BBA_01593	NW_007930838.1	-	1171553	1172681	0.227991	93.7154	1.25056	320.658	10.5339	2274.45	12.2709	1391.16	GeneID:19884605	quinone oxidoreductase
BBA_02141	NW_007930839.1	+	1109343	1110222	0.229545	94.3541	0.205682	52.739	2.1875	472.321	5.66364	642.092	GeneID:19885153	mannitol-1-phosphate dehydrogenase
BBA_02142	NW_007930839.1	+	1114943	1115944	0.222958	91.6466	0	0	3.77594	815.294	2.62252	413.066	GeneID:19885154	phosphoglucose isomerase
BBA_02149	NW_007930839.1	+	1134668	1135147	0.282051	115.937	0.647436	166.009	0	0	1.85577	210.39	GeneID:19885161	phosphate metabolism protein
MSTRG.372	NW_007930839.1	-	1284146	1284392	1.48178	609.084	12.7247	3262.74	19.336	4175	77.7814	8818.15	CACTATTGCCTTGTAAGTCGCCGCTATGGATTGCGCTGCCTGCAATTTGTTAGTGGATCTTAGTTGGTCTTGGCCAGGTTTATTTAGCCGCATCTCTCCCGCCACCGCACGTGATGGACCCTCAATTCTCCAACGCACCCATAAAGGCCCGCCAAAATTTCAGTTTCTTCTTTCTTTTCCTTTTCTACTTCACCGGATCTGTGCCAGTCGTCCTCTGCCTTGTTGCGGAGTTGACGTCTGTGCAGCTCGATACCTCATGGAGCCATCAACTTGTTATGATGTCAATTTCCTATCGACAGGTCCCAGAGCAATCGGGGGTGTGGTTGCACTGCTCGTCGTCCTCTGTGGCGGCTGATGTGGTGATCACAGCCATGCTTCCAAAGCGCTATATTTCAAACC…
BBA_02383	NW_007930840.1	+	269157	269676	0.904334	371.926	2.85291	731.517	8.37451	1808.31	5.80769	658.423	GeneID:19885395	hypothetical protein
BBA_02388	NW_007930840.1	-	289724	291971	0.198856	81.7395	2.764	708.718	7.3717	1643.71	32.4934	3726.45	GeneID:19885400	translation elongation factor 1 alpha
BBA_02410	NW_007930840.1	+	366632	366955	0.00391	1.6072	0.001465	0.375641	0	0	2.52282	286.015	GeneID:19885422	coatomer gamma-2 subunit
MSTRG.499	NW_007930841.1	+	517134	518052	0.443961	182.49	5.10446	1359.62	0.302503	65.3159	2.90642	329.503	CGAGAAAAAGGACCTGTCGTGTGCTTTGATTTTTAGCATTGTCAGCGGCCTCGCCAAGACATGATTACATGTACCTAATGACCATCAGAGCTAATGATTTACAATGAAAAGTAATTTCTTTACGAAGACACTTGATCTAATTGAAACGACAATCGTTGCTGGGACATTCACTTGAATTAAAAAATGTAGCGAAAAAGAGTATCCAATCTTATTGAGGCCGTCGATCTGAGAATACTGCATTACAGGAAACCAAGACAACACAAGCAAAAACCTCGGAATCCAAAAGAAAAAAAGGTTTGACAATAATAGTACATTATGTAGAAGAAGAAGCCCCATTAGAATAAAATCCACCAAATGACATTTCCATTATTTTTTTCAAAGGCATTTTTCTGTGTGTGA…
BBA_03325	NW_007930842.1	+	342172	342399	0.767544	315.498	0.495614	127.081	5.52193	1192.29	2.52632	286.411	GeneID:19886337	60S acidic ribosomal protein P1
BBA_03360	NW_007930842.1	-	430131	430596	0.390836	160.653	0.369272	94.6852	0.873315	188.565	10.1132	1146.54	GeneID:19886372	DDHD domain-containing protein
BBA_03488	NW_007930842.1	-	834639	835810	0.262252	107.798	0.231788	59.4328	0.177483	38.3218	4.28212	485.468	GeneID:19886500	translationally controlled tumor protein-like variant I
BBA_03935	NW_007930843.1	+	979154	980050	0.168814	69.3908	2.15979	553.794	3.2835	708.969	2.06057	233.608	GeneID:19886947	hypothetical protein
BBA_03936	NW_007930843.1	+	980462	980785	0.644444	264.898	0	0	2.83704	612.568	0	0	GeneID:19886948	DUF1264 domain-containing protein
BBA_04053	NW_007930844.1	-	180679	180945	1.86175	765.27	0	0	0	0	0	0	GeneID:19887065	choriogenin Hminor
BBA_04090	NW_007930844.1	+	281900	282966	0.580454	238.595	1.98322	509.277	13.1964	2865.98	2.1076	238.941	GeneID:19887102	short-chain dehydrogenase
MSTRG.710	NW_007930844.1	-	283255	283586	0.731092	300.514	23.3067	5976.08	35.5546	7676.89	21.7185	2462.24	GCGTTTTCATAATCGAGCTCTAATGATGATGGAGGTGATTCGATGTGATGGTGTTGATTGACGGCAAAGTGACGTCAACTGACAGATTCCATGACGCGGATCTCAACGGTCTTGGCGGGTATGGGTGGGCGATTGCAAGATATATCAAAGCCCAAGTTGCACCCTGTCTCTCTTTTTTCGATGCATATTTCTTATGCATACACAGTCATATTGATCAATACTGCCTACCAAATCGTCTCAATTGTGCAAATCGTGCAGTTGCTATTGTAAGTGGCAGCACAGAGGTTCCATGCACCCCATCATCCGGAGTCATCGGTCCCCGCTCTGATGCTAGAAAAAAAAAGACTAAAAACTAATCTGCTCAAAAGTTCACTCAAACATCAACACTTTTACCATGTG…
MSTRG.768	NW_007930845.1	+	63976	64257	2.50355	1029.08	5.91135	1515.73	12.0177	2594.85	70.8972	8275.67	TTCCGTTGAATGGAGCACGTATCAATTCTGCAAACATACGCATTGCAAGATATGATAAATCTTTTGACAGACAACCAGACAAATCACATGCATGCCTCCGCAACTCAAAGCAAATAGATTCAAGTATATTCAATATGCAATACAATAGTTAGGTACTGTACAAACTCCTTACCTTGAGCCAGACAGCCCATTCTCAAACATGCAAGTAGCTGGCTGCAGCTTGATGCCGGGTGGTGCTTCACTTGAACAACACCAACCAGACACCTGTATTCAAATATGCCACTCAAAATAAATCCCTTTCCATTCTGTAGAGTCAGAGTTTTTTATCAACGCGGCCGATGCTGTAACAAGGTCGGTGTGTCGGCCGCCTATTTCATCGATACCAACCACCCATTCGCA…
MSTRG.833	NW_007930846.1	+	819660	819894	1.45957	599.956	4.87234	1249.32	2.41702	665.212	7.07234	801.798	GAGAGGTTGCAACGCGTGTGGCGCGTGTCGCGGGGGTCAACTTTAAGTGGTTCCACTTTTCTCGCGACGCTCTACTACCTTACAGTAGTCACTTCGTGAGCAACTCACCAACTGCACCCAGCATGTATACGGGTGTACATAGTTTTATTTTATTATATTTTCATATACCACAACATATACGGTAAATGTTTCAGAAGAGCGTTGCCAAAGCCGACATTGATAGAGAGGCCCTGCTGCACCGAAGCTCCGCCAGGAGACGGCTTCATAGCTTGGACTGCAAGTTGTGCTGCCAGGTCAGGCTGATGGCGTATAAATCGAGCGTCTACTTTTCCACTACCTCGTCCCGCCGCGTAGAAGCCCGTGCTCCCCTGATGATTTTTAATTTACCGCTCGGAATAC…
MSTRG.841	NW_007930847.1	-	56479	56787	3.04854	1253.1	169.01	43335.8	215.718	46577.5	994.867	113779	CGGTGGGCAGTAAATCAGCGCCCCACCGATTTCTCAGTATAAAGCTGCGCCGTCTCGCCTTCACTTTGGTCTTTTCTTCTTTTCTTCTTCACGTCGACAATACTTCAGTATGTCTACCCCTACCTTCTCTGGCAACAGTTCTCCCCTTTCGGGCTGTCTTTCCAAAGCCATCTTCCAAACAACTTGCTAACCTCCCCCAAGGAGAATCATTTCTATAGTAATCGACCCATCTCTTGGTTCCCCAAAAGAGCCACAGAATCCACCCTGGTTGATGAGTGCATATCCTCGACACCCTAGAGTGAATACTTTTCTTCTGGTCCTCTCGAACTGTCCGAAAGGATGGCGGCTTGGCTTTCGGGTCAATGCTGTATAGAGAGATGCGCGAGTTAGTGATTGGCT…
BBA_05166	NW_007930848.1	+	161039	161544	0.450893	185.339	8.07812	2071.31	12.2723	2649.82	3.1875	388.194	GeneID:19888178	hypothetical protein
BBA_05848	NW_007930851.1	-	144219	145105	0.653722	268.711	0.980583	251.432	1.6699	360.562	2.21521	251.14	GeneID:19888860	covalently-linked cell wall protein
MSTRG.1071	NW_007930852.1	-	573646	573944	10.8428	4456.92	588.388	151012	702.803	152221	3021.04	343860	GCTCGGTAGAGGGTTTTTGTTCTTTTGTAAGAAGCGTCAAGCCATGGCTTGTTGTAAAGATAAGTTGAAGCTGCATCGATGAAGCATATCAAAGCTCCTGGATGGTTTGGCAGCAAAATAAAGTGGGGAGCTCAGGACCCCACAAACCGAAGAAAGGGAGGGGGGGGGGTATATAGTGCACAATAGCTGGCTCTTTTTCCGGCTGTAGTGGCTCAACTGGGAAACTTCTCGTACTTTTCTCATCTTGCAACCGCACCAAATACCGTCAGATCCCCCTCTGCGGCGCCCAGCCCGAACGCCGCGGTGGCCGCCCGCTCGCATGGGCAACCTGCGATTTGCCGGTACACAGGCAGCGTCAAACCTGCCCGCGGCCCTCAGCACTGGAGATGACCCTTGAGG…
MSTRG.1206	NW_007930857.1	+	240136	240765	1.14123	469.101	5.1139	1311.26	36.8747	8202.43	43.861	4972.57	GAACAACAAAGCAGAAGAGGTATAAAAAAAAAGGGCCAATCGAAATTCACGATGGGCAGGTGCTTGCATACCATTTTGAAGCTATCTCGAGGCTGCGTCCTAGAATCTGGACTCAATGTGCTACGAATACTGCGCCAGTGCACCGACATGGGAACGATGAGGTCATGTTTACAAGTCACGAGGCCAAAGAATCTAGGATTGTTTGTAGAGCAAATTTGGTATCATTTATCGAGCGACGCGAGGCTTTCAAGGCGTGCGCTACGTGGCAGCTTGCTCATTCTCGAGGCGATCTCGAAACGCCGACTGGTACCCGACCGTTATGTTGTCCATTACCCATCCGTCGCACCATTGGGCGAAACTCCGAGGCTACTTGTAGTGCATTCGCGCCATTCTCCAGCT…
BBA_07091	NW_007930857.1	-	488309	488769	1.51703	623.572	0.934985	239.74	9.18576	1983.37	1.21981	138.291	GeneID:19890103	conidiation-specific protein 10
BBA_07225	NW_007930858.1	-	346725	347014	0.542373	222.942	0	0	0	0	3.42373	388.151	GeneID:19890237	D-isomer specific 2-hydroxyacid dehydrogenase
BBA_07243	NW_007930858.1	-	416073	416345	0.52381	215.311	0.351648	90.1662	0	0	5.86081	664.445	GeneID:19890255	calmodulin-like protein
BBA_07871	NW_007930863.1	-	311486	312062	0.422111	173.508	0.447236	114.676	2.65327	572.888	2.799	317.325	GeneID:19890883	40S ribosomal protein S30%2C putative
MSTRG.1392	NW_007930866.1	-	232172	232477	1.1634	478.214	23.4935	6023.97	22.4575	4848.99	103.745	11963.6	CAGCATCGTGAAATCTCTGCTCTCCAACAGGCATGGGTTAGAATTCTCTGCTCCATTCTCAGAGCTCCAAGTCGGTTGCCAATGGCAGAGTCCCTAAACAGACTAGCGTCCCCACACCACCTCTGCCAGAATAAAAAGCCTTCGTCCCTCTTCACTTTTTAACTTTCTTTTCTTCTTTTCTTTCCTCATCATCAGTAAGGGTTATTTCTACACCGTCAAGTGTTTTAATAATTCACGGAGGCTCCGCATACAATGCGGCTTGACTGAGGGCTACCCAACGATTCTCTGTGGGTCTTCTTCCGTTCCCGGCCACCCAGAGTAAAAGTGATCTGCCTTCCCAATCAGCCATTTCGCCGTCACCTTTCCACCGAGGGCACTTGACTGTGGGCGGATCCCGAT…
BBA_08358	NW_007930869.1	-	67687	68728	0.414388	170.334	1.92374	493.267	4.55827	984.214	10.7266	1216.09	GeneID:19891370	40S ribosomal protein S18
MSTRG.1438	NW_007930870.1	-	179831	180296	0.793991	326.369	43.927	11263.3	70.5858	15240.8	150.281	17078.1	GGTAGGAGTCGTGCATGGCCGCCGCCTGACTGCTAGCTGAAATCGCGAAGTCGAGCAAGCTCCCGCTTAGAACGACACTCCCCTGTAAATGCATGCGCCAGCCTTCTGCGGAGCCTCCCCACAACAGCACCAGGCGAAAAGCATAGCTCCAAAATTTTCTTGTTCAATTTTTTTCCTTTCCTTTCTTCATCTCCCCTTCGCTCAACAGATCGCTGTCGAAGCTCACACACAGAGACGTTTCCTATGGAATGTCTCTTATTCTAGCTTTGGGAGAAAGTCCCCGGACACCTTCTTTTTTCTTTACGGAAAAAGAACCTGCGGAAACGCGCCGCCATAAAAGCACTGCGGCTGACTTTCGTGTCTTGGCCGCCTCTAGCAACGACCATGCCCAGTCTACCG…
BBA_08576	NW_007930871.1	+	148736	149368	0.380952	156.59	1.93582	496.364	3.75983	811.817	11.3665	1288.63	GeneID:19891588	S25 ribosomal protein
MSTRG.1461	NW_007930873.1	+	89306	89634	1.02128	17971.2	6.96049	19399.9	3.99392	12691.3	6.16413	3725.73	ACCGTATGACCATCGACATACTCTCAATCTCTCCCTCCTCGGCAGAGCCAGAACGAACATTTTCTAGGGCTCGTCGTGCGCAGTCATGGGACAGGCTTCGGATGACAGCAGGTAACCTGGGGCTTGAGTGCATCGGTAATTGGTTACGAAATGGACATGTTGATGTCGAGCACATCATCACGGCGGCTGCAGATACTGGTGATTAGTGGGTGAACAATCCAACGCTTAGCGAATTTTGCTTCGGTATGATAGGAAGAGCCGACATCGAAGGATTAAAAAGCGACGTCGCTATGAACGCTTAGCCGCCACAAGCTAGTTCCGTGATACCCTGCGAAGAGTAAGGACTCCCCACATGTACTGCTTCTCAGAGTGCACTTCTAGTAGACAGTATCACCCTCT…
BBA_08880	NW_007930876.1	-	135597	136191	0.045016	18.5038	0	0	3.0836	665.806	0	0	GeneID:19891892	apolipoprotein A-I binding protein
BBA_09309	NW_007930885.1	+	66156	67205	0.283699	116.614	0.15047	38.5821	4.80251	1036.95	10.6144	1203.37	GeneID:19892321	ubiquitin family protein
BBA_09598	NW_007930894.1	+	60417	61652	0.989899	406.897	0.130471	33.4541	9.9596	2150.46	0.510101	57.8306	GeneID:19892610	oxidoreductase%2C short-chain dehydrogenase/reductase family
BBA_09600	NW_007930894.1	-	66631	67222	0.3147	129.357	0	0	0	0	2.56315	290.586	GeneID:19892612	FluG domain-containing protein
BBA_09652	NW_007930896.1	+	60865	61427	0.528902	217.404	0	0	0	0	9.04335	1025.25	GeneID:19892664	ATP synthase subunit D
MSTRG.1654	NW_007930905.1	+	32428	32923	0.383065	157.458	0	0	0.229839	49.6264	10.5242	1193.14	TAAAAAGTAAGGATTAAATTGCTCGTGGTCACGTAGGATCTAGGTATGGAAGTCATCACTATCTCTAGGCAAGAAACTGGTCCATTGGTTCTAAGGACTTAGATGCTGAAACAAAATAGAAACTTAAGGCTTATCACACGTTACACCATCTATGATTTACCCATTGAAGGTCGGATTCATGGCAGGAGGAGAAAGTATCGGCTGAGGAATCCTGATTAGCCTCGTGCTAAATCGGGCGATTATAGGACACTATTTCTATTGCGGTTTTGTTTATAAGACTGCGCCCGATCCTCAATTAGCTGCCTTTCCCGCGGGAGAAAGTTTGTGAAATATGAAACTATGCTAGAGGTACTATGAGCTTCCCAAAAGAAATGCCACTGCGCGGACTATAGGCGCCTT…
BBA_09978	NW_007930913.1	+	32549	32968	0.412698	169.639	2.64762	678.877	1.00317	216.604	6.01587	682.025	GeneID:19892990	ribosomal L29e family protein
BBA_10035	NW_007930917.1	-	22570	23273	0.235294	96.7173	3.26935	838.295	4.33437	935.868	11.5201	1325	GeneID:19893047	histone H4.1
BBA_10036	NW_007930917.1	-	25136	27198	0.015027	8.59831	1.17983	325.228	0.579738	144.502	3.75521	581.173	GeneID:19893048	26S proteasome regulatory subunit-like protein
BBA_10072	NW_007930920.1	-	14661	15684	0.197266	81.0859	0.148438	38.061	0	0	5.15625	584.569	GeneID:19893084	basic proline-rich protein
BBA_10085	NW_007930921.1	+	4260	4621	0.530945	218.244	0	0	0	0	2.3127	262.193	GeneID:19893097	SWI/SNF complex protein
BBA_00129	NW_007930836.1	+	380803	381566	0	0	0.647913	166.132	1.74229	376.191	2.89111	327.767	GeneID:19883141	ATP synthase subunit E
BBA_00154	NW_007930836.1	+	453063	453361	0	0	0.756198	193.897	0.471074	101.713	3.28512	372.438	GeneID:19883166	ATP synthase alpha chain
BBA_00188	NW_007930836.1	-	569012	569479	0	0	0.271186	69.5349	2.37006	511.738	0.920904	104.404	GeneID:19883200	T-complex protein 1
BBA_00217	NW_007930836.1	+	657986	658861	0	0	1.34211	344.13	1.43586	310.027	5.81086	658.782	GeneID:19883229	60S ribosomal protein L31
BBA_00409	NW_007930836.1	-	1247050	1247522	0	0	1.42199	364.614	1.51918	328.019	4.86701	551.777	GeneID:19883421	40s ribosomal protein s20
BBA_00525	NW_007930836.1	-	1611107	1611407	0	0	0.724252	185.706	1.26246	272.588	6.9103	783.427	GeneID:19883537	GPI anchored cell wall protein
BBA_00531	NW_007930836.1	-	1630871	1631680	0	0	0.532877	136.635	4.46164	963.35	12.4452	1410.92	GeneID:19883543	hypothetical protein
BBA_00545	NW_007930836.1	-	1668983	1669286	0	0	1.59684	409.446	0	0	0	0	GeneID:19883557	penicillin-binding protein
BBA_00579	NW_007930836.1	+	1780178	1780377	0	0	1.58	405.128	2.7	582.979	15.46	1752.71	GeneID:19883591	Ubiquitin-conjugating enzyme E2C-binding protein
BBA_00659	NW_007930836.1	-	2018165	2018791	0	0	1.06037	271.889	0.267717	57.805	1.06037	120.215	GeneID:19883671	60S ribosomal protein L28
BBA_00718	NW_007930837.1	+	122324	122743	0	0	0.502778	128.917	2.00278	432.436	4.01944	455.688	GeneID:19883730	mismatched base pair and cruciform dna recognition protein
BBA_00720	NW_007930837.1	+	126784	127098	0	0	0.086957	22.2967	0.213439	46.0854	2.79447	316.811	GeneID:19883732	cysteine desulfurase-like protein
BBA_00721	NW_007930837.1	-	129016	129285	0	0	0.738739	189.42	4.67568	1009.56	0.211712	24.002	GeneID:19883733	BAR domain-containing protein
BBA_00736	NW_007930837.1	-	174382	174659	0	0	0.262222	67.2364	0	0	6.00889	681.233	GeneID:19883748	hypothetical protein
BBA_00746	NW_007930837.1	-	208494	209228	0	0	1.64941	422.926	1.63294	352.582	4.00706	454.284	GeneID:19883758	ribosomal protein S14p/S29e
BBA_00750	NW_007930837.1	+	216390	216839	0	0	2.83529	726.999	4.45	960.836	0	0	GeneID:19883762	hypothetical protein
BBA_00807	NW_007930837.1	-	422112	422550	0	0	16.1926	4151.95	28.1821	6430.26	39.1715	4440.91	GeneID:19883819	glucose repressible protein Grg1
BBA_00876	NW_007930837.1	-	685721	685988	0	0	0.587963	150.76	1.06944	230.912	3.41204	386.826	GeneID:19883888	nucleosome assembly protein
BBA_00901	NW_007930837.1	-	786598	787092	0	0	0.742647	190.422	0	0	5.79044	656.468	GeneID:19883913	elicitor protein
BBA_01042	NW_007930837.1	-	1338365	1339367	0	0	1.88911	484.387	1.45148	313.402	8.81584	999.46	GeneID:19884054	60S ribosomal protein L43
BBA_01082	NW_007930837.1	-	1466940	1467154	0	0	1.4093	361.36	0	0	6.60465	748.775	GeneID:19884094	chromatin remodeling complex SWI/SNF%2C component SWI2 and ATPase
BBA_01098	NW_007930837.1	+	1510933	1511933	0	0	0.297778	76.3534	2.42518	523.642	5.21926	591.712	GeneID:19884110	40S ribosomal S12 protein
BBA_01117	NW_007930837.1	-	1559363	1559754	0	0	1.75652	450.39	0	0	0	0	GeneID:19884129	C6 zinc finger domain-containing protein
BBA_01124	NW_007930837.1	+	1583734	1584128	0	0	1.23171	315.822	0	0	0	0	GeneID:19884136	AMP-binding enzyme
BBA_01208	NW_007930837.1	-	1852788	1853319	0	0	0.094421	24.2105	0	0	6.24463	707.96	GeneID:19884220	40S ribosomal protein S13
BBA_01214	NW_007930837.1	+	1875577	1875871	0	0	0.586777	150.456	0.892562	192.72	2.50413	283.896	GeneID:19884226	HMG box protein
BBA_01231	NW_007930837.1	+	1933298	1933617	0	0	0.478125	122.596	0.915625	197.7	5.17812	587.049	GeneID:19884243	hypothetical protein
BBA_01278	NW_007930838.1	-	126391	127092	0	0	0.287749	73.7818	9.74501	2104.13	2.23647	253.55	GeneID:19884290	pyridoxamine 5'-phosphate oxidase
BBA_01318	NW_007930838.1	-	257906	258303	0	0	1.90566	488.631	0	0	1.61793	183.426	GeneID:19884330	MAP kinase kinase kinase
BBA_01458	NW_007930838.1	+	731931	732392	0	0	0.218615	56.0551	0.004329	0.93471	4.75325	538.88	GeneID:19884470	pentatricopeptide repeat domain-containing protein
BBA_01460	NW_007930838.1	-	741162	741681	0	0	1.39038	356.509	8.23654	1778.42	0.375	42.5141	GeneID:19884472	hypothetical protein
BBA_01490	NW_007930838.1	-	835378	835656	0	0	3.17051	812.951	0	0	0	0	GeneID:19884502	ATP-dependent RNA helicase mss116
BBA_01537	NW_007930838.1	+	991672	992262	0	0	2.5489	653.565	6.91018	1548.92	7.3972	838.628	GeneID:19884549	hypothetical protein
BBA_01569	NW_007930838.1	+	1111138	1112359	0	0	0.853714	218.901	0.857143	185.073	4.91314	557.008	GeneID:19884581	elongation factor 1-beta
BBA_01574	NW_007930838.1	-	1122476	1123732	0	0	0.5846	149.897	1.15603	249.607	5.32624	603.841	GeneID:19884586	ADP-ribosylation factor family protein
BBA_01630	NW_007930838.1	-	1279330	1279626	0	0	0.563786	144.561	2.96296	639.758	0.032922	3.7324	GeneID:19884642	hypothetical protein
MSTRG.283	NW_007930838.1	-	1414541	1414857	0	0	9.41956	2737.2	10.0662	2173.49	49.0536	5561.25	TCCACGCTCTACGCAAGATGCGAAGCCGTTTATGATGCCTATCATGTATGATTTATCAAAGGCTCTGACCGAAAAGGTAAGACTGCTGGTGGTACCGCGGTACTCCTTTTCTTCTCCAATTCTGTTCGCCTTTCTTGCCTGTGCCAATCGTGACATGCGACCACCCCCTCCAACGGGCACGAAAACAAACAAAACGCAGCGAAGCTCCTGTACGGCCACTCGACCACCCCCCACGAGTCTCTCGACAACGCCTAGCACCTTCTTTGGAGGGAGCGAGCGCGGGGAACAGAATCTCCCCTCGGCGATACGTTTTGTATCTGCAGACGGGAGTAGGCTGGCGATGCAGGGCGGCGGACCAAGAGCGCTGGTCCCATCTACGGGGCCAGGTCTCTGGCTCGC…
BBA_01704	NW_007930838.1	+	1515121	1515889	0	0	0.544402	139.59	2.55985	552.717	0.001931	0.218919	GeneID:19884716	elongation factor 2
BBA_01723	NW_007930838.1	-	1567298	1567501	0	0	0.789216	202.363	0	0	4.90196	555.74	GeneID:19884735	transcription-silencing protein Clr2
BBA_01741	NW_007930838.1	+	1634983	1635504	0	0	0.36	92.3077	1.18222	255.263	8.27778	938.459	GeneID:19884753	ThiJ/PfpI family protein
BBA_01757	NW_007930838.1	+	1676683	1677413	0	0	0.806387	206.766	2.74451	592.59	5.6507	640.625	GeneID:19884769	40S ribosomal protein S11
BBA_01833	NW_007930839.1	-	143234	144217	0	0	1.09091	279.72	2.5222	544.589	3.63636	412.258	GeneID:19884845	60S ribosomal protein L44 (L41)
BBA_01838	NW_007930839.1	+	153315	153816	0	0	2.3125	592.949	6.99375	1510.08	1.90625	216.113	GeneID:19884850	hypothetical protein
BBA_01877	NW_007930839.1	+	275993	276413	0	0	0.183333	47.0085	0	0	5.71389	647.789	GeneID:19884889	alpha-glucosidase b
BBA_01882	NW_007930839.1	-	290448	291274	0	0	0.295385	75.7398	2.18154	471.034	0	0	GeneID:19884894	AAA family ATPase
BBA_01918	NW_007930839.1	-	398636	399400	0	0	1.3527	360.994	3.56351	1070.98	1.38378	163.28	GeneID:19884930	hypothetical protein
BBA_01931	NW_007930839.1	-	454190	454824	0	0	0.578313	148.285	2.21285	477.795	0	0	GeneID:19884943	putative homocitrate synthase
BBA_02021	NW_007930839.1	+	726834	727472	0	0	0.737864	189.196	3.14563	679.199	0.653722	74.1131	GeneID:19885033	nucleoside diphosphate kinase
BBA_02057	NW_007930839.1	-	852763	853741	0	0	0.326864	83.8113	1.69459	365.892	12.9765	1471.16	GeneID:19885069	heat shock protein 30
BBA_02061	NW_007930839.1	-	861936	863144	0	0	0.719943	184.601	0	0	5.54314	628.431	GeneID:19885073	ribosomal protein L6
BBA_02195	NW_007930839.1	-	1286059	1286383	0	0	1.64228	421.097	0	0	0	0	GeneID:19885207	glucoamylase I precursor
BBA_02201	NW_007930839.1	+	1303039	1303485	0	0	0.670025	171.801	1.28463	277.376	0.030227	3.42686	GeneID:19885213	nitrate assimilation regulatory protein nirA
BBA_02204	NW_007930839.1	-	1315948	1316599	0	0	0.229755	58.9116	1.05461	227.71	2.54426	288.445	GeneID:19885216	NAD dependent epimerase/dehydratase
BBA_02210	NW_007930839.1	-	1331499	1332268	0	0	2.32708	596.688	5.57917	1204.64	8.55833	970.266	GeneID:19885222	FKBP-type peptidyl-prolyl cis-trans isomerase
BBA_02211	NW_007930839.1	-	1332962	1333497	0	0	0.316222	81.0826	1.24435	268.678	2.09651	237.683	GeneID:19885223	ubiquitin-activating enzyme E1
BBA_02268	NW_007930839.1	-	1537403	1538205	0	0	0.266892	68.4339	0.432432	93.3699	5.86486	664.905	GeneID:19885280	histone H4.1
BBA_02283	NW_007930839.1	-	1571901	1574930	0	0	0.607921	155.877	0.781188	168.673	11.3851	1290.74	GeneID:19885295	heat shock protein HSP98
BBA_02302	NW_007930839.1	+	1642394	1642848	0	0	0.34386	88.1693	0.635088	137.127	5.67018	642.833	GeneID:19885314	autophagy-related protein 8
BBA_02311	NW_007930840.1	-	16760	17846	0	0	0.210853	54.0649	4.71163	1017.33	2.35814	267.344	GeneID:19885323	Cu/Zn superoxide dismutase
BBA_02315	NW_007930840.1	-	31910	32186	0	0	0.436823	112.006	0	0	5.34657	606.146	GeneID:19885327	protein family CysZ
BBA_02316	NW_007930840.1	-	33888	35397	0	0	0.96388	247.149	1.31218	283.323	2.67802	303.609	GeneID:19885328	transaldolase-like protein
BBA_02473	NW_007930840.1	+	564907	565188	0	0	0.00293	0.751282	1.80504	389.74	0.000244	0.027663	GeneID:19885485	ribosomal protein S19
BBA_02529	NW_007930840.1	+	779835	780811	0	0	2.20866	566.324	2.23176	481.878	3.29478	373.532	GeneID:19885541	DNase1 protein
BBA_02568	NW_007930840.1	-	901903	902354	0	0	1.78316	457.221	3.40561	812.447	2.30612	261.447	GeneID:19885580	short chain dehydrogenase
BBA_02578	NW_007930840.1	-	922714	923397	0	0	0.158909	40.7459	0.170144	36.7372	4.57945	519.177	GeneID:19885590	DnaJ domain-containing protein
BBA_02580	NW_007930840.1	+	927136	928134	0	0	0.55113	141.315	9.61141	2075.28	0.76211	86.4011	GeneID:19885592	allergen-like protein
BBA_02666	NW_007930840.1	-	1243715	1245041	0	0	0.439114	112.593	0	0	6.60148	748.415	GeneID:19885678	DEAD/DEAH box helicase
MSTRG.471	NW_007930841.1	-	57358	57752	0	0	0.939024	240.775	3.94512	851.824	0	0	CCTATTCCGGCAAAAGCTTTAGCACTACTAGTCTTATTCAGTATCAGCCATTTTCCTCCTTCGCTAGGGCGCTTGAAATGGCAGCTGACCTGTAATAGAAGTCGTCATACATCGGTCAAGTACTCCTCGCTTCGTATTATACATTTATAAATATCTGCAATCATCAAGGTTCTTGCTTCAGCCTTTCACGTATTTTCAAACGCTACTCTTATTCCAATCTCGTTTACAAGTCGTGCATACCAAGACCTTTTTATTAGCAAATACAACGGACACCATGGCCTGCTCGTGTGGAACCACCTGCAACTGTTCGGGTCCCAACTCGTGCAATTGCGGCAGTGATTGCACTTGCAAAAACTGCGGCGTGCGTGCTTGAATCCCACGAGGGGACGGTTAAACACA…
BBA_02766	NW_007930841.1	-	58686	58972	0	0	0.480687	123.253	4.02575	869.233	0	0	GeneID:19885778	BTB domain transcription factor
BBA_02826	NW_007930841.1	+	238467	238732	0	0	1.94231	498.028	0	0	0	0	GeneID:19885838	C6 finger domain protein
BBA_02833	NW_007930841.1	-	262413	262894	0	0	0.338645	86.8321	3.15139	680.443	0	0	GeneID:19885845	phosphoenolpyruvate carboxykinase
BBA_02876	NW_007930841.1	-	431286	431625	0	0	0.66548	170.636	0	0	2.66192	301.785	GeneID:19885888	vivid PAS protein VVD
BBA_02880	NW_007930841.1	-	442933	443971	0	0	0.551913	141.516	0	0	3.55738	403.303	GeneID:19885892	RHO protein GDP dissociation inhibitor
BBA_02980	NW_007930841.1	+	715770	716279	0	0	1.05208	269.765	1.57812	340.746	0.203125	23.0285	GeneID:19885992	eukaryotic translation initiation factor 2 alpha subunit
BBA_02994	NW_007930841.1	-	761701	762140	0	0	0.570292	146.229	0	0	3.08223	349.435	GeneID:19886006	glycosyltransferase family 20
BBA_03015	NW_007930841.1	+	826083	826816	0	0	2.9504	756.513	8.2816	1788.15	9.712	1101.06	GeneID:19886027	class I hydrophobin
BBA_03023	NW_007930841.1	+	851262	851833	0	0	1.19844	307.293	4.1109	887.617	3.94163	446.867	GeneID:19886035	hypothetical protein
BBA_03179	NW_007930841.1	-	1333996	1334395	0	0	1.54012	394.903	0	0	0	0	GeneID:19886191	calcium-transporting ATPase
BBA_03187	NW_007930841.1	-	1369557	1370429	0	0	2.11351	541.927	2.00721	433.393	9.77477	1108.18	GeneID:19886199	40S ribosomal protein S27
BBA_03219	NW_007930842.1	+	43917	44236	0	0	2.62241	672.412	5.46888	1180.83	4.10788	465.714	GeneID:19886231	hypothetical protein
BBA_03240	NW_007930842.1	+	100153	100618	0	0	1.7265	442.691	0	0	1.77778	201.548	GeneID:19886252	Ras family protein
BBA_03252	NW_007930842.1	+	128905	129307	0	0	1.74892	448.441	0	0	0	0	GeneID:19886264	glutathione S-transferase I
BBA_03345	NW_007930842.1	-	392790	393108	0	0	1.33229	341.612	0	0	6.99373	792.886	GeneID:19886357	40S ribosomal protein S24
BBA_03362	NW_007930842.1	+	432798	433366	0	0	1.44348	370.123	2.82174	609.265	2.0913	237.093	GeneID:19886374	UcrQ family protein
BBA_03415	NW_007930842.1	+	634835	635174	0	0	1.35593	347.675	3.74576	808.778	0.70339	79.744	GeneID:19886427	calcofluor white hypersensitive protein
BBA_03515	NW_007930842.1	-	897797	898191	0	0	0.431193	110.562	0.259939	56.1256	1.53517	174.043	GeneID:19886527	ribose-phosphate diphosphokinase
BBA_03531	NW_007930842.1	-	941161	941432	0	0	2.77778	712.251	0	0	0	0	GeneID:19886543	Sec7 domain-containing protein
BBA_03538	NW_007930842.1	+	960588	960916	0	0	3.3527	859.666	0	0	0	0	GeneID:19886550	RNA recognition domain-containing protein
BBA_03568	NW_007930842.1	+	1062852	1063105	0	0	1	256.41	0	0	0	0	GeneID:19886580	D-tyrosyl-tRNA(Tyr) deacylase
BBA_03593	NW_007930842.1	-	1153234	1153546	0	0	2.25592	578.442	0	0	0	0	GeneID:19886605	kinase-related protein
BBA_03597	NW_007930842.1	-	1166534	1166822	0	0	2.43038	623.175	0	0	1.19831	135.854	GeneID:19886609	vesicle fusion factor NSFI
BBA_03599	NW_007930842.1	+	1177549	1178108	0	0	0.429787	110.202	0	0	5.41277	613.65	GeneID:19886611	ribosomal protein S2
BBA_03627	NW_007930842.1	-	1258228	1258643	0	0	0.578704	148.386	0	0	3.34722	379.478	GeneID:19886639	Hsp90 associated co-chaperone
BBA_03649	NW_007930843.1	-	51833	52326	0	0	3.35597	860.506	9.81499	2119.23	15.3934	1745.17	GeneID:19886661	glucose-repressible protein
BBA_03724	NW_007930843.1	+	263843	264602	0	0	1.01763	260.931	1.57683	340.465	2.32494	263.58	GeneID:19886736	ribosomal protein L34-like protein
BBA_03736	NW_007930843.1	-	292153	292493	0	0	1.30345	334.218	1.45862	314.943	1.83793	208.368	GeneID:19886748	chaperone protein dnaJ 2
BBA_03755	NW_007930843.1	+	371269	371891	0	0	0.728155	186.706	0	0	10.2767	1165.08	GeneID:19886767	60S ribosomal protein L32
BBA_03760	NW_007930843.1	+	399584	400631	0	0	1.26351	323.978	0.90991	196.466	0	0	GeneID:19886772	DEAD/DEAH box helicase
BBA_03819	NW_007930843.1	+	588198	589084	0	0	0.007892	2.02359	0	0	6.83427	774.808	GeneID:19886831	l-lactate dehydrogenase
BBA_03827	NW_007930843.1	+	617064	617363	0	0	2.62295	672.552	0	0	0	0	GeneID:19886839	Riboflavin synthase-like beta-barrel
BBA_03828	NW_007930843.1	-	620265	620541	0	0	1.79185	459.45	0	0	0	0	GeneID:19886840	Cytochrome P450 CYP540B16
BBA_03881	NW_007930843.1	+	775183	775505	0	0	1.43963	369.136	0	0	8.3096	942.067	GeneID:19886893	Ubiquitin subgroup
BBA_03881	NW_007930843.1	+	775881	776216	0	0	0.304659	78.1177	0	0	6.50179	737.114	GeneID:19886893	Ubiquitin subgroup
MSTRG.659	NW_007930843.1	-	867873	868160	0	0	2.91346	747.042	0	0	0	0	ATTCGTCGAGATACAAGCACGCCTCGAATCTTGCATGAGGAACTACTGTTGGAAGCGTTCAAAAGGTTCAAAGGTACCTTAAGAACTTCCAAATGTGGCAAGTGCTTTTAAACAACAGCCAACTCCAACTCATGGAAATACACAAGTAATAACCACGCAGCCCCGCGCGTTTGATAACGCCATTTTGCCTAATCAAGAATTGCTTATTCGTTGTTCATCTCTTGGTGGAGTCGTGTCATTGTTTGTACAATGGGAAAACTGATGTGATGAGACATTGGTAAGCCATGTCACATAATTTCATCCATCTCGGTTGTCTACCGAGACAGCAGTCTACGCTGACACGCAATGGGTACGTAGATATAAGTCTGTCATTGTCGCGAATCAAAGAGGCGGGCGCAT…
BBA_03904	NW_007930843.1	-	886061	886381	0	0	2.9617	759.411	0	0	0	0	GeneID:19886916	SCP-like extracellular protein%2C putative
BBA_03905	NW_007930843.1	-	887341	888286	0	0	0.271141	69.5234	0.267114	57.6748	7.28322	825.705	GeneID:19886917	hsp70-like protein
BBA_03987	NW_007930843.1	+	1138588	1138991	0	0	0.378917	97.1582	1.40456	303.27	0.42735	48.4491	GeneID:19886999	ATP-binding cassette sub-family F member 2
BBA_03988	NW_007930843.1	+	1140896	1141655	0	0	0.738397	189.333	9.44444	2039.23	0.849508	96.3095	GeneID:19887000	hypothetical protein
BBA_04079	NW_007930844.1	+	256939	258056	0	0	0.84223	215.956	1.48043	319.651	5.53737	627.776	GeneID:19887091	60S ribosomal protein L2
BBA_04088	NW_007930844.1	-	279723	280093	0	0	6.83775	1753.27	14.9139	3220.18	4.97682	564.227	GeneID:19887100	hypothetical protein
BBA_04093	NW_007930844.1	-	291816	292618	0	0	1.02256	262.194	1.04361	225.334	5.78195	655.505	GeneID:19887105	ribosomal protein L1p/L10e family protein
BBA_04104	NW_007930844.1	+	337309	337873	0	0	1.25239	321.126	2.66348	575.094	0	0	GeneID:19887116	DNA-binding protein
BBA_04171	NW_007930844.1	+	552600	552925	0	0	3.02622	775.953	1.83895	397.063	4.9176	557.513	GeneID:19887183	hypothetical protein
BBA_04228	NW_007930844.1	+	727470	727675	0	0	0.490291	125.716	0.072816	15.7223	8.73786	990.62	GeneID:19887240	NADH-ubiquinone oxidoreductase 17.8 kDa subunit
BBA_04234	NW_007930844.1	+	742233	743360	0	0	0.442982	113.585	0	0	4.3114	488.788	GeneID:19887246	HMG box protein
BBA_04295	NW_007930844.1	+	939570	939929	0	0	0.493103	126.437	2.08966	451.195	0	0	GeneID:19887307	C2 domain-containing protein
BBA_04309	NW_007930844.1	-	996434	996738	0	0	2.12459	544.767	4.89836	1057.65	0	0	GeneID:19887321	pyruvate carboxylase
BBA_04344	NW_007930844.1	-	1141982	1142559	0	0	0.406522	104.236	0	0	3.38043	383.243	GeneID:19887356	casein kinase I hhp1
BBA_04540	NW_007930845.1	+	638203	638858	0	0	3.11111	797.721	0.184557	39.8492	0.828625	93.942	GeneID:19887552	Ras family protein
BBA_04583	NW_007930845.1	+	761155	761609	0	0	0.727794	186.614	3.83381	827.79	2.02579	229.665	GeneID:19887595	putative aldehyde dehydrogenase
BBA_04695	NW_007930846.1	+	149249	149533	0	0	1.9801	507.718	2.1791	470.508	0	0	GeneID:19887707	thiol methyltransferase 1%2C putative
BBA_04720	NW_007930846.1	+	239310	239767	0	0	3.905	1001.28	0	0	0	0	GeneID:19887732	hypothetical protein
BBA_04742	NW_007930846.1	+	332146	332688	0	0	1.05113	269.519	1.73006	373.552	2.79959	317.392	GeneID:19887754	synaptobrevin-like protein
BBA_04754	NW_007930846.1	-	371206	371618	0	0	1.20298	308.458	0.549254	118.594	1.27761	144.844	GeneID:19887766	hypothetical protein
BBA_04860	NW_007930846.1	-	731135	731858	0	0	0.846685	217.099	0.546961	118.099	5.67818	643.74	GeneID:19887872	Actin-like protein
BBA_04860	NW_007930846.1	-	732098	732445	0	0	0.181818	46.62	0	0	5.51515	625.258	GeneID:19887872	Actin-like protein
BBA_04910	NW_007930847.1	-	23740	24093	0	0	0.624573	160.147	2.17747	470.156	2.74403	311.093	GeneID:19887922	hypothetical protein
BBA_04914	NW_007930847.1	-	35595	35891	0	0	2.64629	678.536	0	0	0.406114	46.0415	GeneID:19887926	putative serine/threonine phosphatase 2C ptc2
BBA_04955	NW_007930847.1	+	170204	170694	0	0	0.486747	124.807	2.93735	634.227	0.973494	110.366	GeneID:19887967	acetyl-CoA acetyltransferase
MSTRG.854	NW_007930847.1	-	328769	330280	0	0	0.531516	136.286	1.82198	393.398	5.70102	646.33	CCCTCCCACAGGTGCCAGCTGGCAGACACCCATCGCTATCCACATTTAGAGTTCATTTTCTGGGTCAATTGGTCACACCCGCTTGCCGTTTGCCGTTTCCCAGACACGCTCCCGCTGCACTACTAATAATCGACTTCCTCCCCCTCCATCCTCGAGATCCCTTCTTCTCTTCCTTCTCCCCACGCTTCAACTGCCACCGGCTTTCTCACTTAAGTGTTTCTATCAACGATTCCCTGCAACACCTCAGCCCTGTGTCTTGTCTCGTCGACTTCACTTCTTCTAAACAGTAGGTCTTGCATCCACCCTCTCGTCTTACACTTCAAGCCTCTCCGCCGATGCACCAACCAAACGAATGGCCCTATTTCAGGCTTTTATGCCCACCAATTGACGATACGCGCT…
BBA_05037	NW_007930847.1	-	474964	475812	0	0	0.429741	110.19	2.397	517.556	9.90177	1122.57	GeneID:19888049	cyclophilin A
MSTRG.868	NW_007930847.1	-	605219	605619	0	0	4.90274	1257.11	9.21696	1990.11	20.6234	2338.1	TCGCCTACGAATAGAATCGATGCAATTGGCCGCCCAGCCTGCTGGCTCCATTTGCGAGCCTTGTTGCGCTGGATGGAGCAGGCTCGCGTTGGCTCTATATATATTCGGACCAATTTCAAGACCCGACTTCCCAGCATACTGATTTCGTTCCTCGACTACCTCAGGACCTCGCTGCTAATAAAGAGCATCCATGCGCGTCCTCTGCCTCAGCCGACTGCTGTCACCCACGGTCTGTCATTTCATTTTTCAATCTTCCTTTCTACACTTTTCGAGACTCGAATGATGCCCAATGGTAAAAGGTCTGACCGAACGAAACCAACTGGGGCCTGTGCCACCCAACCGTTTCGCTGCCCTTTATCGGGCGGCTAGACACATGCCCCCCATTCAGGTGTAGCCGCA…
BBA_05252	NW_007930848.1	+	446548	446747	0	0	6	1538.46	0	0	0	0	GeneID:19888264	hydroxyproline-rich glycoprotein DZ-HRGP
BBA_05384	NW_007930849.1	+	134573	135329	0	0	0.243328	62.3918	0.511774	110.501	3.03925	344.562	GeneID:19888396	transcription factor TFIID
BBA_05414	NW_007930849.1	+	216469	217316	0	0	0.634783	162.765	4.05739	876.065	5.50783	624.427	GeneID:19888426	60S ribosomal protein L30
BBA_05415	NW_007930849.1	-	217597	218593	0	0	1.29194	331.267	1.64993	356.251	3.61691	410.052	GeneID:19888427	60S ribosomal protein L10-A-like protein
BBA_05491	NW_007930849.1	-	441986	442747	0	0	0.826176	211.84	1.52965	330.28	4.20859	477.132	GeneID:19888503	cytochrome oxidase c subunit VIb
BBA_05493	NW_007930849.1	-	444131	444909	0	0	0.503106	129.002	2.09006	451.282	5.14441	583.227	GeneID:19888505	plectin/S10 domain-containing protein
BBA_05516	NW_007930849.1	-	517176	517599	0	0	0.820755	210.45	0	0	5.18868	588.245	GeneID:19888528	40S ribosomal protein S8
BBA_05579	NW_007930849.1	-	721561	722137	0	0	0.34104	87.4462	0	0	4.14451	469.867	GeneID:19888591	UPF0311 protein
BBA_05586	NW_007930850.1	+	9938	12252	0	0	1.25486	321.759	1.52786	329.893	9.77711	1108.44	GeneID:19888598	heat shock protein 70-2
BBA_05655	NW_007930850.1	-	261135	261336	0	0	0.678218	173.902	0.341584	73.7542	9.07426	1028.76	GeneID:19888667	mucin-like protein
BBA_05665	NW_007930850.1	+	280987	281525	0	0	1.03325	264.935	0.777494	167.875	1.86189	211.085	GeneID:19888677	L-PSP endoribonuclease family protein Brt1
BBA_05674	NW_007930850.1	-	304277	304657	0	0	0.335404	86.0011	0.319876	69.0671	7.68323	871.055	GeneID:19888686	hexose transporter
BBA_05678	NW_007930850.1	+	316769	317261	0	0	2.10233	539.058	4.62791	999.249	0	0	GeneID:19888690	nitrogen assimilation transcription factor nirA
BBA_05679	NW_007930850.1	+	318137	318984	0	0	8.02264	2057.09	11.9321	2576.35	2.3044	261.252	GeneID:19888691	HHE domain-containing protein
MSTRG.969	NW_007930850.1	+	342995	343331	0	0	3.5914	920.872	4.99283	1078.04	3.19355	362.055	ATAATACCCTTGGCCAAACCAAGATAAATAACCCTGGCCGAGCCAAGATAGATGTCCTCTCAATTACTAGCTAGTGTCGTACATACATCACTGTTTGCGACGAATCTGTGTATCCGGCACAAATCTGGTTCCAGGACTGGCCCTCCGCGACATAACATCACAGTGCATATTGACTCAAAAATTAATCTGAACTGTTTTATATTTCTCCGACTCTATACTACATGCATAGATGCCGCTGCTATCGTCGTTTCATCGTCGTGACTCGTCCCCTGGGTATATTGATATATCGAATTATTCGCTGTCGGCATCACTACCAGTCGCGCAATTTATTTGCAGCCAGTGCAGGTGCCTGAAATCCAGTCAGTATTTCGTTTCGTGCTTATTTCTAGCAAGGTCTCA…
BBA_05718	NW_007930850.1	-	429521	430290	0	0	2.75851	707.311	0	0	0	0	GeneID:19888730	cytochrome c
BBA_05754	NW_007930850.1	-	528592	529395	0	0	0.555708	142.489	1.76616	381.347	2.93122	332.316	GeneID:19888766	nitroreductase family protein
BBA_05755	NW_007930850.1	+	529480	530131	0	0	1.88721	483.899	6.92088	1494.34	0.340067	38.5537	GeneID:19888767	hypothetical protein
BBA_05782	NW_007930850.1	+	619507	619796	0	0	1.88785	484.065	0	0	0.495327	56.1557	GeneID:19888794	RAB/GTPase protein
BBA_05808	NW_007930851.1	-	18830	19944	0	0	1.10942	284.466	2.00269	432.417	51.0386	5790.46	GeneID:19888820	cell wall protein
BBA_05826	NW_007930851.1	-	71253	71540	0	0	0.40566	104.015	0	0	3.16038	358.295	GeneID:19888838	20beta-hydroxysteroid dehydrogenase
BBA_05841	NW_007930851.1	+	111822	112104	0	0	2.6696	684.514	0	0	0	0	GeneID:19888853	ABC transporter%2C putative
MSTRG.1004	NW_007930851.1	+	116794	117067	0	0	0.971154	249.014	1.87981	405.885	1.86058	210.935	GCAACGGATGCTGAAATTTGACCCGACCACAGCAGCGGCTGAGTGAGCCTCGCCATTTCTATGCAATGACGCGCCTGGTACGCGATTATGGATGTGATGGAAGCTATACTTTGTATTCAGAGGCCACTTCCCGAGAGCATGGAAGTTGACGCTATTATACACTGATCAATAGAAAGTACAGCGCAAAGTCTATGTGTAGTCTATCATCGAAGAAGAAGAAGGGGAATATGTTCCCAAATTGTCAGAGCCTATTTTGTGCCCAGAGTTGCGTCTTTATTAGCACTTTCCTCCTCCAATTCATAGGCACCAGAACTATAGATATGGCCTGCCATTCTGCCTCGCAAAAGTAAATTGTAGTCTTTGGAAGGCGGTGAGACGGCTGTAAAAAAAAAAAAAATT…
BBA_05848	NW_007930851.1	-	145344	145839	0	0	0.497423	127.544	0.891753	192.546	1.29897	147.265	GeneID:19888860	covalently-linked cell wall protein
BBA_05872	NW_007930851.1	-	216474	216740	0	0	1.11321	285.438	0	0	1.87736	212.838	GeneID:19888884	BZIP family transcription factor
BBA_05958	NW_007930851.1	+	462792	463206	0	0	0.956772	245.326	1.13833	245.786	0.708934	80.3725	GeneID:19888970	Fungal specific transcription factor%2C putative
BBA_06045	NW_007930852.1	+	73309	73790	0	0	0.369231	94.6746	0.364103	78.6165	4.07692	462.204	GeneID:19889057	hypothetical protein
BBA_06050	NW_007930852.1	+	84054	84496	0	0	0.270408	69.3354	6.28061	1356.1	0	0	GeneID:19889062	hypothetical protein
BBA_06066	NW_007930852.1	+	159819	160136	0	0	2.62963	674.264	0	0	0	0	GeneID:19889078	FHA domain-containing protein
BBA_06072	NW_007930852.1	+	185715	186582	0	0	0.175245	44.9346	1.84926	399.29	0.487745	55.2961	GeneID:19889084	ZZ type zinc finger domain-containing protein
BBA_06079	NW_007930852.1	-	206562	207084	0	0	0.460888	118.176	1.074	231.895	3.02326	342.749	GeneID:19889091	vacuolar ATP synthase 16 kDa proteolipid subunit
BBA_06097	NW_007930852.1	+	263317	263632	0	0	1.14346	293.195	0	0	1.19831	135.854	GeneID:19889109	asparagine synthase
BBA_06145	NW_007930852.1	+	447223	447988	0	0	0.74359	339.181	0.491124	106.043	4.59566	521.014	GeneID:19889157	60S ribosomal protein L5 (CPR4)
BBA_06155	NW_007930852.1	+	482613	483112	0	0	1.77157	454.25	0.98731	213.178	0	0	GeneID:19889167	hypothetical protein
BBA_06186	NW_007930852.1	-	574566	575514	0	0	1.11824	286.729	4.7759	1031.2	1.25225	141.969	GeneID:19889198	Catalase-like domain%2C heme-dependent
BBA_06187	NW_007930852.1	-	577286	578017	0	0	1.79846	461.144	12.7985	2824.54	1.50308	170.405	GeneID:19889199	hypothetical protein
BBA_06237	NW_007930853.1	-	92796	93262	0	0	0.246914	63.3113	0	0	1.58951	180.204	GeneID:19889249	ubiquitin-conjugating enzyme
BBA_06240	NW_007930853.1	+	98278	98581	0	0	1.616	414.359	0	0	0	0	GeneID:19889252	Hsp90 co-chaperone AHA1
BBA_06394	NW_007930853.1	+	575291	576323	0	0	1.16393	298.445	1.09687	236.834	2.769	313.924	GeneID:19889406	ribosomal L28e family protein
BBA_06401	NW_007930853.1	+	597666	599576	0	0	0.07326	24.3305	0.754579	162.927	0.962847	109.159	GeneID:19889413	kinase domain containing protein
BBA_06405	NW_007930853.1	-	607514	607858	0	0	0.44964	115.292	0.719424	155.337	2.76259	313.197	GeneID:19889417	60S ribosomal protein L23a
BBA_06447	NW_007930854.1	-	103056	103578	0	0	3.77826	968.785	14.0848	3041.16	0	0	GeneID:19889459	hypothetical protein
BBA_06599	NW_007930854.1	+	546020	546436	0	0	0.623229	159.802	0	0	9.24363	1047.96	GeneID:19889611	hydrophobin-like protein
BBA_06629	NW_007930854.1	-	620784	621858	0	0	0.962451	246.782	10.1047	2208.68	5.48913	622.308	GeneID:19889641	mannitol dehydrogenase
BBA_06658	NW_007930855.1	+	65008	66173	0	0	3.92088	1005.35	0.498316	107.595	0	0	GeneID:19889670	60S ribosomal protein L37
MSTRG.1131	NW_007930855.1	+	133170	133612	0	0	17.623	4518.73	21.8217	4711.7	85.4695	9741.45	CCGCAGTACCGAACAGTTCAAAAGATGATGAAGAAGACACCAGTCCAAGACACTCTTGATTGGCATATTTGCGGGCAGCAACACTAGATGGAGCATGTTGAGGAATGCCGAGACGATTGTTAGCAGTATCCTTTGAACTAGCGTCTTGCTAACGAGCACAATAGCTACCAACGTACCATGAGGAAAAAGAGTGAACCAAGTTCCGGTCCTCTAGACAGGATAATCGGAATCGAATTTTGGCCCCACGTTCCTCGAAGCCCGAGGGCGACAAGGGGTACGCGGGCAAGACCAAGTTGCGCATCGCACTCAAGTACAGTGTACAATCTCTGTGACGGCTTCCCAAAGAGACACCAGGTCTAGCCTCATCTTCCAGCCCAGCCCCGTTTCCCGGAGGAGACG…
BBA_06685	NW_007930855.1	+	149041	150714	0	0	0.644564	165.273	1.62485	350.835	4.85544	550.465	GeneID:19889697	hypothetical protein
BBA_06686	NW_007930855.1	-	152907	153485	0	0	0.200345	51.3705	1.73402	374.407	6.81174	772.254	GeneID:19889698	Cupin%2C RmlC-type
BBA_06696	NW_007930855.1	+	180388	180725	0	0	0.221831	56.8798	2.30986	498.741	5.27817	598.391	GeneID:19889708	vacuolar ATP synthase catalytic subunit A
MSTRG.1141	NW_007930855.1	+	184125	184354	0	0	2.33913	599.777	0	0	13.3	1507.83	TTCGACCCGATATCAAAGAAGAGACGGTGCGCGAACCGTCTGGAAGTTGTAAATCAACCAAGTTACGGAGTAGTCAGACACAACATCAGCTTGTGACGCGGCGCCGACTTGCGATGCTCAAATTTTTCATCAAGCCCAAGCACGCGACAATCCAACTAGGCATCAAACCCTTACTGCGCTTGATGACAGCCTATCTATCTCTTTCGTATTGTTTCATATGTACATCGTTCGCCTTCATTTGTCCTTCTTCACGTCGTTCCGCCAGGGATCGGCCGCAATGAAAGATAGAAAAGACTTTGTCTGCGTGACAAACAGTAGGGTTGCAAAAATTCCTTTCCCGGATAAATCCAGAAAAGAGTGGTCTGTTATAGTTTTCAACTAGCAAAATTCCTCTCTCAG…
BBA_06748	NW_007930855.1	+	357621	358426	0	0	0.499314	128.029	2.0631	445.461	4.68038	530.619	GeneID:19889760	putative transcription factor BTF3a
BBA_06771	NW_007930855.1	+	447037	447359	0	0	0.582043	149.242	0	0	4.76471	540.179	GeneID:19889783	DEAD/DEAH box helicase
BBA_06788	NW_007930855.1	-	497027	497321	0	0	1.23984	317.907	0.073171	15.799	2.05285	232.733	GeneID:19889800	hexokinase-like protein
BBA_06852	NW_007930856.1	-	155236	155752	0	0	0.807175	206.968	1.52915	330.171	3.80717	431.623	GeneID:19889864	eukaryotic translation initiation factor 5A
BBA_06856	NW_007930856.1	-	162595	163167	0	0	5.49511	1409	3.71661	802.484	2.39739	271.795	GeneID:19889868	peptidase inhibitor I9
MSTRG.1171	NW_007930856.1	+	228943	229556	0	0	0.285311	73.1567	0	0	2.62147	297.198	ACGGGACCACCACCTGAGACGCAGAGCTGACATACAAAGGCAATACTCAGCTGCAGATAATGGCTCAGCCAGCATGCCAGATAACCGGGTTCTCCTATCATTAGCACAGAGCACCCATATGACAGCACCCCATCGTTTCTCGTAGAACAAATGCAGAGATGAACTTTGACCATGCCAGAAAGTCGACAAAAAGTTGATGTGATGAATCCTCTACCGTTGTATACCTATATGTACATACTCAGCTGCTCGCGCCCCTTTCCTCATCTTACAGTTGTTTGTGCATTTATTGGTTCTTGCTCTGCTCGGCTTGGCTCTCCTCTTTGTCCCACTGAATCAGTTGTCTCGACCAGCTGCCAAAAGTTAGCATTCTGTACCTCTTCCAGAAAGCGTGAATCACTG…
BBA_06882	NW_007930856.1	-	259944	260551	0	0	0.361664	92.7344	0.052441	11.323	3.53888	401.206	GeneID:19889894	S4 domain-containing protein
BBA_06943	NW_007930856.1	-	482105	483043	0	0	1.71114	438.754	0.986245	212.948	11.4457	1297.61	GeneID:19889955	translational activator GCN1
BBA_06951	NW_007930856.1	+	504604	505676	0	0	1.07156	274.76	2.0678	446.475	0.314501	35.6553	GeneID:19889963	pre-mRNA-splicing factor srp1
MSTRG.1187	NW_007930856.1	-	506645	506930	0	0	0.050633	12.9828	1.83122	395.395	2.55696	289.885	TCGGCCAAAGATCATATCCGCGCTTGGGTCTCAAGTGCAGCGCAGGAAAAAACACAAGGAACGTCTAGGTGGACTACAGAATTCTTCAACACCGCATTCCACTGCTCGGGGTGACACTCGGGGTGACGATGTCGTCAAACTTGATTCTCGGTCTCATTTCGAGAGTAATCCCAGCAATCCACATCAGCTACTACCGAGACAGCGACAAAAAATCAAGGCTTTTATCTTCTCACGCCAAGTATCAACATTCGACGCTCAAAGTGAAGCAGCCGTGAATAGCCCCTTTCACGGGTTTTACAATCTTTTTTGGCTCTCAGTCGCGCTTCTGATTTGCAGGATTTCTGCAAATAACTGGCGAACCTACGGAAATCTTCTAGGCCCCAGCGATATTTTGAAGAC…
BBA_06955	NW_007930857.1	+	3193	4681	0	0	0.478122	122.595	1.73853	375.38	4.59659	521.119	GeneID:19889967	putative enolase
BBA_06992	NW_007930857.1	+	131295	132474	0	0	0.606372	155.48	5.77081	1246.02	0.879753	99.7384	GeneID:19890004	short chain dehydrogenase
BBA_07009	NW_007930857.1	-	200747	201411	0	0	0.454243	116.473	0.672213	145.143	3.81864	432.922	GeneID:19890021	alkaline foam protein B precursor
BBA_07028	NW_007930857.1	+	259884	260099	0	0	0.481481	123.457	1.27778	275.896	6.05556	686.524	GeneID:19890040	succinate dehydrogenase and fumarate reductase iron-sulfur protein
BBA_07033	NW_007930857.1	-	286506	286798	0	0	1.21502	311.543	0.395904	85.4829	6.20819	703.828	GeneID:19890045	Hypothetical protein
BBA_07037	NW_007930857.1	+	297759	298393	0	0	0.720982	184.867	1.29688	280.019	8.125	921.139	GeneID:19890049	60S acidic ribosomal protein P2%2C putative
BBA_07037	NW_007930857.1	+	298396	298823	0	0	0.700405	179.591	1.4413	311.202	1.09312	123.928	GeneID:19890049	60S acidic ribosomal protein P2%2C putative
MSTRG.1221	NW_007930858.1	+	8302	8509	0	0	2.23077	571.992	0	0	5.82692	660.604	ACTAAAGACTTTGCGCGATCGCTTCGTCTCCCTTCGCCGCAGTCGAACCTGCTGTTGCTTTCGCTGGATCGCCTTTGAAAGTGTCGTCTGCTGCTTGCTGAACGATGTGTAAAGCTCGAGTCGATTGTGAAAGAGTGTGATAAGAAGCGGTGAATGCAGCTTGGCGGCTGAAGGTGTTAACGGCGAATGCCGATGCAGTGTCGAGGGCGTGGGAGTAAATATCTCGACGGCGAGGGGGTTAAAGAGTGGTTTATTCACGCTAAAAACAAAGTCGAGGCGTTGCGCCGCGATTTGAGCACCGCGGTTGAAAACGATTAATTCTTTTCTTGTTTCTCGTCGGAAACGGGAAAGAACGCTACGTATGGAACAAGCTTTCGCTTTCGAATTGAATTTAGTTTG…
BBA_07201	NW_007930858.1	+	287594	288074	0	0	1.90278	487.892	0.162037	34.9867	0.694444	78.7298	GeneID:19890213	ER protein BIG1
BBA_07203	NW_007930858.1	+	289618	290261	0	0	0.274633	70.4187	2.25786	487.514	3.57233	404.998	GeneID:19890215	actin lateral binding protein
BBA_07240	NW_007930858.1	+	409493	410072	0	0	1.625	416.667	0.75	161.939	16.5818	1879.9	GeneID:19890252	hypothetical protein
BBA_07255	NW_007930858.1	-	458663	459389	0	0	1.41654	363.217	0	0	1.7031	193.082	GeneID:19890267	RNA recognition domain-containing protein
BBA_07264	NW_007930858.1	+	485723	486910	0	0	1.40083	359.188	3.87643	836.991	5.33956	605.351	GeneID:19890276	ribosomal S3Ae family protein
BBA_07433	NW_007930860.1	-	29177	29506	0	0	1.22667	314.53	1.43111	309.003	0	0	GeneID:19890445	ubiquinol-cytochrome c reductase complex subunit
BBA_07497	NW_007930860.1	+	225529	226258	0	0	0.404724	103.775	5.84724	1262.53	0.748031	84.805	GeneID:19890509	hypothetical protein
BBA_07533	NW_007930860.1	-	320826	321372	0	0	1.31416	336.964	1.34513	290.439	0	0	GeneID:19890545	NADP-dependent alcohol dehydrogenase
BBA_07661	NW_007930861.1	-	338488	338772	0	0	2.64629	678.536	0	0	0	0	GeneID:19890673	potassium/sodium efflux P-type ATPase
MSTRG.1301	NW_007930861.1	-	342793	343395	0	0	0.701923	179.98	0	0	40.7043	4614.69	GCGACCGGCGGGCATGCATCATTTGTGAACTTGCCTGATTTCGGAGCTGTATCATTGGTGTAGTTTGACGATAGTGGGCGAGAAAGAGAGGCCTGAGGGGGGGGGGGGGGTTGATCTGCATCTCGGTCTATAAAAGACGCTGCATTCCCGCCATCATCTCGTCTTTTTGATCTCCCAGCTTCTTCATCAGACAACTCCTACAATTACAACTACTCACACACACTACCAAAACAACCACCTTTAAGAAACCCACCTCAACCCTTCAAAATGGATCCCTGGTATGTCTTTGAATCACGCTTCCCTCGCTCACAGGCGAGCCTTTGGAATCAAAAAGAGCGAGGATTATAGTTGCTTCCCCCCCCCCCTCCCTTCCCCAAGCGACAACCTGCTCAAAGAAAT…
BBA_07715	NW_007930862.1	-	126511	126849	0	0	0.798419	204.723	0	0	1.59684	181.035	GeneID:19890727	major facilitator superfamily transporter
BBA_07729	NW_007930862.1	+	188959	189352	0	0	1.9959	511.77	0	0	3.10656	352.193	GeneID:19890741	40S ribosomal protein S9
MSTRG.1313	NW_007930862.1	-	255790	256166	0	0	0.449045	115.14	2.57325	555.611	1.20382	136.478	GCCAGCTGGTGGTGGCACTCGTTGACTCCATTGAACAAAAAGCTTGCTCAGCGGAGACGACTAGCTTGGTTCTGCGGCAAAAGTCAACGTCATCTTGGCCATCTCAAACGCTGCTGCTATGCCCCTCTCAATGTAGTGGTTCTATTTAGACTCTACACTGACACCTCGCTCCCAACTTCATCTCTACAACACACGTCGCAATTCAATTCAACTCTGAAACCCATCTCAGCACACATCATGGACTCTTCCAAGGACCAAAAGAAGAACGAGGTACGACGGATTCCCCTCTCGTCTTGTCTCCTCTGCATCATCGTTCACTAACAACAAGGCCAGGGCGAGAAGCAATTCTCCATCCAGCCCATCAAGGACAAGGTCGAGCCCGAACTCGCAGCCCACAAG…
BBA_07753	NW_007930862.1	+	266422	267534	0	0	0.178371	45.7362	1.98174	427.894	7.61376	863.179	GeneID:19890765	eukaryotic translation initiation factor eIF-1A
BBA_07754	NW_007930862.1	-	270143	271104	0	0	0.998617	256.056	0.493776	106.615	1.25588	142.38	GeneID:19890766	glutathione S-transferase
BBA_07821	NW_007930863.1	+	138763	139390	0	0	0.795148	203.884	1.35849	293.323	4.67385	529.879	GeneID:19890833	ribosomal protein L38e
BBA_07823	NW_007930863.1	+	145524	146097	0	0	2.72648	699.098	4.04181	872.701	9.76655	1107.24	GeneID:19890835	peptidase M16C associated
BBA_07875	NW_007930863.1	+	325021	325379	0	0	2.71101	695.131	0	0	0	0	GeneID:19890887	cyclin-dependent kinase regulatory subunit
BBA_07904	NW_007930864.1	+	92243	92531	0	0	0.532751	136.603	0	0	4.15721	471.306	GeneID:19890916	GTP-binding nuclear protein GSP1/Ran
MSTRG.1349	NW_007930864.1	+	294406	294661	0	0	9.67969	2481.97	12.293	2654.28	46.9883	5327.1	GAAAACTACTATATGACTGTCAGCAAATGCATTTAAAAAAGTTGGACCAGTCAAACGATGGATGAGGTCAATGTCGTGTTTTCCAGCGCAGCACAAAAGTCATAGTATCCTAGATAGATAGCCATGAAGTATTTTGCCTGCTCAAAGAAATCACAGGCATTGACGGAAGGAAGGAAAAAAAAAAATCTCTTTTCAGAAACCCAATTTATAAGCACCACGACCCCCGGCGGCAGCCAGACGGGCCAGCCCCTTAAAAACGGACACCATAAGAGTTTATCCCTTTCGAGCGAGCAAGTCACCAGCACTCCTTCTCTGTGACGAGAAGCGGCGGCAAGACCATGCTCACAAGAAGAAGGAAAAGATGTCCGCGGGAACTGGCAAAACCTAGTCGGCTGCGCG…
BBA_08022	NW_007930865.1	+	124591	125016	0	0	0.333333	85.47	0.004695	1.01374	6.23709	707.105	GeneID:19891034	protein disulfide isomerase
BBA_08028	NW_007930865.1	+	143812	144157	0	0	0.364162	93.3749	0.728324	177.852	6.89306	781.473	GeneID:19891040	14-3-3 protein
BBA_08053	NW_007930865.1	-	207332	207839	0	0	0.160305	41.1039	3.10433	670.28	5.62595	637.82	GeneID:19891065	Glucose-6-phosphate 1-dehydrogenase (G6PD)
BBA_08066	NW_007930865.1	+	238840	239092	0	0	1.54	394.872	0.05	10.7959	1.0025	113.654	GeneID:19891078	ribosomal protein L2
BBA_08077	NW_007930865.1	+	278275	279129	0	0	1.82805	468.732	0	0	0	0	GeneID:19891089	hypothetical protein
BBA_08095	NW_007930866.1	+	32116	33070	0	0	0.457721	117.364	1.14338	246.877	4.74816	538.303	GeneID:19891107	cytochrome c oxidase polypeptide V
BBA_08151	NW_007930866.1	+	216585	217031	0	0	1.25862	322.723	0	0	0.599138	67.9248	GeneID:19891163	ABC transporter transmembrane region
MSTRG.1395	NW_007930866.1	+	297105	297418	0	0	2.68153	687.572	0	0	4.8758	552.773	AGTACGGAGTAGATAGCCTCACAATCATCAATTATAACAGCAGAAATTTGAGTCAATTGATCAACACTCCCCCGCCTCCGAGACCCTGCTATAGAGCAAAAGAAAAGGCTGCAAAACTTAGATAGCGCGCAGCATAGTTGCCCGCCGCTGTATACAAGATGTATGGGGGACGGATTGAGGTAGTGCGAACAATAATATCTGCGCAATAGATTCAACCCACTATGCTAAAGTGGAAACTCTACCTTAGGCTTAGACTGGGACTTTGTCGGCCCGACTAATTACATCTCATGTCCCGTTTCAACCACGCTATCCATCAAAAGAGCAGAACCCGCTAATAGCCGGCCGAGCTTAAACTCCAGTGGAGAACTCCATACAACGGCCACAGCTCACCAGTAGCAA…
BBA_08187	NW_007930867.1	-	51143	52802	0	0	0.621084	159.252	6.47048	1596.47	0.904819	102.58	GeneID:19891199	cell surface protein%2C putative
BBA_08196	NW_007930867.1	-	84614	85059	0	0	1.82768	468.635	0.853786	184.348	0	0	GeneID:19891208	fatty acid-binding protein
BBA_08302	NW_007930868.1	+	156604	156992	0	0	0.16129	41.3564	0	0	4.56129	517.118	GeneID:19891314	NupC family nucleoside transporter
BBA_08303	NW_007930868.1	+	162056	171821	0	0	0.157178	40.3021	0.20981	45.3018	0.708376	80.3092	GeneID:19891315	vacuolar protein sorting-associated protein vps13
BBA_08341	NW_007930869.1	-	28662	29094	0	0	0.197101	50.5387	1.03768	224.054	0	0	GeneID:19891353	Poly(A) polymerase pla1
BBA_08345	NW_007930869.1	-	34835	35087	0	0	1	256.41	0.41791	90.2344	0	0	GeneID:19891357	Protein tyrosine kinase
BBA_08349	NW_007930869.1	+	41154	41476	0	0	2.60584	668.164	0	0	0.70073	79.4424	GeneID:19891361	SAGA complex component
BBA_08403	NW_007930869.1	-	177274	177576	0	0	1.54365	395.808	0	0	2.68651	304.572	GeneID:19891415	hypothetical protein
BBA_08489	NW_007930870.1	-	127545	128528	0	0	0.24105	61.8077	4.18377	903.352	0	0	GeneID:19891501	DJ-1/PfpI family protein
BBA_08527	NW_007930871.1	+	1138	1590	0	0	1.81763	466.059	0	0	0	0	GeneID:19891539	hypothetical protein
BBA_08548	NW_007930871.1	-	62785	63431	0	0	1.03077	264.3	0.601709	129.92	50.5983	5736.37	GeneID:19891560	hypothetical protein
BBA_08554	NW_007930871.1	-	78055	78891	0	0	0.509934	130.752	1.94702	420.397	4.52318	512.797	GeneID:19891566	60S ribosomal protein L27
BBA_08575	NW_007930871.1	+	144866	146583	0	0	3.45497	885.889	1.9438	419.702	6.71286	761.043	GeneID:19891587	ADP%2C ATP carrier protein
BBA_08616	NW_007930872.1	-	30672	31022	0	0	2.75454	706.294	0.563636	121.699	0	0	GeneID:19891628	galactokinase-like protein
BBA_08619	NW_007930872.1	-	48313	48594	0	0	1.86175	477.372	0.147465	31.8404	0	0	GeneID:19891631	acetolactate synthase
MSTRG.1460	NW_007930872.1	-	150581	150824	0	0	2.28688	586.381	0	0	4.7541	538.976	CCAAAAACCTCTTTATTATTATTTCTTGGAGCTGTTTTGAGATCTTGCGCATTGCTGGGCCAGATGGACACCCCCAGCAAAAACACACTGGGGATTGGAGTTGATCTCTTTCCATCCCCCCCTCCAGTCGATTCACGCACAACTTTTCAAACTTGACTCTTTTCCAAACCAATCACCACTTTTCTTTTCTCGTCTTTCTAGCGTGGAGTTTTTTGTTTTTACGATTTGCAACACAAATCAGACCCTTTTCTTACTCGGTCGGTTCTTTTTTTTAGCGGTTGACCACCGCTTCGCATGTTTCGGCGCAGCGGAATAAGATTTTTATTTACTGTTCAGTCGAATAAGGGACTTGCAGGGAGTTTTTGTTTTGGCTCATTTTCCGCAACTGGTGCAAAAGGG…
BBA_08680	NW_007930873.1	-	108049	108429	0	0	1.02477	262.761	1.25077	270.065	0	0	GeneID:19891692	6-phosphogluconate dehydrogenase NAD-binding protein
BBA_08683	NW_007930873.1	-	114840	115379	0	0	0.321696	82.4862	0.753117	162.612	1.7606	199.601	GeneID:19891695	NADH-ubiquinone oxidoreductase 29.9 kDa subunit
BBA_08689	NW_007930873.1	-	123335	130981	0	0	0.300138	99.6949	0.110454	30.8949	10.8094	1551.72	GeneID:19891701	Putative GMC oxidoreductase
BBA_08804	NW_007930875.1	-	117088	117633	0	0	0.814103	208.744	1.0406	224.684	3.32051	376.45	GeneID:19891816	hypothetical protein
BBA_08893	NW_007930876.1	+	177305	177896	0	0	4.07432	1044.7	0.682432	147.349	1.32095	149.757	GeneID:19891905	ATP synthase subunit J
BBA_08906	NW_007930877.1	-	28556	28857	0	0	1.91469	490.947	0	0	0	0	GeneID:19891918	NRD1 protein
BBA_08907	NW_007930877.1	-	43905	44385	0	0	0.744131	190.803	0.7277	157.124	4.55634	516.556	GeneID:19891919	Plasma membrane ATPase (Proton pump)
BBA_08920	NW_007930877.1	-	89223	89622	0	0	0.565714	145.055	0.791429	170.884	6.16286	698.689	GeneID:19891932	60S ribosomal protein L3
BBA_08984	NW_007930878.1	-	84921	85231	0	0	0.517685	132.74	5.07395	1095.56	0	0	GeneID:19891996	ankyrin repeat-containing protein
BBA_09003	NW_007930878.1	+	121414	122176	0	0	0.384956	98.7067	2.38938	515.911	2.7323	309.763	GeneID:19892015	hypothetical protein
MSTRG.1516	NW_007930879.1	+	102647	103225	0	0	0.856649	219.654	0.333333	71.9727	6.4905	735.834	AGCCCAGAAAACCCTACAAAGCGGCCTTCAACTTCGCAATGTAGCAATAAGGAACCAACAGTGGCGGGCTCGATCTGACGGAGGGTTCAGTTGGAATGGCTTACGCGAGAAGATGCAGACGCAGCAAAGCACAATAAAAATATGTGCATTATAGATGCAGATTCTTTAGATGACGTAGTATCCATCTCGGTTTCGAATCTGGAAGGTCTTGGTATCGCTACCGGCGGAACTTTGGAAATAAAGAGTTAAAGCGTGCCAGGCCATAAGCAAGGAAGACAGGTCACAAAATAGTCCGCAGAACCTCTGCTGCTTCTACTCTCACTCTTTTCCGTTCTTTGCTTGTTGTATCGTTTCCAGTCGCTTGTTGATTCTGCAATTCGTTGTCTTGTCGGGCGAGCT…
BBA_09096	NW_007930880.1	-	64994	65216	0	0	0.134529	34.4946	0	0	5.17489	586.682	GeneID:19892108	fungal specific transcription factor
BBA_09212	NW_007930882.1	+	119838	120635	0	0	0.374667	96.0685	0.266667	57.5783	17.8987	2029.19	GeneID:19892224	hypothetical protein
BBA_09216	NW_007930882.1	+	127569	128418	0	0	0.083645	21.4474	0.71161	153.65	4.61548	530.448	GeneID:19892228	hypothetical protein
BBA_09247	NW_007930883.1	-	102426	102750	0	0	0.71028	182.123	0	0	2.35981	267.534	GeneID:19892259	ribosomal L22e family protein
BBA_09279	NW_007930884.1	+	86451	86695	0	0	0.94	241.026	3	647.755	0.82	92.9641	GeneID:19892291	glutathione S-transferase domain-containing protein
BBA_09355	NW_007930886.1	-	89836	91253	0	0	2.12239	544.203	0.8767	189.295	0.274705	31.1436	GeneID:19892367	glutathione-dependent formaldehyde dehydrogenase
BBA_09516	NW_007930891.1	+	70070	70561	0	0	0.241627	61.9557	0.899522	194.223	4.77512	541.36	GeneID:19892528	nmrA family transcriptional regulator
BBA_09581	NW_007930894.1	-	6940	8785	0	0	0.76918	197.226	1.84131	397.573	4.77115	540.909	GeneID:19892593	aconitate hydratase
BBA_09596	NW_007930894.1	+	57947	58761	0	0	0.175853	45.0905	1.84646	398.684	1.12467	127.505	GeneID:19892608	succinate dehydrogenase cytochrome b subunit
BBA_09597	NW_007930894.1	-	59080	59948	0	0	0.582609	149.387	3.67681	793.891	0.915942	103.841	GeneID:19892609	oxidoreductase%2C short chain dehydrogenase/reductase family protein
BBA_09599	NW_007930894.1	-	62381	63525	0	0	0.686869	176.12	2.41717	521.911	0	0	GeneID:19892611	alcohol dehydrogenase GroES-like domain-containing protein
BBA_09599	NW_007930894.1	-	63590	64069	0	0	1.67059	428.356	1.24235	268.247	0	0	GeneID:19892611	alcohol dehydrogenase GroES-like domain-containing protein
BBA_09711	NW_007930899.1	-	1360	2135	0	0	0.167715	43.0039	3.55346	767.256	0.947589	107.429	GeneID:19892723	sphingolipid long chain base-responsive protein LSP1
BBA_09740	NW_007930900.1	-	23343	23846	0	0	1.72483	442.265	0.261745	56.5155	0	0	GeneID:19892752	DUF814 domain-containing protein
BBA_09829	NW_007930905.1	-	14863	15220	0	0	0.39404	101.036	0	0	6.22848	706.128	GeneID:19892841	hypothetical protein
BBA_09843	NW_007930905.1	+	50643	50917	0	0	0.144105	36.95	3.02183	652.469	2.09607	237.633	GeneID:19892855	hypothetical protein
BBA_09844	NW_007930905.1	-	52463	53069	0	0	0.576606	147.848	0.192751	41.6185	7.89621	895.201	GeneID:19892856	vacuolar calcium ion transporter /H(+) exchanger
BBA_09850	NW_007930906.1	-	9017	10048	0	0	0.979189	251.074	0.663746	143.315	7.24644	821.536	GeneID:19892862	putative pyruvate decarboxylase
BBA_09941	NW_007930911.1	+	8701	8962	0	0	0.669811	171.746	0	0	1.90566	216.046	GeneID:19892953	protein phosphatase 2A regulatory B subunit
BBA_09946	NW_007930911.1	-	22216	24497	0	0	0.081373	20.8649	0.761994	164.528	5.40452	612.715	GeneID:19892958	G-patch domain-containing protein
BBA_09947	NW_007930911.1	-	25940	26203	0	0	1.88571	483.517	1.3381	288.919	0	0	GeneID:19892959	peptidase family C54
BBA_10014	NW_007930916.1	+	4721	4980	0	0	1.9901	510.282	0	0	0	0	GeneID:19893026	signal recognition particle 14kD protein
BBA_10016	NW_007930916.1	-	8549	8895	0	0	0.578947	148.448	1.22267	263.997	0	0	GeneID:19893028	dihydrolipoyl dehydrogenase
BBA_10023	NW_007930916.1	-	35277	35632	0	0	0.016502	4.23128	0.485149	104.753	1.24752	141.433	GeneID:19893035	oligomeric complex COG6
BBA_10034	NW_007930917.1	+	20480	21158	0	0	1.08	276.923	2.7216	587.643	7.5408	854.907	GeneID:19893046	histone H3
BBA_10051	NW_007930919.1	+	4587	5033	0	0	0.274457	70.3736	2.33967	505.178	0.141304	16.0198	GeneID:19893063	facilitated glucose transporter
BBA_09843	NW_007930920.1	-	320	736	0	0	0.404389	103.69	0.561128	121.158	4.64577	526.695	GeneID:19892855	hypothetical protein
BBA_10119	NW_007930925.1	-	19486	19951	0	0	3.48086	892.529	0	0	0.923445	104.692	GeneID:19893131	HAD-superfamily subfamily IIA hydrolase
BBA_10121	NW_007930925.1	+	22895	23724	0	0	0.364815	93.5423	1.09444	236.31	5.79815	657.341	GeneID:19893133	cytochrome c oxidase subunit COX9
BBA_10184	NW_007930932.1	-	6433	7203	0	0	0.361496	92.6913	0.462604	99.8846	6.41828	727.647	GeneID:19893196	casein kinase I isoform delta
BBA_10203	NW_007930933.1	+	24925	26563	0	0	0.560301	143.667	4.69095	1012.86	3.80402	431.265	GeneID:19893215	brefeldin A resistance protein
BBA_10237	NW_007930940.1	-	6699	7364	0	0	1.55912	423.375	1.12838	258.02	3.33108	427.541	GeneID:19893249	ribosomal protein S28
BBA_10272	NW_007930948.1	+	10251	10789	0	0	0.721429	184.982	0	0	1.44286	163.578	GeneID:19893284	UDP-glucose:glycoprotein glucosyltransferase
BBA_10344	NW_007930980.1	-	308	711	0	0	0.248276	63.6605	1.38793	299.68	0.234483	26.5836	GeneID:19893356	NADH-ubiquinone oxidoreductase 40 kDa subunit
BBA_10344	NW_007930980.1	-	1050	1870	0	0	0.538806	138.155	0.844776	182.403	3.46119	392.399	GeneID:19893356	NADH-ubiquinone oxidoreductase 40 kDa subunit
MSTRG.1767	NW_007931071.1	+	44	1017	0	0	11.115	2900.02	12.0462	2600.99	33.1437	3757.54	TCCGGGTTTTTAAAAACCCGGAATTCAAACCCTTCGGTTCCAACTTGGATAAATGCTATTACTAACTCTAATCCTGAGAACATTATTATAAATGTTAATGGTATTAATCCTATTATAAAGAATATTATTCCTGAATTCATTATATTATATACAAACCCACTTAATATACTTAATAACATATGACCTGATGTTATATTAGCACCTAATCTTAAACCTAATGATACATTTTTAGCTAAATAAGATATTAATTCGATTGTCACTAATAAAGGTAATAACACTAAAGGACAACCAGCTGGTACTAATAATGAAAAGAATTTTAATCCATGTTCTTTAAATCCTATTATTGTTGCTGCTAATACGATTGTGAAACTTAAAGCAAATGTTAATGCAAAATGACCT…
MSTRG.1768	NW_007931071.1	+	1472	2531	0	0	4.38776	1125.07	4.31042	930.698	19.8743	2253.17	NNNNNNNNNNNNNNNNNNNNNNNNNNNNNNNNNNNNNNNNNNNNNNNNNNNNNNNNNNNNNNNATTTAAAAATTAAATGATCACATTTAGTCTCTGAAATTCAATTAAGCGCAAGCTATTGATTATCTGCTGATTTTCTTAAAAAAAATAAAGGAGTTCCAGCAATTTGTGATCTTTAAAGAGGCCAAATCAGAAAAAATAGCCTCTGCTAAATCAAATGGTGCTCTATTTGTTTCGGCTACAGATCCTATAAAGAATATTATTAATATACAAAATAAAGGTAAAGCTAATCATACTATTTTTTGAAATTGTACATTAATATTCAAATTTAATGAATTATTAATAATAATAATAATTAATAATACAGAACTTAATACTAATTCATAACTTATTAGTTGA…
MSTRG.1769	NW_007931072.1	+	1	1073	0	0	13.4119	3464.77	10.7185	2314.33	62.6775	7105.81	TTAATCCTTCCATTTGTGGAGTAGCACTATCTTGAAAATAAATACCTCATGCTTCAGGAGCATCAAAGCTAATAATTGAATTTAACATATTTGTCATTTTATTTTAAATATCCATTTCTAAATAAAAAATTTTTAATTACGCTTATACGTACCCACCACCATCCCTGTTAATTAATTAGTAATTAACACCAACTAATATGCTGATAAATTTAATTAAAGCAACATATAATAATAATAATGCCATCATTAATGCAAATAACGCTGTAGCTTCTGAGAAAGCAAATCCTAAAATAGAGTAAGAGAATAATTGATTTTTTAATGAAGGGTTTCTTAAGCGACACCTAATATTAAGCAACCGAAAACTACTCCAATTCCTACTCCTGCTCCTGCTAATCCTAC…
BBA_00060	NW_007930836.1	-	168794	169044	0	0	0	0	1	215.918	0	0	GeneID:19883072	MutS domain V
BBA_00095	NW_007930836.1	-	277395	277714	0	0	0	0	0.718147	155.061	3.04247	344.928	GeneID:19883107	oxidoreductase molybdopterin binding domain-containing protein
BBA_00136	NW_007930836.1	+	393011	393335	0	0	0	0	0.114815	24.7906	3.57037	404.776	GeneID:19883148	TH14-3-3 protein
BBA_00153	NW_007930836.1	+	450564	451040	0	0	0	0	1.26019	272.098	0.184953	20.9683	GeneID:19883165	carbohydrate kinase
BBA_00154	NW_007930836.1	+	453628	454061	0	0	0	0	3	647.755	1.06306	120.52	GeneID:19883166	ATP synthase alpha chain
BBA_00155	NW_007930836.1	+	456512	456949	0	0	0	0	0.819635	176.974	5.0137	568.408	GeneID:19883167	60S ribosomal protein L11
BBA_00174	NW_007930836.1	+	519778	520091	0	0	0	0	0.547771	118.274	8.06051	913.827	GeneID:19883186	60S acidic ribosomal protein P0
BBA_00181	NW_007930836.1	-	548188	548441	0	0	0	0	0.311024	67.1557	4.77165	540.967	GeneID:19883193	BAH/PHD-containing protein
BBA_00228	NW_007930836.1	-	681631	682232	0	0	0	0	0.755299	163.083	1.41233	160.117	GeneID:19883240	NADH-ubiquinone oxidoreductase 12 kDa subunit
BBA_00245	NW_007930836.1	-	723346	723734	0	0	0	0	2.04091	440.669	5.81818	659.613	GeneID:19883257	oxidoreductase NAD-binding domain-containing protein
BBA_00313	NW_007930836.1	-	946131	946788	0	0	0	0	0.233723	50.465	4.27713	484.902	GeneID:19883325	mitochondrial-processing peptidase subunit beta
BBA_00322	NW_007930836.1	+	972305	972618	0	0	0	0	1.70816	368.822	0	0	GeneID:19883334	metalloprotease-like protein
BBA_00415	NW_007930836.1	+	1259630	1260046	0	0	0	0	0.313889	67.7743	2.43056	275.554	GeneID:19883427	GDP dissociation inhibitor
BBA_00431	NW_007930836.1	+	1314520	1314789	0	0	0	0	1.84475	398.315	0	0	GeneID:19883443	Pyrimidine 5-nucleotidase
BBA_00486	NW_007930836.1	-	1475157	1475602	0	0	0	0	0.235426	50.8328	6.32063	716.575	GeneID:19883498	fatty acid hydroxylase superfamily protein
BBA_00592	NW_007930836.1	+	1824461	1824716	0	0	0	0	1.97059	425.486	0	0	GeneID:19883604	vacuolar protein sorting/targeting protein PEP1
BBA_00642	NW_007930836.1	-	1972386	1972707	0	0	0	0	1.49077	321.885	0	0	GeneID:19883654	protein-beta-aspartate methyltransferase
BBA_00742	NW_007930837.1	+	200685	201224	0	0	0	0	1.44501	312.005	1.47826	167.592	GeneID:19883754	stress responsive A/B barrel domain protein
BBA_00744	NW_007930837.1	-	206279	206744	0	0	0	0	1.78305	384.993	0	0	GeneID:19883756	heat shock factor binding protein 1
BBA_00901	NW_007930837.1	-	787756	787977	0	0	0	0	0.896396	193.548	6.57658	745.593	GeneID:19883913	elicitor protein
BBA_00915	NW_007930837.1	+	859921	860814	0	0	0	0	1.53942	332.389	1.14108	129.365	GeneID:19883927	ATP synthase delta chain
BBA_01067	NW_007930837.1	+	1409782	1410014	0	0	0	0	0.484979	104.716	5.97854	677.793	GeneID:19884079	NAD dependent epimerase/dehydratase
BBA_01175	NW_007930837.1	+	1722461	1722721	0	0	0	0	3.59111	775.386	0	0	GeneID:19884187	SNF2 family chromodomain-helicase DNA-binding protein
BBA_01201	NW_007930837.1	+	1816983	1817444	0	0	0	0	1.47922	319.39	0.442543	50.1715	GeneID:19884213	Arp2/3 complex
BBA_01244	NW_007930838.1	+	12054	12320	0	0	0	0	2.8186	608.588	1.74419	197.74	GeneID:19884256	MAP kinase 1
BBA_01245	NW_007930838.1	+	15785	16065	0	0	0	0	1.66667	359.864	1.87037	212.046	GeneID:19884257	Sec23/Sec24 trunk domain-containing protein
BBA_01291	NW_007930838.1	-	172710	172980	0	0	0	0	0.183099	39.5344	2.84507	322.548	GeneID:19884303	Tim17/Tim22/Tim23 family protein
BBA_01318	NW_007930838.1	-	260049	260303	0	0	0	0	2	431.836	0	0	GeneID:19884330	MAP kinase kinase kinase
BBA_01365	NW_007930838.1	-	401507	401714	0	0	0	0	4.85577	1048.45	1.69231	191.859	GeneID:19884377	patatin-like phospholipase
BBA_01431	NW_007930838.1	-	643298	643656	0	0	0	0	1.843	397.938	0	0	GeneID:19884443	RING-5 protein
BBA_01452	NW_007930838.1	+	716709	717006	0	0	0	0	1.74766	377.352	0.32243	36.5542	GeneID:19884464	NMD3 family protein
BBA_01469	NW_007930838.1	-	761951	762378	0	0	0	0	0.52862	114.139	3.50505	397.371	GeneID:19884481	NhRAD6-like protein
BBA_01484	NW_007930838.1	+	809040	809363	0	0	0	0	1.24151	268.064	0	0	GeneID:19884496	Cobalamin (vitamin B12) biosynthesis CobW
BBA_01532	NW_007930838.1	+	978152	978397	0	0	0	0	4.84553	1046.24	0	0	GeneID:19884544	trehalose-6-phosphate synthase
BBA_01534	NW_007930838.1	+	983226	983763	0	0	0	0	1.52411	329.083	1.64989	187.05	GeneID:19884546	ATP synthase protein 9
BBA_01575	NW_007930838.1	+	1125145	1125356	0	0	0	0	1.49528	322.859	5.63208	638.513	GeneID:19884587	ATPase protein
BBA_01645	NW_007930838.1	-	1314766	1315244	0	0	0	0	1.07479	232.067	8.31302	942.455	GeneID:19884657	cyclophilin%2C mitochondrial form
BBA_01663	NW_007930838.1	-	1378635	1379320	0	0	0	0	1.33656	288.587	8.76209	993.366	GeneID:19884675	40S ribosomal protein S21 (CRP7)
BBA_01704	NW_007930838.1	+	1514460	1514979	0	0	0	0	1.33769	288.832	1.40959	159.806	GeneID:19884716	elongation factor 2
BBA_01769	NW_007930838.1	+	1715393	1715831	0	0	0	0	0.540845	116.778	3.39718	385.142	GeneID:19884781	transmembrane protein
BBA_01822	NW_007930839.1	-	117819	118066	0	0	0	0	8.14516	1758.69	0	0	GeneID:19884834	HECT-domain-containing protein
BBA_01832	NW_007930839.1	+	141325	141804	0	0	0	0	0.322314	69.5935	3.8292	434.12	GeneID:19884844	coatomer epsilon subunit
BBA_01900	NW_007930839.1	+	352678	353189	0	0	0	0	1.77817	383.939	0	0	GeneID:19884912	mitochondrial import inner membrane translocase subunit tim-9
MSTRG.340	NW_007930839.1	-	847934	848599	0	0	0	0	1	215.918	0	0	TCTATGTGCCGACATCCAGTTGACTCACTTTATACGTACCCGAGCTTCTTATTTTTTATTTTCTTGCTTGATTTTACATTCTTCTTTGCATGATAGTCGTCGTAATCGGATTCTATTTGCGTCTTGTCTCTGGCGCAGGGGAACCTCACACCAACATCCACTTTTGCCACTTTGCCATCCACAACACCATCGCCCTTTCTCGCAATCGCACTCGCCTACCCTGTTTGCCTGTTTTGTCGCCAAACCGAAATCCCTTGGGGGAGACAACTAAGCGCTCGACATCTGTGGCAAAGTTGTCGTGGCGCAGCGCCCAGATTTCCTTGTTTCAACGTGAGTTGGCAAAGTAGACCGATCCTCGTCCTCTCAACTGAACAACTTACTGACTAACTGCAAGGCAGA…
BBA_02072	NW_007930839.1	-	899487	900023	0	0	0	0	1.03068	222.542	2.27403	257.809	GeneID:19885084	6-phosphogluconate dehydrogenase
BBA_02142	NW_007930839.1	+	1115972	1116679	0	0	0	0	2.61527	564.684	2.89008	327.651	GeneID:19885154	phosphoglucose isomerase
BBA_02143	NW_007930839.1	+	1118453	1118787	0	0	0	0	2.43011	524.705	2.02867	229.993	GeneID:19885155	serine/threonine-protein kinase gad8
BBA_02212	NW_007930839.1	-	1337489	1338169	0	0	0	0	3.14967	680.071	2.58553	293.123	GeneID:19885224	glutathione S-transferase
BBA_02260	NW_007930839.1	-	1514837	1515091	0	0	0	0	2.60591	562.664	0	0	GeneID:19885272	Ras family protein
BBA_02307	NW_007930839.1	-	1652771	1653178	0	0	0	0	0.444934	96.0694	3.68282	417.525	GeneID:19885319	putative adenylate kinase
BBA_02309	NW_007930839.1	+	1657591	1658255	0	0	0	0	0.24633	53.1871	2.04568	231.92	GeneID:19885321	serine proteinase inhibitor IA-2
BBA_02483	NW_007930840.1	-	615440	615677	0	0	0	0	0.774085	167.245	5.09329	577.459	GeneID:19885495	serine/threonine-protein kinase ssp1
BBA_02494	NW_007930840.1	-	651378	651630	0	0	0	0	0.502952	108.702	4.76765	540.541	GeneID:19885506	pentatricopeptide repeat protein
BBA_02523	NW_007930840.1	-	760126	760436	0	0	0	0	1.4931	322.493	0	0	GeneID:19885535	translation initiation factor 4e
BBA_02561	NW_007930840.1	-	878659	879079	0	0	0	0	1.08169	233.557	1.00563	114.01	GeneID:19885573	Intradiol ring-cleavage dioxygenase%2C core
BBA_02568	NW_007930840.1	-	902647	902974	0	0	0	0	4.89535	1056.99	0	0	GeneID:19885580	short chain dehydrogenase
BBA_02569	NW_007930840.1	+	903233	903555	0	0	0	0	3.36992	727.627	0	0	GeneID:19885581	hypothetical protein
BBA_02593	NW_007930840.1	+	985136	985517	0	0	0	0	0.778281	168.045	3.65611	414.496	GeneID:19885605	glutathione peroxidase
BBA_02649	NW_007930840.1	+	1175459	1175701	0	0	0	0	0.189189	40.8494	1.81982	206.315	GeneID:19885661	hypothetical protein
BBA_02666	NW_007930840.1	-	1245129	1245767	0	0	0	0	0.552901	119.381	2.27816	258.277	GeneID:19885678	DEAD/DEAH box helicase
BBA_02671	NW_007930840.1	+	1263055	1263386	0	0	0	0	0.188341	40.6663	5.43498	616.168	GeneID:19885683	proteasome A-type and B-type
BBA_02679	NW_007930840.1	-	1288215	1288745	0	0	0	0	0.110727	23.908	3.09343	350.705	GeneID:19885691	stress response RCI peptide%2C putative
BBA_02717	NW_007930840.1	-	1390129	1390498	0	0	0	0	2.00662	433.266	0	0	GeneID:19885729	emp24/gp25L/p24 family/GOLD
BBA_02720	NW_007930840.1	-	1397871	1398199	0	0	0	0	2.5678	554.434	3.74576	424.661	GeneID:19885732	glycoside hydrolase family 16 protein
BBA_02779	NW_007930841.1	+	96573	97281	0	0	0	0	1.95345	421.785	9.79138	1110.06	GeneID:19885791	hypothetical protein
BBA_02801	NW_007930841.1	-	156734	157179	0	0	0	0	0.28934	62.4738	2.34772	266.163	GeneID:19885813	glutamine-dependent NAD(+) synthetase synthase
BBA_02851	NW_007930841.1	+	327606	328337	0	0	0	0	0.293605	63.3947	3.77035	427.448	GeneID:19885863	nuclear transport factor 2 domain-containing protein
BBA_02894	NW_007930841.1	-	476065	476452	0	0	0	0	2.39013	516.074	0.363229	41.1796	GeneID:19885906	FGGY-family pentulose kinase
BBA_02894	NW_007930841.1	-	476815	477645	0	0	0	0	3.64771	787.607	0	0	GeneID:19885906	FGGY-family pentulose kinase
BBA_02914	NW_007930841.1	-	526322	526712	0	0	0	0	2.86454	618.507	1.55378	176.154	GeneID:19885926	myosin regulatory light chain cdc4
BBA_03000	NW_007930841.1	-	784013	784604	0	0	0	0	5.20596	1124.06	0	0	GeneID:19886012	isochorismatase-like protein
BBA_03108	NW_007930841.1	-	1095546	1096735	0	0	0	0	2.71242	585.66	17.1516	1964.21	GeneID:19886120	hypothetical protein
BBA_03171	NW_007930841.1	-	1309585	1310253	0	0	0	0	0.271579	58.6389	5.37474	609.339	GeneID:19886183	mitochondrial ATP synthase
BBA_03225	NW_007930842.1	-	61261	62165	0	0	0	0	2.00179	723.032	5.76429	653.502	GeneID:19886237	transaldolase-like protein
BBA_03258	NW_007930842.1	+	141471	141914	0	0	0	0	2.81673	608.184	0	0	GeneID:19886270	60S ribosomal protein L7
BBA_03340	NW_007930842.1	+	373941	374245	0	0	0	0	1.82805	394.71	0	0	GeneID:19886352	phosphomannose isomerase type I
BBA_03537	NW_007930842.1	-	959370	959628	0	0	0	0	1.33981	448.607	0	0	GeneID:19886549	ATP synthase subunit D
BBA_03552	NW_007930842.1	-	999515	999900	0	0	0	0	1.57057	339.115	0.948949	107.583	GeneID:19886564	NADH dehydrogenase iron-sulfur protein
BBA_03627	NW_007930842.1	-	1258910	1259368	0	0	0	0	3.30675	713.987	0	0	GeneID:19886639	Hsp90 associated co-chaperone
BBA_03638	NW_007930843.1	+	26281	26709	0	0	0	0	8.08254	1745.17	0	0	GeneID:19886650	MFS transporter
BBA_03650	NW_007930843.1	-	55881	56256	0	0	0	0	1.51097	326.246	0	0	GeneID:19886662	transcription factor PAP1
BBA_03713	NW_007930843.1	+	233783	234077	0	0	0	0	1.31186	283.255	8.02712	910.042	GeneID:19886725	L-PSP endoribonuclease family protein
BBA_03756	NW_007930843.1	-	372297	373329	0	0	0	0	1.27273	274.805	4.63805	525.82	GeneID:19886768	ribosomal protein S9/S16
BBA_03864	NW_007930843.1	-	722554	722980	0	0	0	0	0.398352	86.0115	3.68681	417.977	GeneID:19886876	50S ribosomal protein YmL27
BBA_03992	NW_007930843.1	+	1151397	1151714	0	0	0	0	1.97073	425.517	0	0	GeneID:19887004	hypothetical protein
MSTRG.689	NW_007930844.1	+	52716	52982	0	0	0	0	2.11236	456.097	7.4382	843.276	TGGATCAGCGATGTATTTTTTCCACCCCCTACCTAGGTAACCCGTCGGCCCATCTTTGGACGGCTGTACTTTCACCTTTCGAGCTTTTTTTTTGTTCCTTGCTGTTCCAGATCTCACATATGGCAACTGGATTTCTACAGCCAACCTCACGAGGCTCGCGAACGAAGCAGTGCAAATATCCCGAGTTCCACCTTACAGTGCCTCAGAGCAATTACCGCGACGCCTTGCGCCGGACCGGTCAGGTATCATCACTGGCACGAGCACCCGTGGTAACTAGGTATGTCCTGCGATCAACCAAACACAAACAGCCATCGAAAAAATCAAAAGCTTCCGCGGTAGTCGTCCGGACCGAATACACAACAAGTTTGTGACTTGAGTATTGGATGGGGCCTCAGTACA…
BBA_04019	NW_007930844.1	-	76229	77973	0	0	0	0	0.249284	53.825	6.41318	727.068	GeneID:19887031	Cel3b-like protein
BBA_04051	NW_007930844.1	-	175255	175724	0	0	0	0	3	647.755	0	0	GeneID:19887063	40S ribosomal protein S7
BBA_04074	NW_007930844.1	+	247578	248163	0	0	0	0	1.03817	224.159	3.72901	422.761	GeneID:19887086	NADH-ubiquinone oxidoreductase 14.8 kDa subunit
BBA_04095	NW_007930844.1	-	298117	298458	0	0	0	0	0.090566	19.5548	3.61509	409.847	GeneID:19887107	SCF complex subunit Skp1
BBA_04096	NW_007930844.1	+	299561	300547	0	0	0	0	0.267631	57.7864	4.24412	481.16	GeneID:19887108	60S ribosomal protein L39
BBA_04137	NW_007930844.1	+	449593	449877	0	0	0	0	1.18868	256.657	2.08491	236.368	GeneID:19887149	glycyl-tRNA synthetase
BBA_04139	NW_007930844.1	+	454803	455205	0	0	0	0	2.71473	586.161	0	0	GeneID:19887151	glutamate 5-kinase
BBA_04182	NW_007930844.1	+	586489	586803	0	0	0	0	0.615686	132.938	1.58431	179.615	GeneID:19887194	major facilitator superfamily transporter
MSTRG.733	NW_007930844.1	+	664073	664493	0	0	0	0	2.54217	548.901	1.4247	161.519	TGCTACCGTCGACTAGTATTAGTGTGGTTGTTTTTTGCTTTTCCTTGCTTTAGTTTTGATTTGTGACCTGTTGTTTCTTTTCTTTCTTTTTTTTACCTTAATATTCTTCATTATTCAAAGCCCTTTTTTTAGTCATCATATTCTTCCTGAATAGTTCTAATGGTACAATGGATTGTATTCCGCCCCCAGAATGAAAGATGCCTCGCTGCTCCGAAATTATACCCAAAACTACTACTTCTTATTATTAGTCTTGTTGTCTTTCTCTGGAGCGCGTTTATCCTCGGAACCCCAGGCTGTCGGCGCTTGTCCCTTTACCTCCGGTCGGGACGCCTTGTGCGGTGGTTTCGATTTTTTGTCGTCACTTGCATGTGTCGTTAGCTCGATTGAAAAAAATTGAAA…
BBA_04208	NW_007930844.1	+	669725	670352	0	0	0	0	2.44045	526.938	1.52741	173.164	GeneID:19887220	hypothetical protein
BBA_04226	NW_007930844.1	-	724262	725325	0	0	0	0	0.885563	191.209	4.38908	497.594	GeneID:19887238	40S ribosomal protein S15
BBA_04335	NW_007930844.1	+	1098809	1099154	0	0	0	0	1.3299	287.149	1.39863	158.563	GeneID:19887347	eIF4A-like protein
BBA_04358	NW_007930845.1	-	37921	38229	0	0	0	0	1.40467	303.294	0	0	GeneID:19887370	sublitisin-like protease
BBA_04547	NW_007930845.1	-	655984	656360	0	0	0	0	2.16031	466.449	0	0	GeneID:19887559	hypothetical protein
BBA_04554	NW_007930845.1	-	676907	677322	0	0	0	0	2.51592	543.234	0	0	GeneID:19887566	putative NOT-56 mannosyltransferase G6G8.10
BBA_04600	NW_007930845.1	+	817668	818093	0	0	0	0	1.63342	352.686	4.87601	552.798	GeneID:19887612	short chain dehydrogenase
BBA_04691	NW_007930846.1	-	140951	141232	0	0	0	0	2.68142	578.966	0	0	GeneID:19887703	DUF1711 domain-containing protein
BBA_04888	NW_007930846.1	-	831784	832163	0	0	0	0	6.22866	1344.88	7.19817	816.063	GeneID:19887900	vacuolar protease A
BBA_04914	NW_007930847.1	-	35034	35349	0	0	0	0	2.09237	451.781	0	0	GeneID:19887926	putative serine/threonine phosphatase 2C ptc2
BBA_04930	NW_007930847.1	-	89662	89955	0	0	0	0	0.57483	124.116	5.11224	579.58	GeneID:19887942	peptidase family M1
BBA_04969	NW_007930847.1	+	249509	250116	0	0	0	0	2.92505	631.571	0	0	GeneID:19887981	ribose 5-phosphate isomerase
BBA_04973	NW_007930847.1	+	258524	258863	0	0	0	0	1.05575	227.955	3.50523	397.391	GeneID:19887985	MFS transporter
BBA_05009	NW_007930847.1	-	368545	368852	0	0	0	0	2.79167	602.772	0	0	GeneID:19888021	formamidase-like protein
BBA_05190	NW_007930848.1	+	244535	244920	0	0	0	0	0.76943	166.134	5.90156	669.065	GeneID:19888202	transcription initiation factor IIA
BBA_05197	NW_007930848.1	+	259228	259436	0	0	0	0	0.5311	114.674	4.83254	547.869	GeneID:19888209	fungal specific transcription factor
BBA_05212	NW_007930848.1	+	304448	304889	0	0	0	0	2.19061	472.992	0.41989	47.6033	GeneID:19888224	ATP synthase F0
BBA_05241	NW_007930848.1	-	406544	406806	0	0	0	0	1.35211	291.946	2.34742	266.129	GeneID:19888253	argininosuccinate lyase
BBA_05460	NW_007930849.1	+	360375	360639	0	0	0	0	1.92381	415.386	0	0	GeneID:19888472	NADH-ubiquinone oxidoreductase 78 kDa subunit
BBA_05480	NW_007930849.1	-	409238	410753	0	0	0	0	5.30802	1146.1	12.989	1472.58	GeneID:19888492	glyceraldehyde-3-phosphate dehydrogenase
BBA_05490	NW_007930849.1	+	441032	441692	0	0	0	0	1.90435	411.183	3.77391	517.563	GeneID:19888502	hypothetical protein
BBA_05519	NW_007930849.1	+	536883	538447	0	0	0	0	0.499312	107.811	7.07703	802.329	GeneID:19888531	ribosomal protein S6e
BBA_05524	NW_007930849.1	+	546352	547091	0	0	0	0	1.04167	224.915	1.86458	211.389	GeneID:19888536	Vacuolar ATP synthase subunit B
BBA_05577	NW_007930849.1	-	705447	706170	0	0	0	0	2.62175	566.084	1.12662	127.726	GeneID:19888589	SCP-like extracellular protein
BBA_05612	NW_007930850.1	+	104502	105005	0	0	0	0	1.51289	326.66	0	0	GeneID:19888624	beta-mannosidase A
BBA_05659	NW_007930850.1	-	268819	269221	0	0	0	0	2	431.836	0.979104	111.002	GeneID:19888671	Poly(A) RNA polymerase cid14
BBA_05694	NW_007930850.1	-	360984	361580	0	0	0	0	0.976864	210.923	2.36504	268.127	GeneID:19888706	60S ribosomal protein L13
BBA_05835	NW_007930851.1	-	95745	96691	0	0	0	0	0.505808	109.213	4.94931	561.108	GeneID:19888847	putative peptide transporter
BBA_05841	NW_007930851.1	+	112878	113324	0	0	0	0	0.518041	111.854	3.58247	406.148	GeneID:19888853	ABC transporter%2C putative
BBA_05847	NW_007930851.1	+	134524	136020	0	0	0	0	0.068136	19.9247	2.19773	249.159	GeneID:19888859	putative glycosyl hydrolase
BBA_05850	NW_007930851.1	-	148713	149038	0	0	0	0	0.559322	120.768	1.71186	194.076	GeneID:19888862	dienelactone hydrolase
BBA_05892	NW_007930851.1	-	264881	265515	0	0	0	0	1.08895	235.124	1.23181	139.651	GeneID:19888904	Small GTPase%2C Rho type
MSTRG.1019	NW_007930851.1	+	266224	266649	0	0	0	0	0.533708	115.237	2.69944	306.038	ATGGAGCAGCAAAGAGAAAGAAAGAGACACGCCGACGTGGAGGATTAAGCGTTGCGTGCAATTGTGCTGAACATGAGACGCAGAGCTCCATGAACCGGTGCTTGTCACAATATAGATCTCTTACATTTCTACGATGCAGTCTCGTGTAGTCCAAGTTCGACAGGTGCATGTCCGTTTAATAGTGGAAGGCGGTGTAAAGCATTATTTCGTCTTGGGCCAAGAACAACTATTTCTTGTAGATCCGAGAGCCATCTGAGCAGTCTCTCCACGCATCATAAACTCCCTTTCCCCATGCTAAGCTCATCATCATTGTCGTCGTCGTATCATCATGGCTGCTAATCTACATCAGCTCATTCTCTCCCCTCTAAAGGTGATGAGTCTCTGGCAAGACTGTGGCAC…
BBA_05917	NW_007930851.1	+	322808	323279	0	0	0	0	1.37685	297.288	2.83383	321.274	GeneID:19888929	vesicular integral-membrane protein VIP36
BBA_06016	NW_007930851.1	+	641474	641769	0	0	0	0	3.75814	811.451	0	0	GeneID:19889028	checkpoint kinase 2
BBA_06096	NW_007930852.1	+	259516	259781	0	0	0	0	0.236842	51.1385	9.10526	1032.27	GeneID:19889108	outer mitochondrial membrane protein porin
BBA_06166	NW_007930852.1	+	517251	518080	0	0	0	0	0.233735	50.4676	10.3422	1172.5	GeneID:19889178	alcohol dehydrogenase I
BBA_06329	NW_007930853.1	-	400583	400906	0	0	0	0	1.75926	379.856	4.98457	565.105	GeneID:19889341	iron sulfur cluster assembly protein 1
BBA_06336	NW_007930853.1	-	418303	419927	0	0	0	0	0.027077	5.84642	5.15446	584.366	GeneID:19889348	hexose transporter-like protein
BBA_06516	NW_007930854.1	-	291559	292094	0	0	0	0	2.35959	509.478	3.42808	388.645	GeneID:19889528	Heat shock protein Hsp90
BBA_06541	NW_007930854.1	-	372290	372602	0	0	0	0	1.4087	304.163	0	0	GeneID:19889553	ribulose-phosphate 3-epimerase
BBA_06582	NW_007930854.1	-	499994	500304	0	0	0	0	4.79051	1034.36	0	0	GeneID:19889594	DUF858 domain-containing protein
BBA_06621	NW_007930854.1	+	598952	599239	0	0	0	0	2.94915	636.776	0	0	GeneID:19889633	hypothetical protein
BBA_06623	NW_007930854.1	-	603028	603544	0	0	0	0	1.22437	264.364	5.88781	667.507	GeneID:19889635	disulfide isomerase
BBA_06667	NW_007930855.1	+	90051	90333	0	0	0	0	1.12554	243.025	3.05628	346.493	GeneID:19889679	serine/threonine-protein kinase gcn2
BBA_06696	NW_007930855.1	+	181382	181729	0	0	0	0	2.68438	579.608	0.44186	50.0941	GeneID:19889708	vacuolar ATP synthase catalytic subunit A
BBA_06733	NW_007930855.1	-	318771	319931	0	0	0	0	2.46628	532.514	3.46334	392.642	GeneID:19889745	ribosomal family S4e
BBA_06766	NW_007930855.1	-	429548	430042	0	0	0	0	2.20628	476.376	0.556054	63.0404	GeneID:19889778	vacuolar ATP synthase subunit E
BBA_06794	NW_007930855.1	+	508849	509209	0	0	0	0	1.536	331.65	1.256	142.394	GeneID:19889806	dienelactone hydrolase
BBA_06816	NW_007930856.1	+	40159	40360	0	0	0	0	5	1079.59	0.386139	43.7769	GeneID:19889828	electron transfer flavoprotein domain-containing protein
BBA_06847	NW_007930856.1	-	129944	130248	0	0	0	0	0.399209	86.1965	4.45059	504.568	GeneID:19889859	heat shock protein
BBA_06852	NW_007930856.1	-	150970	152017	0	0	0	0	3.11331	672.221	7.23938	820.735	GeneID:19889864	eukaryotic translation initiation factor 5A
BBA_06887	NW_007930856.1	-	287462	287751	0	0	0	0	1.75652	379.265	0	0	GeneID:19889899	fatty acid synthase subunit alpha
BBA_06947	NW_007930856.1	-	494000	494559	0	0	0	0	2.23398	482.358	1.64345	186.32	GeneID:19889959	WD domain-containing protein
BBA_06948	NW_007930856.1	+	495864	496182	0	0	0	0	1.27715	275.761	0	0	GeneID:19889960	OST3/OST6 family protein
BBA_06953	NW_007930856.1	+	509690	510149	0	0	0	0	0.246944	53.3197	3.9511	447.94	GeneID:19889965	fimbrin-like protein
BBA_06953	NW_007930856.1	+	510241	510570	0	0	0	0	0.945455	204.141	1.74909	198.296	GeneID:19889965	fimbrin-like protein
BBA_06964	NW_007930857.1	+	42684	43110	0	0	0	0	1.64228	354.597	0	0	GeneID:19889976	26s proteasome subunit p28
BBA_07033	NW_007930857.1	-	288230	288546	0	0	0	0	0.642857	138.805	4.86466	551.511	GeneID:19890045	Hypothetical protein
BBA_07214	NW_007930858.1	-	320016	320357	0	0	0	0	3.35517	724.443	0.348276	39.4844	GeneID:19890226	Dynamin%2C GTPase domain-containing protein
MSTRG.1237	NW_007930858.1	-	349690	350728	0	0	0	0	1.35695	292.991	3.46982	393.376	AGGATCGATTTCGAAACGGATCATTTGACGTTGCAATGTTCAACAATCACCCCCTTCGCTGCGAGACCAGGAACCGAAGGAGAATATGTTGGATAATCTGTCGTTACGGGAGCTGACTGATTGGGCGTTTGTGTTGTTATAGGTCCGTTACGCTGCGACCGAGATTCTGCCCGCCAAGTCGGCCCGCGCCCGCGGTGCCTACCTCCGTGTCTCTTTTAAGAACACCCGCGAGACCGCCCAGGCCATCAACGGCTGGAAGCTCGAGCGTGCTCTCCAGTTCCTCGAGAACGTCAAGAGCCACGACGAGGCTGTCCCCATGCGCCGCTACGCCGGCGGTACCGGCCGCACTGCCCAAGGTACGACGACCGATTGGCATTCTGTATCGCCTACCTTGTGATC…
BBA_07257	NW_007930858.1	-	464017	464333	0	0	0	0	0.384858	83.0979	8.85173	1003.53	GeneID:19890269	NADH:ubiquinone oxidoreductase 11.5kD subunit
BBA_07261	NW_007930858.1	+	479958	480846	0	0	0	0	3.97791	858.903	3.44477	390.537	GeneID:19890273	60S ribosomal protein L12
BBA_07265	NW_007930858.1	+	489146	489451	0	0	0	0	2.01961	436.07	1.98039	224.519	GeneID:19890277	GTP cyclohydrolase II
BBA_07307	NW_007930859.1	-	91798	92015	0	0	0	0	5.55963	1200.43	1.98165	224.662	GeneID:19890319	methyltransferase-like protein
BBA_07330	NW_007930859.1	+	149254	149535	0	0	0	0	1.16667	251.905	1.54273	174.901	GeneID:19890342	vacuolar membrane protein
BBA_07433	NW_007930860.1	-	28597	29015	0	0	0	0	0.430189	92.8856	1.3434	152.302	GeneID:19890445	ubiquinol-cytochrome c reductase complex subunit
BBA_07493	NW_007930860.1	-	214354	214615	0	0	0	0	0.339695	73.3463	7.41221	840.329	GeneID:19890505	CUE domain-containing protein
BBA_07659	NW_007930861.1	-	324682	324889	0	0	0	0	0.139423	30.104	5.59135	633.896	GeneID:19890671	sulphydryl oxidase
BBA_07735	NW_007930862.1	-	214976	215828	0	0	0	0	1.25156	270.234	5.03534	570.862	GeneID:19890747	cytochrome c oxidase subunit VIa
BBA_07931	NW_007930864.1	-	176137	176464	0	0	0	0	0.615854	132.974	6.25915	709.605	GeneID:19890943	DUF1713 domain protein
BBA_07959	NW_007930864.1	+	260280	260889	0	0	0	0	1.76096	380.222	0	0	GeneID:19890971	pre-mRNA branch site protein p14
BBA_07974	NW_007930864.1	+	327806	328233	0	0	0	0	0.362881	78.3526	4.98061	564.656	GeneID:19890986	VTC domain-containing protein
BBA_07976	NW_007930864.1	+	331801	332403	0	0	0	0	0.740472	159.881	3.77314	427.764	GeneID:19890988	hexokinase-like protein
BBA_08023	NW_007930865.1	+	128127	128847	0	0	0	0	3.07121	663.13	0.470588	53.351	GeneID:19891035	NADH-dependent flavin oxidoreductase-like protein
BBA_08049	NW_007930865.1	-	199664	199995	0	0	0	0	0.642857	138.805	7.39496	838.373	GeneID:19891061	VMA21-like domain-containing protein
BBA_08055	NW_007930865.1	+	213404	213695	0	0	0	0	1.71915	371.196	0.489362	55.4794	GeneID:19891067	protoporphyrinogen oxidase
BBA_08092	NW_007930866.1	+	25191	26141	0	0	0	0	0.938742	202.691	1.45364	164.801	GeneID:19891104	ATP synthase beta chain
BBA_08093	NW_007930866.1	+	28383	28785	0	0	0	0	1.05187	227.119	2.32853	263.988	GeneID:19891105	glycoside hydrolase family 13
BBA_08167	NW_007930866.1	+	274854	275829	0	0	0	0	1.67849	362.417	0.192905	21.8698	GeneID:19891179	DUF323 domain-containing protein
BBA_08195	NW_007930867.1	-	82852	83137	0	0	0	0	0.556522	120.163	1.72174	195.195	GeneID:19891207	hypothetical protein
BBA_08236	NW_007930867.1	+	219717	220210	0	0	0	0	0.99115	214.007	3.59587	407.667	GeneID:19891248	GTP-binding protein YchF
BBA_08245	NW_007930867.1	+	237518	238198	0	0	0	0	2.7691	748.591	0	0	GeneID:19891257	hypothetical protein
BBA_08268	NW_007930868.1	-	11495	11769	0	0	0	0	1.74554	376.893	0	0	GeneID:19891280	AMP deaminase
BBA_08302	NW_007930868.1	+	157586	157837	0	0	0	0	1.5873	342.727	4.76984	540.761	GeneID:19891314	NupC family nucleoside transporter
BBA_08519	NW_007930870.1	+	218838	219291	0	0	0	0	0.59854	129.236	2.21168	250.74	GeneID:19891531	lactoylglutathione lyase
MSTRG.1455	NW_007930872.1	+	28402	28673	0	0	0	0	1.78571	385.568	0.657143	74.5009	GCGTCTGCATGATGCAGGCTGTGAGGTTGTTTGGGTACTGCGCTCAATATCTGCAGCCATTTGGGACGAGCCCGATCCGGTTCCCAAAGGAGGGGGTCTATCATTGCATAAACGAGCGAGCAACATCTGAGCCAAGATTTACGTGGCGAATTTGGATTTTGGAATTACATTCTACGGCACTTGGTCTCAAGCAGACATTGGTTTTAGCAAGTTTTATTATTAGCTATCTCAGCTACCGCCATTTATTTGTTCTGTCAAAAAGAAATACGTTAGCAAGGAGAGTTGCCTCGACCGATGACGTGCGCGAACGTACAGGGCAGTTAGCGCAAGTGCAGCCAGAGCCGCAGCTGCAGGAGCCAGAGGTAGCGCAGCCGCAGTCACCCATGATGAATGATTGTT…
BBA_08748	NW_007930874.1	-	145594	145937	0	0	0	0	1.3554	292.656	0	0	GeneID:19891760	UBA/TS-N domain-containing protein
BBA_08794	NW_007930875.1	-	90846	91218	0	0	0	0	0.89008	192.184	5.95174	674.755	GeneID:19891806	hypothetical protein
BBA_08859	NW_007930876.1	-	75242	75502	0	0	0	0	2.9561	638.275	0	0	GeneID:19891871	GYF domain-containing protein
BBA_08941	NW_007930877.1	+	143017	143456	0	0	0	0	1.18827	256.57	0	0	GeneID:19891953	quinone oxidoreductase
BBA_08945	NW_007930877.1	-	164326	164590	0	0	0	0	1.92381	415.386	0	0	GeneID:19891957	PHD-finger domain-containing protein
MSTRG.1515	NW_007930879.1	+	93994	94225	0	0	0	0	0.469828	101.444	6.56466	744.241	TTTTCCTCTGAGAGTTGGTTATTTCTTTCGGTCACGTGGGAAGGGATTCGTGACCACNNNNNNNNNNNNNNNNNNNNNNNNNNNNNNNNNNNNNNNNNNNNNNNNNNNNNNNNNNNNNNNNNNNNNNNNNNNNNNNNNNNNNNNNNNNNNNNNNNNNGGGAAAACCTATGCTATAGTATAGCTCGGGAAAACCCTCAACAGCCAGAGGTAGTGCGCAGGAAGCGTGTGTTGCCTTTTTGGTCCTCATACAAGGACTCTTAAGGGCTTTCTTTTTGTCGCGACGAGCGGCTCAAGAGGAATATGAACTCTCCAAAGTTCTCCTTTTTGTGGCTGCTAGGGCATGCTAGCGCATAGCCATCAAAACCGCAGGCCAGTGGGCCTGTAAAAAAGCCGCCACTA…
BBA_09128	NW_007930880.1	-	152523	152834	0	0	0	0	0.03937	8.5007	3.85433	436.969	GeneID:19892140	Concanavalin A-like lectin/glucanase
BBA_09174	NW_007930882.1	-	5668	6116	0	0	0	0	1.9282	416.335	0.035897	4.06968	GeneID:19892186	cell surface protein
BBA_09180	NW_007930882.1	-	18856	19585	0	0	0	0	4.11628	888.78	0	0	GeneID:19892192	Glutaredoxin%2C eukaryotic/virial
BBA_09193	NW_007930882.1	-	65936	66245	0	0	0	0	0.659004	142.291	5.98467	678.488	GeneID:19892205	hypothetical protein
BBA_09213	NW_007930882.1	-	124061	124755	0	0	0	0	0.202194	43.6574	3.39969	395.554	GeneID:19892225	hypothetical protein
BBA_09253	NW_007930883.1	-	113235	113519	0	0	0	0	2.04206	440.917	0	0	GeneID:19892265	XFP domain-containing protein MPK1
BBA_09255	NW_007930883.1	+	120827	121561	0	0	0	0	1.69759	366.542	0.323024	36.6215	GeneID:19892267	acetate kinase
BBA_09310	NW_007930885.1	-	67517	68464	0	0	0	0	3.92571	847.633	4.67619	530.144	GeneID:19892322	putative 40S ribosomal protein
BBA_09338	NW_007930886.1	-	40917	41270	0	0	0	0	1.39073	300.283	2.00662	227.493	GeneID:19892350	catalase/peroxidase HPI
BBA_09388	NW_007930887.1	+	78399	78735	0	0	0	0	2.02326	436.858	0	0	GeneID:19892400	cobalamin-independent methionine synthase
BBA_09419	NW_007930888.1	-	67298	67615	0	0	0	0	1.00629	217.276	6.78302	768.997	GeneID:19892431	cytochrome b5-like Heme/Steroid binding domain-containing protein
BBA_09446	NW_007930889.1	+	46300	46651	0	0	0	0	0.286932	61.9538	5.56818	631.27	GeneID:19892458	aminotransferase class-III
BBA_09447	NW_007930889.1	+	48468	49158	0	0	0	0	1.03852	224.236	6.68379	878.397	GeneID:19892459	hypothetical protein
BBA_09487	NW_007930890.1	+	72065	72473	0	0	0	0	1.81686	392.293	0	0	GeneID:19892499	hypothetical protein
BBA_09600	NW_007930894.1	-	67682	68244	0	0	0	0	2.65157	572.523	3.50394	397.245	GeneID:19892612	FluG domain-containing protein
BBA_09653	NW_007930896.1	+	61988	62348	0	0	0	0	0.886926	191.503	4.90813	556.439	GeneID:19892665	nascent polypeptide-associated complex (NAC) subunit
BBA_09655	NW_007930896.1	-	65789	66122	0	0	0	0	1.65145	356.579	0	0	GeneID:19892667	hypothetical protein
BBA_09658	NW_007930896.1	-	72314	72847	0	0	0	0	0.564246	121.831	5.68715	644.758	GeneID:19892670	UPF0041 domain protein
BBA_09712	NW_007930899.1	-	4417	4947	0	0	0	0	0.771028	166.479	4.15888	471.496	GeneID:19892724	inorganic pyrophosphatase
BBA_09728	NW_007930899.1	-	54270	55370	0	0	0	0	0.404762	87.3955	4.77489	541.334	GeneID:19892740	hypothetical protein
BBA_09739	NW_007930900.1	+	19214	20720	0	0	0	0	0.306344	66.1452	4.10017	464.84	GeneID:19892751	woronin body major protein
MSTRG.1647	NW_007930905.1	+	26456	27248	0	0	0	0	0.383354	82.7731	10.1728	1153.3	TGTTTGCTAAGCTAGATGCTTTGCGGCGATGGCTTGCTGCGCTGACGCTGGGCGACTTGGTGCGTAACGGCGGCGCCTACAGTCGTCTGCAACCTTGCATTTTGCCAGTGCCAGGCAGCTTGCTCGGTTGCTGGGTTTGATCCTAGTGCTTGATATTAAAACTGTGGATCGGCTTCATAGCATTAATGATTAGAAGGTACGCTCTTAATCCTACGCTGTATTTACCTACATAATGTAGAATTTATATTAGTAGCTTTCAACCTGACTTACTTCCTGAGAAGCTAATCTGCTGTGACGTGAAACTTAAGCTACCATAACCTTCTCCCATCCAATCACTTTATTTTGTCCCGAGGCTCTCATATCCATCACAGGAGTAAACTTGCTATCAGTTGAAGGGTT…
BBA_09834	NW_007930905.1	+	29308	29707	0	0	0	0	0.505	109.039	5.8675	665.204	GeneID:19892846	hypothetical protein
BBA_09835	NW_007930905.1	-	30372	32121	0	0	0	0	0.559601	120.828	11.1345	1307.26	GeneID:19892847	hypothetical protein
BBA_09850	NW_007930906.1	-	10177	10884	0	0	0	0	0.454268	98.0847	4.40396	499.281	GeneID:19892862	putative pyruvate decarboxylase
BBA_09878	NW_007930907.1	+	33819	34423	0	0	0	0	1.52709	329.727	2.21675	251.315	GeneID:19892890	hypothetical protein
BBA_09943	NW_007930911.1	+	17813	18137	0	0	0	0	3.14981	680.102	7.41573	840.728	GeneID:19892955	2-oxoacid dehydrogenase acyltransferase
BBA_09944	NW_007930911.1	+	20089	20754	0	0	0	0	0.213768	46.1564	4.85507	550.424	GeneID:19892956	histone H2A-like protein
MSTRG.1677	NW_007930912.1	+	19387	19824	0	0	0	0	1.04124	224.822	5.02835	570.069	CCACGGGAGATGCACCACTCTAGTGATGGATATGCAAACGACTCAGGTGGCAATGCAGAACCTGAACCTCCGCCCAACGGATGCCACACTAATGTACATCCACAATATTTGGTTAGGCGTATACTACCCGTTGGAGGAAGCGGCTGAAAGAAATCTACTTCATGTTGACTACCCAAAGTAGGTATAATGTACAATTTTCCTGAACTTGCACACCGACTCTCTGTACAATATGCCCTTTCTCGCCGAGTTCAAGCTTGACTTTTCCCTGCCCATCAGATATTGTGTATCGTTCGCCTGCAATCGGTATCAGATCGCCAACATCGAAGTAGTACCGTAAATTTCTCGAGTCTCCGGTAATGCGAATGAGGATCTTTTTTTTATCCTTTGATGAAATGTCAG…
BBA_10056	NW_007930919.1	+	17164	17482	0	0	0	0	2.72941	589.33	3.31765	376.125	GeneID:19893068	Amino acid/polyamine transporter I
BBA_10076	NW_007930920.1	-	25647	26396	0	0	0	0	1.06808	230.619	5.72766	658.355	GeneID:19893088	CAMK family protein kinase
MSTRG.1707	NW_007930920.1	+	26589	27231	0	0	0	0	0.676717	391.17	4.55779	591.431	TTGCTGTGCCACGGATTGAGTCCTGCCGACCGGGCGGATCCGGCGGTTTGTACACATGTTCCCTGTCCAATTCAGATCGAGGGGGTTGATAATCTAATTCTATTAGGGTCACGTTCTCGTGAACGTAATTCCGCGCTATAGCCCTCAACTCCTGCCGCACGGCTGTGCAAGCAGAAACCGTCACGATCATATTTCCTCTCGCTGACGATTCTTCCTGCACTCGCCTGATCAATTTTCCGTCAGCTTCAGCTTGGAATATGGAGAGCCAAGGCGGTAAGCCCTTGATGACCATAGCGCGTGGGCTCATCTTTTTCCCTTTTCTAACCTGATCCACGTAGATGGAAATTTGCAGAATCTATACTGGTTACATACAATCATCAAAAGCGAACGTTTACTTTT…
BBA_10110	NW_007930924.1	-	20988	21374	0	0	0	0	0.248062	53.5611	5.42119	614.605	GeneID:19893122	Yippee-like protein
BBA_10130	NW_007930926.1	-	26507	26762	0	0	0	0	1.96117	423.451	2.46602	279.575	GeneID:19893142	hypothetical protein
BBA_10189	NW_007930932.1	+	16658	17313	0	0	0	0	0.596376	128.768	3.53542	400.814	GeneID:19893201	hypothetical protein
BBA_10192	NW_007930933.1	+	2262	2628	0	0	0	0	1.06908	230.834	3.69079	418.428	GeneID:19893204	coatomer beta subunit
BBA_10192	NW_007930933.1	+	4636	4901	0	0	0	0	2.85849	617.2	0.622642	70.5895	GeneID:19893204	coatomer beta subunit
BBA_10209	NW_007930934.1	+	20142	20478	0	0	0	0	0.438202	94.6158	4.31461	489.151	GeneID:19893221	ran-interacting Mog1 protein
BBA_10211	NW_007930934.1	-	21912	22810	0	0	0	0	1.11	239.669	7.12333	823.417	GeneID:19893223	CRAL/TRIO domain-containing protein
BBA_10273	NW_007930948.1	-	13799	14095	0	0	0	0	0.412245	89.0112	1.64898	186.946	GeneID:19893285	coatomer WD associated region
BBA_10274	NW_007930948.1	+	15847	16125	0	0	0	0	2	431.836	0	0	GeneID:19893286	26S proteasome regulatory subunit rpn12
BBA_10293	NW_007930953.1	-	6621	7036	0	0	0	0	1.72881	373.282	1.65819	187.991	GeneID:19893305	DUF1716 domain protein
BBA_10347	NW_007930982.1	-	1482	1757	0	0	0	0	1.90566	411.467	1.25472	142.248	GeneID:19893359	FAD binding domain-containing protein
BBA_00090	NW_007930836.1	+	265179	265483	0	0	0	0	0	0	2.44355	277.027	GeneID:19883102	aryl-alcohol oxidase/vanillyl-alcohol oxidase
BBA_00095	NW_007930836.1	-	278729	278990	0	0	0	0	0	0	7.16031	811.77	GeneID:19883107	oxidoreductase molybdopterin binding domain-containing protein
BBA_00128	NW_007930836.1	+	378233	378440	0	0	0	0	0	0	4.85577	550.503	GeneID:19883140	oligosaccharyl transferase STT3 subunit
BBA_00128	NW_007930836.1	+	378942	379318	0	0	0	0	0	0	3.74618	424.708	GeneID:19883140	oligosaccharyl transferase STT3 subunit
BBA_00137	NW_007930836.1	-	396807	397134	0	0	0	0	0	0	4.54955	515.787	GeneID:19883149	mitochondrial ATPase inhibitor%2C putative
MSTRG.34	NW_007930836.1	+	663446	663645	0	0	0	0	0	0	4.95	561.186	TTATTCAACCAACAGCAAAAAACGTCACAAGATCAGCTGAATCGGGCGAGGTTCTTCAACTGTTGTTCTTCTACCGGGTAGCCTGCTTCACAAAGTGAGAGTGAGGGCATTTCCATGTCTCCCTTAAGCCCCGTGCAGGTACGCGCCCACGATGAACGGACGAAATCACAGGAAAGTCACCAACGATTCCATCGGATGATTTTTCAAAAATAGAACACGAGATTGCACAAAAACAACCTCATTGTATTTCTTTCATGCGACACGTGATGTTCCTGGCCGAGCGTCTGGCCGCACAGTTGGCACGGACGGCGGTGACCGAAGTGCATTGCCGCAAGTCGGCATTATCGGATCAGATGCAGACTTTTTGTATGTGGACTGGCGAACCATGGCTGCGCTTGA…
BBA_00246	NW_007930836.1	+	725060	725573	0	0	0	0	0	0	3.90698	442.938	GeneID:19883258	cutinase-like protein
BBA_00308	NW_007930836.1	+	933972	934479	0	0	0	0	0	0	3.51402	398.388	GeneID:19883320	lysyl-tRNA synthetase
BBA_00325	NW_007930836.1	+	981026	981298	0	0	0	0	0	0	4.91941	557.719	GeneID:19883337	ribosomal protein L36
BBA_00351	NW_007930836.1	+	1056860	1057226	0	0	0	0	0	0	1.56589	177.527	GeneID:19883363	pyridoxal kinase
BBA_00362	NW_007930836.1	+	1102389	1102770	0	0	0	0	0	0	1.61515	183.111	GeneID:19883374	hypothetical protein
BBA_00485	NW_007930836.1	+	1471878	1473123	0	0	0	0	0	0	5.32183	603.341	GeneID:19883497	ATP synthase regulation protein NCA2
BBA_00537	NW_007930836.1	+	1643933	1644143	0	0	0	0	0	0	5.63033	638.316	GeneID:19883549	WD domain-containing protein
BBA_00550	NW_007930836.1	-	1687885	1688191	0	0	0	0	0	0	3	340.113	GeneID:19883562	DUF757 domain-containing protein
BBA_00607	NW_007930836.1	-	1871694	1871986	0	0	0	0	0	0	7.58362	859.762	GeneID:19883619	aldehyde dehydrogenase
BBA_00612	NW_007930836.1	+	1893379	1893660	0	0	0	0	0	0	3.55157	402.645	GeneID:19883624	protein kinase (Lkh1)
BBA_00629	NW_007930836.1	+	1939433	1939786	0	0	0	0	0	0	3.95623	448.521	GeneID:19883641	Intradiol ring-cleavage dioxygenase%2C core
BBA_00648	NW_007930836.1	-	1984198	1984423	0	0	0	0	0	0	6.13274	695.275	GeneID:19883660	cyanide hydratase
BBA_00649	NW_007930836.1	+	1985547	1985807	0	0	0	0	0	0	1.90521	215.996	GeneID:19883661	hypothetical protein
BBA_00665	NW_007930836.1	+	2033991	2034359	0	0	0	0	0	0	1.91388	216.978	GeneID:19883677	NADH:ubiquinone oxidoreductase 14kD subunit
BBA_00672	NW_007930836.1	-	2052663	2053270	0	0	0	0	0	0	4.43423	502.713	GeneID:19883684	putative glutathione S-transferase
BBA_00701	NW_007930837.1	-	69917	70213	0	0	0	0	0	0	5.72054	648.543	GeneID:19883713	hypothetical protein
BBA_00778	NW_007930837.1	-	317978	318384	0	0	0	0	0	0	2.82544	320.323	GeneID:19883790	WD domain-containing protein
BBA_00822	NW_007930837.1	+	469258	469489	0	0	0	0	0	0	6.96552	789.687	GeneID:19883834	importin alpha subunit
BBA_00823	NW_007930837.1	-	471851	472180	0	0	0	0	0	0	2.98155	338.021	GeneID:19883835	telomere-binding alpha subunit central domain-containing protein
BBA_00832	NW_007930837.1	-	511748	512044	0	0	0	0	0	0	2.525	286.262	GeneID:19883844	cyclin domain-containing protein
BBA_00835	NW_007930837.1	-	520671	520899	0	0	0	0	0	0	7.15284	810.924	GeneID:19883847	hypothetical protein
MSTRG.134	NW_007930837.1	+	554171	554410	0	0	0	0	0	0	5.14167	582.915	GATTACCTATATCACACATGTATGTTACACGCAGCGGGAGAGGCTGGTTCACAATGTCTCGGCCCCCGAGAACTAGAGGGGAGATCCAAGTTAGGGTGCTCTGCTTCTACTTCAAGCACCGCGACCGACTCTGCCTGAGGTCGCACATTGATACTCTGGGGCGACAAGAGAGCTGGAAAGGACACCAGCTAATCACTCTGGTCCCGACAGTATGGATTTCCGACGGCAGCATCTGCAAAATCCATCGTCTCCTGCAAAACGCCAGCAAGTGGCCTGGCAATCTAGGTTGATTTCGGCGGCGGTCGGAGCAAAGGAGGGGCGTGAATGGAAAGCGACATGGAGTTCCGGTGACACTGGGAATTGATATGGCATGGGCTTGCGCAAAAGGTCCTGGGTACC…
BBA_00912	NW_007930837.1	+	841658	842006	0	0	0	0	0	0	4.99714	566.53	GeneID:19883924	hypothetical protein
BBA_00937	NW_007930837.1	-	944618	944880	0	0	0	0	0	0	2.99061	339.048	GeneID:19883949	putative OS4 protein
BBA_00950	NW_007930837.1	+	980148	981241	0	0	0	0	0	0	3.14563	356.623	GeneID:19883962	phosphatidylinositol-specific phospholipase C
BBA_00955	NW_007930837.1	+	994131	994392	0	0	0	0	0	0	6.90187	782.471	GeneID:19883967	oxysterol-binding protein
BBA_00995	NW_007930837.1	+	1155062	1155308	0	0	0	0	0	0	5.7247	649.014	GeneID:19884007	sucrose transporter
MSTRG.155	NW_007930837.1	-	1158431	1158988	0	0	0	0	0	0	6.20251	747.07	GATGGAAGGCGATTATTAGGCTACTAAATAAGCTCGTGACTATGCCTACGTACGCCGACAGGCCGAAGCCAAACCTTGCTGCTCAGTTTATAGCTTCAGCTGAAAACTTCAAGCCAAACTATTGCATGTATCTCCAGTTCCATGCATAGGAACTACGTCAATCTATTTTTCTTGCGCGGTAGCATGCCAGACGAGGGGATGAAAACGGCCGACTCTGGCATTTGATGCAATGAGTGAGATCTCGAATTCAAGTATAAATAGTCTTGATGATTTCATCTGTATTTCAATTTGGTGCATCAATCTAGACAACCATACTCATATTTCTCCTTCTATTCAAAAATATCAATATCACCTTTTCACAATCATGAAGCCCACCACTATGCTCATCGCCGCCTTTGC…
BBA_01032	NW_007930837.1	-	1303486	1304117	0	0	0	0	0	0	5.89958	668.841	GeneID:19884044	nmrA-like family protein
BBA_01144	NW_007930837.1	-	1633479	1633789	0	0	0	0	0	0	2.46341	279.28	GeneID:19884156	endoplasmic reticulum-golgi intermediate compartment protein 3
BBA_01146	NW_007930837.1	+	1641344	1641668	0	0	0	0	0	0	1.55985	176.841	GeneID:19884158	proteasome A-type and B-type
BBA_01150	NW_007930837.1	-	1648993	1649250	0	0	0	0	0	0	6.24419	707.909	GeneID:19884162	nuclear pore complex subunit Nup159
BBA_01175	NW_007930837.1	+	1721643	1722048	0	0	0	0	0	0	1.52422	172.802	GeneID:19884187	SNF2 family chromodomain-helicase DNA-binding protein
BBA_01175	NW_007930837.1	+	1722993	1723221	0	0	0	0	0	0	5.29258	600.024	GeneID:19884187	SNF2 family chromodomain-helicase DNA-binding protein
BBA_01175	NW_007930837.1	+	1724610	1724859	0	0	0	0	0	0	6.464	732.83	GeneID:19884187	SNF2 family chromodomain-helicase DNA-binding protein
BBA_01199	NW_007930837.1	+	1810194	1810656	0	0	0	0	0	0	5.91577	670.676	GeneID:19884211	cellular morphogenesis protein
BBA_01206	NW_007930837.1	+	1848211	1848483	0	0	0	0	0	0	7.6044	862.117	GeneID:19884218	N-glycosylase/DNA lyase
MSTRG.196	NW_007930837.1	-	1879795	1880054	0	0	0	0	0	0	4.97537	564.062	GTGAGTGATGGCCTGTACGCAAATTCGCAGCCGGCTCCGAAGTCCGTACGACGTTACAGGCATGGCCCCTTCATATAAACGATCCCTGGTCTTCGTTTTTTCCCGTTTGTTGCAGGGAACGACACAGTGCTGAGTCAGTGCGCGATGGATCCGGCATGTCGATTCCCTCGAGTTTTTCAGACAAATGGAACGTTTGTGTCGAAAATTACTTCGACCATCAAAACAAAAAGACGCTAGACACATGAACTCGAGATACAAACAGGGATCGCGTGATCATGTAAGTAATTTGCGGCGTCTCTAGTTGTGTGTCATTGAGTAACCAACCAGTCAACAGTCAACCATCACAATGACCAATACCAACAGCGCCGACGTGAAGCGGTCACACCCACGAACCCCCAC…
BBA_01232	NW_007930837.1	-	1936721	1936951	0	0	0	0	0	0	5.09091	577.161	GeneID:19884244	IKI3 family protein
BBA_01235	NW_007930837.1	-	1946217	1946524	0	0	0	0	0	0	1.67635	190.049	GeneID:19884247	myo-inositol transporter
BBA_01266	NW_007930838.1	+	87670	88016	0	0	0	0	0	0	2.41434	273.716	GeneID:19884278	ubiquitin carboxyl-terminal hydrolase%2C family 1
BBA_01405	NW_007930838.1	-	551257	551699	0	0	0	0	0	0	3.86222	437.864	GeneID:19884417	hypothetical protein
BBA_01405	NW_007930838.1	-	551876	552274	0	0	0	0	0	0	8.03051	910.426	GeneID:19884417	hypothetical protein
BBA_01411	NW_007930838.1	-	569934	570168	0	0	0	0	0	0	5.15745	584.704	GeneID:19884423	SIN3 protein-binding protein STB2
BBA_01430	NW_007930838.1	-	639885	640330	0	0	0	0	0	0	4.07764	462.286	GeneID:19884442	AhpC/TSA family protein
BBA_01430	NW_007930838.1	-	640425	640703	0	0	0	0	0	0	1.95154	221.248	GeneID:19884442	AhpC/TSA family protein
BBA_01461	NW_007930838.1	+	742026	742360	0	0	0	0	0	0	5.97044	676.875	GeneID:19884473	COPI associated protein
BBA_01488	NW_007930838.1	+	826381	826666	0	0	0	0	0	0	6.6993	759.506	GeneID:19884500	condensin complex component SMC2
BBA_01508	NW_007930838.1	-	902273	902615	0	0	0	0	0	0	3.64336	413.051	GeneID:19884520	hsp70-like protein
BBA_01519	NW_007930838.1	-	942338	942631	0	0	0	0	0	0	3.59111	407.128	GeneID:19884531	hypothetical protein
BBA_01551	NW_007930838.1	+	1046817	1047100	0	0	0	0	0	0	1.88785	214.027	GeneID:19884563	rhodopsin family protein
BBA_01618	NW_007930838.1	-	1246674	1246887	0	0	0	0	0	0	10.1495	1150.66	GeneID:19884630	S-adenosylmethionine:diacylglycerol 3-amino-3-carboxypropyl transferase btaA
BBA_01618	NW_007930838.1	-	1247342	1247677	0	0	0	0	0	0	4.94643	560.781	GeneID:19884630	S-adenosylmethionine:diacylglycerol 3-amino-3-carboxypropyl transferase btaA
MSTRG.274	NW_007930838.1	-	1299686	1300100	0	0	0	0	0	0	1.80441	204.567	CCTTGGCCCCATCCGGAGATCATGCTTCTTACCTTCCCCGCATTCAGGCATGGCTCTGGACGAGACCCAAGAGCCACACAGCGCTCTTTTGCGCGGTTTAAAACAGTCCGTCATCACCCATCGTCGCTGAGGCGCTCCCTAATGCTCACAGACTCTTTGATGAGGGCGCATATTCGGATTTGACCATCGTGTGCGGCGATGATCGTTACAGGGTGCATAAGGCCATCGTTTGCCCACGCTCGGAGTTCTTCGCCAGCGCCTGCAATGGCCCATTCCAGGTATAACTATCATGCCAGACCCTAACAATGCTGACCTCGAGTGCAACTTCAGGAGGGCGAGTCTGGCGTCGTCCACCTCTCTGAGGATGATCCCCTAGCAATCAAGATGATGATACACTAC…
BBA_01661	NW_007930838.1	+	1370382	1371067	0	0	0	0	0	0	4.15641	471.216	GeneID:19884673	expression library immunization antigen 1
BBA_01671	NW_007930838.1	-	1404258	1404981	0	0	0	0	0	0	4.45	504.501	GeneID:19884683	60S ribosomal protein L23
BBA_01711	NW_007930838.1	+	1534029	1534231	0	0	0	0	0	0	4.97537	564.062	GeneID:19884723	phosphotransferase enzyme family protein
BBA_01725	NW_007930838.1	+	1582037	1582241	0	0	0	0	0	0	5.88293	666.953	GeneID:19884737	F-box and WD domain-containing protein
BBA_01788	NW_007930839.1	+	29253	30068	0	0	0	0	0	0	4.1982	475.954	GeneID:19884800	Gim complex component GIM4
BBA_01801	NW_007930839.1	-	56810	57029	0	0	0	0	0	0	5.48182	621.479	GeneID:19884813	Spc97/Spc98 family protein
BBA_01809	NW_007930839.1	+	82381	82772	0	0	0	0	0	0	4.69767	532.58	GeneID:19884821	formate-tetrahydrofolate ligase
MSTRG.306	NW_007930839.1	-	112234	112441	0	0	0	0	0	0	4.85577	550.503	GACAACGCTACTGGTCGAATATATGCAAACTCGTGGGAATATTGTTTTCGTCAAAGGGCCTATGATAACGAATCTTGTGACGAATTCCATACGCAAATGTACTTTGACTTTTTTTTTGCCATCTTTTCGATCATGAACCCACCACTCCGGGACCTGCCTGTAAACTTGGCTTTGTCAACGCCGCTCAGTCAGAAGAAGCTGCACCACAGCGTGCCTACCATCTATTTACACGGTCGACAAAACTACACATGACATTCTTGTACATGCTTTTTCTTTCACTACTATCATTGTTAATATTCATTGATACCTTCGGGGCGAATACGCCGCTCGTTATCCGAATCTAAGCAGTGTATGTTGCACGATGGGCTGGTGGGCTTCCCGTGTCGAACACGGGTCGTG…
BBA_01863	NW_007930839.1	+	234652	234934	0	0	0	0	0	0	4.19091	475.127	GeneID:19884875	hypothetical protein
BBA_01868	NW_007930839.1	-	250815	251241	0	0	0	0	0	0	3.52941	400.133	GeneID:19884880	pyruvate dehydrogenase E1 component subunit alpha
BBA_01895	NW_007930839.1	-	339654	339943	0	0	0	0	0	0	2.6696	302.655	GeneID:19884907	pre-mRNA-splicing factor CWC21
BBA_01909	NW_007930839.1	+	372536	372960	0	0	0	0	0	0	2.6584	301.385	GeneID:19884921	pH-response regulator protein palC
BBA_02022	NW_007930839.1	-	729288	729598	0	0	0	0	0	0	1.69231	191.859	GeneID:19885034	hypothetical protein
BBA_02022	NW_007930839.1	-	730972	731436	0	0	0	0	0	0	5.07527	575.388	GeneID:19885034	hypothetical protein
BBA_02059	NW_007930839.1	-	857425	857661	0	0	0	0	0	0	6.88608	780.681	GeneID:19885071	Nuclear pore complex protein An-Nup120
MSTRG.349	NW_007930839.1	+	908544	908809	0	0	0	0	0	0	1.98039	224.519	GGTAGACCCTTTTCTTTCATTCATGTACCTACTATTCTATCCCATCCAATTCACTCGATAGTATAAGCCCCACGAAGCAAGGAAAACTTGCCCAAAGTCAGCTCTCGAGGAAGCACGATTCTAGACGTGCATGTAGAAGCCAATACATAATCTCCAGATAGACAGACAAGGTGGCGCTCTACTTCGTTCCAAGAACGTCCTTTGGATTGGCCCAGGCAGCTTCCCCTTGGTATGCATTTGAAGACCATGCTTCACCCTGTGCACGTGTGACGGAGAGGCCTTAGACGTTGAATGTTAGATGCTATACTCTGTTCAATAAGATGGGAAGATGGTAGGCATACGCGGTAGAGTTGGTAGTGCCATCGCTAGGGTAGCAGAAAAGACAACTACTGCCAGTAG…
BBA_02084	NW_007930839.1	+	931441	931849	0	0	0	0	0	0	3.41408	387.058	GeneID:19885096	CPL domain-containing protein
BBA_02095	NW_007930839.1	+	952831	953226	0	0	0	0	0	0	3.29552	373.616	GeneID:19885107	hypothetical protein
BBA_02105	NW_007930839.1	+	981300	981509	0	0	0	0	0	0	6.73333	763.364	GeneID:19885117	hypothetical protein
BBA_02140	NW_007930839.1	+	1106572	1107971	0	0	0	0	0	0	7.37786	839.599	GeneID:19885152	hypothetical protein
MSTRG.364	NW_007930839.1	-	1117635	1117866	0	0	0	0	0	0	6.9181	784.312	TTGGGAGGATCAGCCCATATCAACAAGTTTGACATTTGAAAAACTAAACGATCGAAACATTTCAAGAAATCTCCAGAAAACCGGATAATATTCAGCGAGATAAACAGAGATAGAAAAACGTTAGAATATAAGCACATGTAGGAGGCTTGCCCATATATCCCTTCCCGTTCATGTCCAAAGACACCAAGAAAAGAGGCTAGATGAGACACAAAGAAGAGAGAATGATTTAAATGGCCGGATGGAGTCCCAAACAGTATTGGAACCGCCACCTCATATCAGAGGCCTATCTGTCCCCTACAGCCGCTACCCGCAATCAGTCCAGTGGTGGCCTCACAACCAAGCACGCCCAAGGCCTTGCGTCATAGCAGGCAGAACAAGACCGGATTTCTCCTCGCAGAC…
BBA_02143	NW_007930839.1	+	1120451	1120828	0	0	0	0	0	0	3.04104	344.766	GeneID:19885155	serine/threonine-protein kinase gad8
BBA_02144	NW_007930839.1	-	1123360	1123560	0	0	0	0	0	0	5.13433	582.083	GeneID:19885156	coatomer WD associated region
BBA_02282	NW_007930839.1	+	1571083	1571307	0	0	0	0	0	0	6.31556	716	GeneID:19885294	hypothetical protein
BBA_02306	NW_007930839.1	+	1650061	1650375	0	0	0	0	0	0	3.11969	353.682	GeneID:19885318	GMC oxidoreductase
BBA_02371	NW_007930840.1	+	233255	233783	0	0	0	0	0	0	3.04906	345.674	GeneID:19885383	Zinc finger%2C GATA-type
BBA_02384	NW_007930840.1	-	280264	280803	0	0	0	0	0	0	5.60606	635.564	GeneID:19885396	Cytochrome P450 CYP542B3
BBA_02467	NW_007930840.1	-	550286	550608	0	0	0	0	0	0	2.3262	263.751	GeneID:19885479	carbon-nitrogen hydrolase
BBA_02578	NW_007930840.1	-	921939	922608	0	0	0	0	0	0	2.84948	323.049	GeneID:19885590	DnaJ domain-containing protein
BBA_02652	NW_007930840.1	+	1184926	1185130	0	0	0	0	0	0	4.82927	547.499	GeneID:19885664	centromere/microtubule-binding protein cbf5
BBA_02674	NW_007930840.1	-	1270723	1271060	0	0	0	0	0	0	4.0239	456.194	GeneID:19885686	signal peptidase subunit
BBA_02681	NW_007930840.1	-	1294815	1295120	0	0	0	0	0	0	7.12418	807.675	GeneID:19885693	FAT domain-containing protein
BBA_02690	NW_007930840.1	+	1323021	1323493	0	0	0	0	0	0	2.00497	227.306	GeneID:19885702	NADH2 dehydrogenase subunit 14K
BBA_02765	NW_007930841.1	+	55247	55534	0	0	0	0	0	0	1.74892	198.276	GeneID:19885777	DJ-1/PfpI family protein
BBA_02778	NW_007930841.1	+	94160	94519	0	0	0	0	0	0	3.46324	392.63	GeneID:19885790	SNARE domain-containing protein
BBA_02873	NW_007930841.1	-	419389	420448	0	0	0	0	0	0	4.98962	565.678	GeneID:19885885	sarcosine oxidase
MSTRG.491	NW_007930841.1	-	434217	434438	0	0	0	0	0	0	6.48198	734.868	GAAAGACGAACCACGCATCGCGCTGCTTCGACCTATGGTCGACATGACGAGCTTCGAGCTAACCGCATTGGCAGGTTCACGTCTGCGTGAAAATGCACCGGATATATGATGGGCTCCAGTTCAACTGTGAACTGTGATGGTCAGCATAATTTGAAATGGTACGTCTGCACGCAACCTTTTTTTCTTTTCGCACTCTGTTATGATGATCAATTCGTAAACAATATACGCTGGAAATTACCGGCTGAGATCTTTCCTTGAAGATATTAAATGGCTATGTCTGACGCACATCGCAACTACTCTTTTTTACTGCAAATCATTCTCCAAGCTTGCCTGCTAACTGTTGCCAAAGATTAATAGGCAAGGTACGAACCAAGCACAGACAATCCAGCATCGTCGGCA…
BBA_02895	NW_007930841.1	-	481426	481969	0	0	0	0	0	0	4.82721	547.265	GeneID:19885907	nucleoporin NIC96
BBA_02961	NW_007930841.1	-	655791	656004	0	0	0	0	0	0	5.42056	614.534	GeneID:19885973	AN1-like Zinc finger protein
BBA_02999	NW_007930841.1	+	774846	775067	0	0	0	0	0	0	6.62613	751.21	GeneID:19886011	hydrophobin-like protein
BBA_03154	NW_007930841.1	+	1252240	1252659	0	0	0	0	0	0	2.19936	249.343	GeneID:19886166	Skp1 family protein
BBA_03164	NW_007930841.1	-	1286976	1287578	0	0	0	0	0	0	3.51273	398.241	GeneID:19886176	CAP-Gly domain-containing protein
MSTRG.530	NW_007930841.1	-	1406053	1406325	0	0	0	0	0	0	5.32234	603.399	CTCATTAATAGCAATTTCGAGGACAGGCGAGGATTTATCTTCGATTTTTGTGTACTTTGTTGTCAGCAATCCTCGTATTTGTTCTCTCCTCACGGCCAAGCAAAATGATTTCTACATATGCGAAAGACAAAATATCGAAAATTAAAAAGAAAGACGGACGGTATGGGGCAGATATGGGCCTACGACTCGCAAAAGCAGTTTTACCAATGGGATTTTGGTTTGGGACGGCGTCTGACAATTTTATACCTGCTGGACAAAGACATTTGGATCATTCATTTCGCTAAGACTTTACTTTCGGGCGCGCGGATCGTTTTCAATATTGTTTTTTGTTTTCGCTTGCGCCCGTTCTGCCCTTTTGCCCCCTTCATTTCGCTGCGTTTTTATCAGCGTCTCGTGGTC…
BBA_03235	NW_007930842.1	+	84378	84825	0	0	0	0	0	0	3.5799	405.856	GeneID:19886247	glycoside hydrolase family 32 protein
BBA_03256	NW_007930842.1	+	139117	139335	0	0	0	0	0	0	6.96804	789.973	GeneID:19886268	eukaryotic translation initiation factor 3 subunit 8
BBA_03281	NW_007930842.1	+	216185	216384	0	0	0	0	0	0	4.925	558.352	GeneID:19886293	hemerythrin HHE cation binding domain-containing protein
BBA_03334	NW_007930842.1	-	362347	362575	0	0	0	0	0	0	6.17467	700.028	GeneID:19886346	putative MAP kinase
BBA_03384	NW_007930842.1	-	504822	505023	0	0	0	0	0	0	4.90594	556.191	GeneID:19886396	NADH-ubiquinone oxidoreductase 51 kDa subunit
BBA_03414	NW_007930842.1	-	634038	634250	0	0	0	0	0	0	5.69014	645.096	GeneID:19886426	PRP1 splicing factor
BBA_03415	NW_007930842.1	+	634468	634820	0	0	0	0	0	0	5.09122	577.196	GeneID:19886427	calcofluor white hypersensitive protein
BBA_03422	NW_007930842.1	+	649872	650365	0	0	0	0	0	0	3.97131	450.231	GeneID:19886434	WD domain-containing protein
BBA_03428	NW_007930842.1	-	670165	670381	0	0	0	0	0	0	6.51613	738.74	GeneID:19886440	hydroxymethylglutaryl-CoA synthase
BBA_03433	NW_007930842.1	-	682412	682642	0	0	0	0	0	0	5.12554	581.087	GeneID:19886445	HEC/Ndc80p family protein
BBA_03438	NW_007930842.1	+	694050	694251	0	0	0	0	0	0	6.12376	694.257	GeneID:19886450	Acyl-CoA N-acyltransferase
BBA_03448	NW_007930842.1	+	734746	734982	0	0	0	0	0	0	7.05063	799.337	GeneID:19886460	PLC-like phosphodiesterase
BBA_03496	NW_007930842.1	-	851299	851703	0	0	0	0	0	0	1.95169	221.265	GeneID:19886508	ran binding protein in the microtubule-organising centre
MSTRG.596	NW_007930842.1	+	1091123	1091417	0	0	0	0	0	0	2.69333	367.826	GCCAACTGGATAAAGCATCTCCGCATCTTGGATGTAACGGCACAGACTGGCCAAGTACCTCAGGAGAGGCTTGCGGGGCGTCGCTTTCCAGGATATTCAATAAATAGCTAACAGGTACTGATTATACTGGGGGCTTGCCAGTAACAACAAAGTAGGCGCAGTTCTCTCTTCACATTACGAATATATACACCTACTTACTGGTACATCATTCAATCCCAGCTATCGAGCGTCTGAATACTAACCCTGCACGCATACAGATGGCGCTCTCATCCCTTTGCCAGTGGAGAAGGAAGCGGGTGGTCACTTTTGAGGGGTTTAATAATAAGCCACTCAGAGCATCACCAAAATAACTACCTGGTACTGGCACTTATTATTCGCATCTGGTGACTGAGTACCTGT…
BBA_03602	NW_007930842.1	-	1181359	1181662	0	0	0	0	0	0	2.53557	287.459	GeneID:19886614	nucleolar protein NOP58-like protein
BBA_03626	NW_007930842.1	+	1256738	1256990	0	0	0	0	0	0	4.79051	543.105	GeneID:19886638	vacuolar protein-sorting-associated protein
BBA_03628	NW_007930842.1	+	1263254	1263479	0	0	0	0	0	0	6.25664	709.321	GeneID:19886640	RNA recognition domain-containing protein
BBA_03689	NW_007930843.1	-	176558	176833	0	0	0	0	0	0	2.75566	312.411	GeneID:19886701	NAD(P) transhydrogenase
BBA_03690	NW_007930843.1	+	176956	177260	0	0	0	0	0	0	1.56967	177.955	GeneID:19886702	NADH:ubiquinone oxidoreductase 13.4kD subunit
BBA_03692	NW_007930843.1	+	180632	180902	0	0	0	0	0	0	4.61244	522.917	GeneID:19886704	ribosomal protein L4/L1 family protein
BBA_03732	NW_007930843.1	-	282482	283414	0	0	0	0	0	0	5.29026	599.762	GeneID:19886744	prephenate dehydrogenase
BBA_03734	NW_007930843.1	-	288465	288750	0	0	0	0	0	0	6.45662	731.993	GeneID:19886746	Mpv17/PMP22 family protein
BBA_03753	NW_007930843.1	-	361111	361315	0	0	0	0	0	0	4.92683	558.559	GeneID:19886765	glutamate/Leucine/Phenylalanine/Valine dehydrogenase
BBA_03797	NW_007930843.1	-	518344	518563	0	0	0	0	0	0	4.93636	559.64	GeneID:19886809	oxidoreductase CipA
BBA_03804	NW_007930843.1	-	537350	537559	0	0	0	0	0	0	6.7	759.585	GeneID:19886816	Ankyrin repeat-containing protein
BBA_03882	NW_007930843.1	+	778279	778604	0	0	0	0	0	0	5.631	638.391	GeneID:19886894	C6 finger domain-containing protein
BBA_03898	NW_007930843.1	+	868295	868878	0	0	0	0	0	0	9.56507	1084.4	GeneID:19886910	small secreted protein
BBA_03902	NW_007930843.1	+	880734	881244	0	0	0	0	0	0	3.44318	390.357	GeneID:19886914	T-complex protein 1
BBA_03937	NW_007930843.1	+	982585	982923	0	0	0	0	0	0	7.42908	842.241	GeneID:19886949	nmt1 protein
BBA_03946	NW_007930843.1	+	1015820	1016174	0	0	0	0	0	0	2.28289	258.814	GeneID:19886958	glycosyl hydrolase family 2
BBA_03985	NW_007930843.1	+	1127534	1127897	0	0	0	0	0	0	5.80831	658.493	GeneID:19886997	SNF2 family domain-containing protein
BBA_03991	NW_007930843.1	-	1149022	1149640	0	0	0	0	0	0	3.17953	360.467	GeneID:19887003	26S proteasome subunit P45 family protein
BBA_04004	NW_007930844.1	-	30672	31081	0	0	0	0	0	0	5.68487	644.499	GeneID:19887016	EB1-like domain-containing protein
BBA_04019	NW_007930844.1	-	74819	75549	0	0	0	0	0	0	6.46569	733.021	GeneID:19887031	Cel3b-like protein
BBA_04019	NW_007930844.1	-	75677	75942	0	0	0	0	0	0	10.9676	1243.41	GeneID:19887031	Cel3b-like protein
BBA_04044	NW_007930844.1	+	157231	157571	0	0	0	0	0	0	10.5957	1201.25	GeneID:19887056	choline transporter
BBA_04061	NW_007930844.1	+	204152	204495	0	0	0	0	0	0	3.65611	414.496	GeneID:19887073	tyrosinase 2
BBA_04108	NW_007930844.1	+	344673	345030	0	0	0	0	0	0	4.52915	513.474	GeneID:19887120	zinc-finger domain-containing protein
BBA_04109	NW_007930844.1	-	345997	346263	0	0	0	0	0	0	1.91429	217.024	GeneID:19887121	zinc knuckle protein
BBA_04141	NW_007930844.1	+	458948	459176	0	0	0	0	0	0	4.85153	550.022	GeneID:19887153	serine/threonine-protein kinase ark1
BBA_04222	NW_007930844.1	-	713146	713428	0	0	0	0	0	0	3.55947	403.54	GeneID:19887234	alpha-1%2C2-mannosyltransferase alg11
BBA_04232	NW_007930844.1	-	734583	735008	0	0	0	0	0	0	3.44444	390.5	GeneID:19887244	Alpha-D-phosphohexomutase%2C alpha/beta/alpha I/II/III
BBA_04263	NW_007930844.1	-	837373	837665	0	0	0	0	0	0	8.18089	927.475	GeneID:19887275	Bys1 family protein
BBA_04299	NW_007930844.1	+	957127	957540	0	0	0	0	0	0	3.4	385.461	GeneID:19887311	clathrin adaptor complex small chain
BBA_04327	NW_007930844.1	+	1070711	1071064	0	0	0	0	0	0	4.94068	560.129	GeneID:19887339	amino acid adenylation domain protein
BBA_04329	NW_007930844.1	-	1080462	1080733	0	0	0	0	0	0	5.11765	580.192	GeneID:19887341	cellular morphogenesis regulator DopA
BBA_04393	NW_007930845.1	-	133503	133821	0	0	0	0	0	0	5.49416	622.878	GeneID:19887405	C6 transcription factor%2C putative
BBA_04393	NW_007930845.1	-	134139	134404	0	0	0	0	0	0	4.95283	561.507	GeneID:19887405	C6 transcription factor%2C putative
BBA_04393	NW_007930845.1	-	135163	135404	0	0	0	0	0	0	6.64463	753.308	GeneID:19887405	C6 transcription factor%2C putative
BBA_04404	NW_007930845.1	-	169243	169648	0	0	0	0	0	0	3.89368	441.43	GeneID:19887416	adenylosuccinate synthetase
BBA_04426	NW_007930845.1	+	232983	233204	0	0	0	0	0	0	6.20721	703.717	GeneID:19887438	HMG box protein
BBA_04426	NW_007930845.1	+	233448	233757	0	0	0	0	0	0	3.31148	375.425	GeneID:19887438	HMG box protein
BBA_04434	NW_007930845.1	+	256026	256517	0	0	0	0	0	0	4.22727	479.25	GeneID:19887446	protein translocation complex subunit SSS1
BBA_04438	NW_007930845.1	-	271871	272161	0	0	0	0	0	0	1.76754	200.388	GeneID:19887450	putative serine/threonine kinase
BBA_04438	NW_007930845.1	-	272931	273262	0	0	0	0	0	0	2.50413	283.896	GeneID:19887450	putative serine/threonine kinase
BBA_04446	NW_007930845.1	+	314269	314712	0	0	0	0	0	0	2.28841	311.694	GeneID:19887458	PCI domain-containing protein
BBA_04447	NW_007930845.1	-	318073	318362	0	0	0	0	0	0	1.79556	203.564	GeneID:19887459	hypothetical protein
BBA_04476	NW_007930845.1	-	420894	421880	0	0	0	0	0	0	1.08919	123.482	GeneID:19887488	calcium dependent mitochondrial carrier protein
BBA_04512	NW_007930845.1	+	566303	566571	0	0	0	0	0	0	3.87981	439.857	GeneID:19887524	hypothetical protein
BBA_04595	NW_007930845.1	+	806421	806830	0	0	0	0	0	0	1.78409	202.264	GeneID:19887607	arrestin domain-containing protein
MSTRG.805	NW_007930845.1	-	829008	829341	0	0	0	0	0	0	5.58982	633.723	TGCCTGACCGTTGCCTACCTATATTTTATGCCCATTATGCCCATCCTGCTCCTGCGTCGCGCCAACCGTCATCTTGGGCGCAGAAAAATGGTCCCAATTTTCGGCAATCAGGAATAGATGCGACCCAATCCTCCGCAAGCGTGCCGCCTCTTCTCCTCGTAACACTGTACCCATTTCATTATCCCGTACAAAGCAGGCGAGTTACTTCCGGGGTCGGCCGCAGACCAGGTGAGACAAGAAAAGAAGAATTTGAGCACCACGTCCGAAAGTGTGGAAACACAAAGAAGGAAAAAATCTCGGGTGCCGTAATTCCACCCGCGAGATTTGTTTCCGAACCGGCAAAAAATTCATGTCTCACATAAGGGGGGTGAGTGCAGGCACAGCCGTGCAGGCTCGGTA…
MSTRG.806	NW_007930845.1	+	946768	946989	0	0	0	0	0	0	5.8964	668.48	GATCAACTACCGGAGCGAGCTTCGCCAGTGGTCGGCTGTGGCTCAGCCCGGACAAGACGCGCACAACGAGCACAGGCGACACGTTTGGACGAGATGAACCCCTGACGCAATCTGGGCCGGCAGAGGGCTGCTGCTCCTCCTCCTCCTCCTACTCCTTCCGGACGCGCCGCCAACTAGAGGGCCGCCGCCGGGCCAGGAGAAGAAGACACGCCGGCGCGACGGCCACAGCAGCATCCCGCTGTCTTCGACTCTTGGCCCACGGGTGGCGGTGAACGGGCAGCAGCGCAGCCTGCGGGACGGCGCCGCAGATTCTTATTTCCCATCTCAAGATTATTTTTTGGCGTGTGCTGGTAATAACACTTGGACTGGACTGACTGACGTCGTGACGGAAGCAGCCAC…
BBA_04639	NW_007930845.1	+	951756	951955	0	0	0	0	0	0	8	906.967	GeneID:19887651	hypothetical protein
BBA_04731	NW_007930846.1	-	303776	303992	0	0	0	0	0	0	5.58525	633.205	GeneID:19887743	aldehyde dehydrogenase
BBA_04748	NW_007930846.1	-	347966	348369	0	0	0	0	0	0	1.60956	182.478	GeneID:19887760	cell division control protein 12
BBA_04843	NW_007930846.1	-	659201	659530	0	0	0	0	0	0	5.81515	659.269	GeneID:19887855	ferric reductase like transmembrane component
BBA_04847	NW_007930846.1	+	682282	682653	0	0	0	0	0	0	1.58431	179.615	GeneID:19887859	saccharopine dehydrogenase
BBA_04857	NW_007930846.1	+	721766	721972	0	0	0	0	0	0	5.85507	663.795	GeneID:19887869	ubiquitin carboxyl-terminal hydrolase
BBA_04957	NW_007930847.1	-	178409	178675	0	0	0	0	0	0	1.93301	219.148	GeneID:19887969	potassium/sodium efflux P-type ATPase
BBA_04998	NW_007930847.1	-	333687	334133	0	0	0	0	0	0	3.30986	375.242	GeneID:19888010	Cupin%2C RmlC-type
BBA_05065	NW_007930847.1	-	564267	564739	0	0	0	0	0	0	2.79059	316.372	GeneID:19888077	putative proteasome subunit alpha type 2
BBA_05075	NW_007930847.1	+	588799	589201	0	0	0	0	0	0	4.63958	525.993	GeneID:19888087	urease accessory protein-like protein
BBA_05080	NW_007930847.1	+	604159	604442	0	0	0	0	0	0	6.15086	697.329	GeneID:19888092	protein kinase
BBA_05083	NW_007930847.1	+	611711	611933	0	0	0	0	0	0	7.24664	821.558	GeneID:19888095	nuclear pore complex subunit Nup85
BBA_05101	NW_007930847.1	-	668353	668803	0	0	0	0	0	0	4.52915	513.474	GeneID:19888113	C6 zinc finger domain-containing protein
BBA_05126	NW_007930848.1	-	26269	26554	0	0	0	0	0	0	1.87037	212.046	GeneID:19888138	putative Eps15-like protein pan1p
BBA_05152	NW_007930848.1	+	121755	121954	0	0	0	0	0	0	5	566.855	GeneID:19888164	hypothetical protein
BBA_05185	NW_007930848.1	-	236524	237078	0	0	0	0	0	0	1.68008	190.472	GeneID:19888197	integral membrane protein
BBA_05207	NW_007930848.1	-	285690	286036	0	0	0	0	0	0	1.46667	166.277	GeneID:19888219	G-protein alpha subunit
BBA_05208	NW_007930848.1	-	289833	290105	0	0	0	0	0	0	5.44545	617.356	GeneID:19888220	glycosyltransferase family 35
BBA_05213	NW_007930848.1	+	312233	312457	0	0	0	0	0	0	5.38667	610.691	GeneID:19888225	cytoplasmic dynein heavy chain
BBA_05228	NW_007930848.1	+	363857	364165	0	0	0	0	0	0	2.03306	230.49	GeneID:19888240	bax Inhibitor family protein
BBA_05235	NW_007930848.1	-	384713	385007	0	0	0	0	0	0	3.29796	373.893	GeneID:19888247	rhoptry protein
BBA_05238	NW_007930848.1	+	394731	394943	0	0	0	0	0	0	5.69014	645.096	GeneID:19888250	phosphatidylinositol-4-phosphate 5-Kinase
BBA_05258	NW_007930848.1	+	458315	458545	0	0	0	0	0	0	6.99567	793.106	GeneID:19888270	nicotinate phosphoribosyltransferase
BBA_05304	NW_007930848.1	+	602032	602321	0	0	0	0	0	0	3.80335	431.189	GeneID:19888316	squalene synthase
BBA_05313	NW_007930848.1	-	630645	630999	0	0	0	0	0	0	1.90566	216.046	GeneID:19888325	histone deacetylase complex protein
BBA_05395	NW_007930849.1	+	169903	170218	0	0	0	0	0	0	1.55039	175.769	GeneID:19888407	major allergen Asp f 2-like protein
BBA_05421	NW_007930849.1	+	237402	237794	0	0	0	0	0	0	1.12037	127.017	GeneID:19888433	ornithine decarboxylase antizyme
BBA_05483	NW_007930849.1	-	421758	422153	0	0	0	0	0	0	2.08777	236.693	GeneID:19888495	hypothetical protein
BBA_05531	NW_007930849.1	+	566971	567254	0	0	0	0	0	0	6.28169	712.161	GeneID:19888543	cytochrome b-c1 complex subunit 2
BBA_05609	NW_007930850.1	-	93782	94119	0	0	0	0	0	0	2.52778	286.576	GeneID:19888621	mitochondrial genome maintenance protein Mgr2
MSTRG.953	NW_007930850.1	-	216095	216327	0	0	0	0	0	0	4.96996	563.449	ACTAATGCGCCCTTTGTGACGAATATCATAGTCTGACTATCCCGCAGAGGTGTGCCGCGAGGCACAGATATCGCCGCCAACATTTTTTATAGTTTCTGATCGGCGAGGTTTGTTCAACCTTTACATGTCTAGTTTCAATCATTATGCTGACAACTGGCACGATATCAGGTGGCAGAACAGCCTGGTCAAGCCGAGTCACGGTGCAAGGAAAGACGCTCAGTGCTCGTTTCTGGTACGATGGCAGGAATCTCAACAATGCGAAGGAGGATGCTGCAGAATGCGCTGTCAATTGGCTCAGCGTCAATACTGGCAACTCCTCTGCAGCTGGGAACACTTGGACCGGCTGGTGATTGTCGAATATTTTGCTGCTGCGGCGGGCAGGACACCCCCACATTTATG…
BBA_05640	NW_007930850.1	-	217201	217507	0	0	0	0	0	0	5.45946	618.944	GeneID:19888652	30S ribosomal protein S7
BBA_05752	NW_007930850.1	+	522722	523149	0	0	0	0	0	0	1.71625	194.573	GeneID:19888764	hypothetical protein
BBA_05761	NW_007930850.1	+	544935	545246	0	0	0	0	0	0	3.92	444.414	GeneID:19888773	phosphate permease
BBA_05799	NW_007930850.1	+	666979	667327	0	0	0	0	0	0	1.95286	221.398	GeneID:19888811	transporter sec9
BBA_05801	NW_007930850.1	+	681136	681354	0	0	0	0	0	0	5.42466	614.998	GeneID:19888813	CPSF A subunit region
BBA_05813	NW_007930851.1	+	34876	35077	0	0	0	0	0	0	4.98515	565.171	GeneID:19888825	acetylornithine deacetylase
BBA_05829	NW_007930851.1	-	80109	80397	0	0	0	0	0	0	4.07009	461.43	GeneID:19888841	hypothetical protein
BBA_05832	NW_007930851.1	+	84509	84887	0	0	0	0	0	0	4.80475	544.719	GeneID:19888844	vesicle transport V-SNARE protein
MSTRG.1005	NW_007930851.1	-	121698	121899	0	0	0	0	0	0	7	793.596	TACGCAGCTCGCCATCCAAGGCAATAAAGATGCCTCGTTTCCTAACATCTATCCATATAGGCAAAGACTTTCAAGTCTCATGACGACATCCTCAAGGGCCACCTTACACCCTTACCATCCAACGAGGCCATCTTTCCTCAAGACGAAATACACGTCTCTCTGCCACTACTTTCCCAGCTGGCTCCTCCATCGCTGATCACGCGACATAAAAATCGACACTTCTCGAAAAGTTCGGACGATCCTACTGACCCTGTCATAAAGAGTCTTCCGCTATGCCATAAGCTGAAAGGGCCAAGTTCGAAATGGATTATCGGCAGATATCGCAAGTGTAGTCTTAGTCAAATCCTGCAATATTGCCTTTTGTTAAAGGATAGTGCTCAGTCAAGGCATTGTGTAAAG…
BBA_05907	NW_007930851.1	+	299048	299452	0	0	0	0	0	0	1.73391	196.575	GeneID:19888919	4F5 domain protein
BBA_05930	NW_007930851.1	+	370100	370374	0	0	0	0	0	0	1.87037	212.046	GeneID:19888942	eukaryotic translation initiation factor 3 subunit A
BBA_05992	NW_007930851.1	+	570059	570384	0	0	0	0	0	0	2.52593	286.367	GeneID:19889004	NTF2 and RRM domain-containing protein
BBA_05998	NW_007930851.1	+	581170	582199	0	0	0	0	0	0	3.4846	395.052	GeneID:19889010	triosephosphate isomerase
BBA_06003	NW_007930851.1	+	597851	598226	0	0	0	0	0	0	3.2	362.787	GeneID:19889015	DUF543 domain-containing protein
BBA_06087	NW_007930852.1	+	237320	237636	0	0	0	0	0	0	1.64898	186.946	GeneID:19889099	SET domain-containing protein
BBA_06110	NW_007930852.1	-	309519	310166	0	0	0	0	0	0	2.66667	302.322	GeneID:19889122	palI protein
BBA_06143	NW_007930852.1	-	438305	438625	0	0	0	0	0	0	5.14182	582.933	GeneID:19889155	phosphatidylserine decarboxylase
BBA_06143	NW_007930852.1	-	439300	439672	0	0	0	0	0	0	4.28834	541.816	GeneID:19889155	phosphatidylserine decarboxylase
BBA_06162	NW_007930852.1	-	506708	506988	0	0	0	0	0	0	3.48918	395.571	GeneID:19889174	histone H1-binding protein
BBA_06167	NW_007930852.1	+	521639	522286	0	0	0	0	0	0	5.14286	583.05	GeneID:19889179	heavy-metal-associated domain-containing protein
BBA_06273	NW_007930853.1	+	220353	220554	0	0	0	0	0	0	7	793.596	GeneID:19889285	OPT oligopeptide transporter
BBA_06276	NW_007930853.1	+	245033	245578	0	0	0	0	0	0	4.69456	532.227	GeneID:19889288	ABC transporter
BBA_06304	NW_007930853.1	+	324832	325453	0	0	0	0	0	0	3.51106	398.052	GeneID:19889316	lipocalin-like domain-containing protein
BBA_06362	NW_007930853.1	+	483865	484191	0	0	0	0	0	0	4.57348	518.499	GeneID:19889374	thiolase-like protein
BBA_06427	NW_007930854.1	-	49337	50077	0	0	0	0	0	0	6.2888	712.967	GeneID:19889439	glycoside hydrolase family 13
BBA_06512	NW_007930854.1	-	281875	282195	0	0	0	0	0	0	5	566.855	GeneID:19889524	transcription initiation factor TFIID%2C subunit TAF5
MSTRG.1107	NW_007930854.1	-	297873	298076	0	0	0	0	0	0	6.79412	770.255	CGAAGCAAAAGGGTACATTCTTCCCCTTCCAGGTCGACCAACCAATCGCATTAGTTACGTCGATGAACTGCAATGGTAGCCCTCATATCTTGTCGTCTAATTTCCGCCTGTCCCTTCCCTTCCCACGTGTATAGTTATTCACACTCATATCTTTACAACGTCCCTTAGAGTTCCAAGTTGCGCGGCTAAGGTGGCCGCGTCCCCATTCACTGCTTTCGTACCCAAGACGATACTCGGCCGAGTAGTAAACGAGGTGGTTGCAAAGTCAATCATACTTTTTAAAATCCATCGAAAGTGACAGATCAGCTTGGTGACTCATGTATGCCCAGCCATTTACCGGCAGGCTCCTTCTCTCGTCAGCCAGTACCAACAACACATCCGTCTTCATTCAACAGCCAT…
BBA_06525	NW_007930854.1	+	326175	326588	0	0	0	0	0	0	2.25836	256.032	GeneID:19889537	oxidoreductase%2C 2OG-Fe(II) oxygenase family protein
BBA_06561	NW_007930854.1	+	438805	439106	0	0	0	0	0	0	2.95161	334.627	GeneID:19889573	histone-lysine N-methyltransferase
MSTRG.1120	NW_007930854.1	-	570666	570952	0	0	0	0	0	0	5.62369	806.632	TGGATTGCGGTGTAGAAACGTCCAAACGCTCTCAAATAGCGGCTCATGCACAAGGCACTGGTGTTGGTCCTCAGGCCCGTTGATCTTAAACGTGTCTAATAGAAACCTCACAGCAGACCGTCCAGATTGTGCAGTGGCTGTATTACTGATGCGTTTGTAGATTCGTAGCTCGTCTTCCATGGATTGCCCTATAGAAGCAGATTTAATGTAAATTTTGAGAGTAACATAACGGCGATGACTATTTTGCGTTAACTGCGCGCTGGGGAGGAAGACTATGGCAAACCGACGATACTCACTGCATGTCCCGCGCCAGCCAGGCCGTAGAGGTTGCCCCATAACCTAGTTTTCCCACAACTTGATAACGGTCCTGGAGTATCTCTCCTATGCGAGTTGGATAGT…
BBA_06689	NW_007930855.1	+	159901	160137	0	0	0	0	0	0	7.60337	862.002	GeneID:19889701	RNB domain-containing protein
BBA_06725	NW_007930855.1	+	278451	278789	0	0	0	0	0	0	4.92683	558.559	GeneID:19889737	ABC transporter
BBA_06756	NW_007930855.1	+	386537	386830	0	0	0	0	0	0	4.6449	526.596	GeneID:19889768	NAD-binding Rossmann fold oxidoreductase%2C putative
BBA_06794	NW_007930855.1	+	508057	508548	0	0	0	0	0	0	3.31651	375.996	GeneID:19889806	dienelactone hydrolase
MSTRG.1176	NW_007930856.1	-	307490	307838	0	0	0	0	0	0	5.75072	651.964	TTTCCTTATATGCTTAGTCTTTTCATTACCTCTTCGGGCCCGTTTCCATTTTAATCACGACTCCGTATCTAATTTGTCAGCCGAAAATACCATTGTTGCGGGAATGGTTAGAAGGGGAAAAAAGTGTTTATACAGAATAGTCATGCACTGCCAAACATGCGCAAGCGGACGAGGACAACAGACAGGGAAAGCCACAAGCGATTGGGCAATGCTTGCCGAGGAAGGTCAAGTCGTTGTCTTTGATTTCATCATTTGCGCTGGACACTTGCTGCTTTGAGCTGTTGCAAAGATTGACTAAGATCTTGGAGGACAGGTTTGCTTTCATTTGAGGGTTGTCTTCTTGGCGAATTGGTTTTGTCCCCGACGTTGCGCACTTATGGTTTCCTTTTTATAATCTAG…
BBA_06932	NW_007930856.1	-	428680	430401	0	0	0	0	0	0	4.64692	533.055	GeneID:19889944	Carbamoyl transferase
BBA_06966	NW_007930857.1	+	45920	46344	0	0	0	0	0	0	2.424	274.811	GeneID:19889978	origin recognition protein Orc1p
BBA_06986	NW_007930857.1	+	105606	105908	0	0	0	0	0	0	4.2766	484.842	GeneID:19889998	hypothetical protein
MSTRG.1205	NW_007930857.1	-	212955	213186	0	0	0	0	0	0	5.32759	603.993	TAAGCCAGCTTCGCTATATAAGAGTCAGACTGTCCGTCGGTGCCAGCAGATGCGCATCATGTACAAGGCAGGTGCAGAGACCACGCTGCCAGCCAAGATGCGACTCGCCGCCAAAAGACACGGGGGGTCGCCTCCACCCCCAAACCGATAGAGAATATGTGTGTGCTGCGTGTCTCTTCTCTCCACCAACTGTGTCACCTGTTTTACAGCCTTTTTCAAGGTCGCCACTGCTATGCCTTTTGTCGCCCTTTTTTGCTTGAGATGCCCCAGAGACGAAAGCCGCGCCTGCTGATTGGGTTAGCTGCCAGCATGGCCGCAGAAAAAGAGGCATCCAAAGCCGTCAACCGACAGAAGCTACTGTGAGCACGAGGTGCCATTCCCCAGTAAGGATGTCACACT…
BBA_07042	NW_007930857.1	-	306319	306660	0	0	0	0	0	0	1.55814	176.648	GeneID:19890054	microsomal signal peptidase 25 kDa subunit
BBA_07063	NW_007930857.1	+	394692	395021	0	0	0	0	0	0	2.12057	240.411	GeneID:19890075	hypothetical protein
BBA_07138	NW_007930858.1	-	111979	112620	0	0	0	0	0	0	27.2788	3092.62	GeneID:19890150	conidial wall protein
BBA_07214	NW_007930858.1	-	322131	322465	0	0	0	0	0	0	5.63121	638.415	GeneID:19890226	Dynamin%2C GTPase domain-containing protein
BBA_07220	NW_007930858.1	-	337661	337923	0	0	0	0	0	0	5.3346	604.789	GeneID:19890232	TFIIIC transcription initiation factor complex subunits Tfc3%2C putative
BBA_07222	NW_007930858.1	-	342399	342850	0	0	0	0	0	0	3.05396	346.23	GeneID:19890234	hypothetical protein
BBA_07229	NW_007930858.1	-	361575	361778	0	0	0	0	0	0	4.80392	544.625	GeneID:19890241	TGF beta receptor associated protein 1
BBA_07251	NW_007930858.1	+	446755	446969	0	0	0	0	0	0	5.30233	601.13	GeneID:19890263	condensin complex component SMC1
BBA_07251	NW_007930858.1	+	447496	447701	0	0	0	0	0	0	5.4466	617.486	GeneID:19890263	condensin complex component SMC1
BBA_07284	NW_007930859.1	+	23862	24197	0	0	0	0	0	0	3.94146	446.847	GeneID:19890296	C6 zinc finger domain protein
BBA_07361	NW_007930859.1	-	244333	244721	0	0	0	0	0	0	2.92625	331.752	GeneID:19890373	microsomal signal peptidase 18 kDa subunit
MSTRG.1266	NW_007930859.1	+	247666	247938	0	0	0	0	0	0	3.1982	362.583	CTTTTTTCTTTTCTTTTTTTTTCTACGGTAATGGAAATCAGGACCATAGTCATTAATCGAGCTCAAATGAGTGTCATTGTTTCAGCTTGAGTGAGATAAATCTGATGACTTGTGGTCTCTTTGTCTTCTTCAACAGTGTCCCAACTTCTCGTCACAATGTGCAGCCCAGCATAATCAGCAACATGGATATTGAAGGTCCAGTCATGTTCATTTTCAGTTTTTTTTAAAAAAAAAATAAAAAAATTGGATATCGTCGACGTGAAAGTAATCTACTCAGTCCTGAGCCATCTTGAGCTCGTGCGCACGACCGTAGCCCTCCCAAGCTGCTTCTCGTCAGTTGTGTGAGCCACTCGCAACAATCCAGGGCAACTCACGCTGTACAGGTTCGGGAGCAGGAGC…
BBA_07377	NW_007930859.1	-	292154	292429	0	0	0	0	0	0	1.68724	191.284	GeneID:19890389	hypothetical protein
BBA_07475	NW_007930860.1	-	148727	148936	0	0	0	0	0	0	6.92857	785.498	GeneID:19890487	hypothetical protein
BBA_07476	NW_007930860.1	-	150722	151174	0	0	0	0	0	0	3.79302	430.018	GeneID:19890488	Ankyrin repeat protein
BBA_07531	NW_007930860.1	+	317342	317546	0	0	0	0	0	0	4.92683	558.559	GeneID:19890543	phosphate carrier protein 2
MSTRG.1284	NW_007930860.1	-	401560	401870	0	0	0	0	0	0	4.71595	534.652	ACAGGCCGCAGCTGCACCGGATCCGATAATGATGGATGTTTGGATATTCGGACCTACCGCCGCTCGCAGGCACAAATTTCCGCATGTACGATTCAGCCTCGTTCAGCATGCCGTGACTAATAACTGCTCTGCGTGACATGCGGCACCCCTCCCCGCGCGTAGCATTGTGAGGGAGGTGCTTCTGTGTGATCAATGCCCCAACCACACAGTCGAAAAATGCTATCTTGTCAGTCAAAAGAGAAGCGCAGCAAAGATCGCATAAGTAAGCGACTTTCGAGTAAGTGACGTCTCTCCGTTAGTTACACAGGACAGTCGCCTGACTTGGGGTTAGGAGAGCGGCAACGAAAACAGAGAGAGAGAAGTCAAGTAATTCAAGACTTGCTGGGCGCTTTTGAGCCA…
BBA_07551	NW_007930860.1	+	410171	410427	0	0	0	0	0	0	6.28794	712.869	GeneID:19890563	ABC transporter%2C transmembrane domain%2C type 1
BBA_07560	NW_007930861.1	+	14591	15417	0	0	0	0	0	0	38.0981	4416.52	GeneID:19890572	hypothetical protein
BBA_07580	NW_007930861.1	-	81004	81481	0	0	0	0	0	0	1.44581	163.913	GeneID:19890592	FAD-linked sulfhydryl oxidase ERV2
BBA_07582	NW_007930861.1	-	88148	88430	0	0	0	0	0	0	1.75652	199.139	GeneID:19890594	cyclin-like protein
BBA_07664	NW_007930861.1	+	349012	349601	0	0	0	0	0	0	7.28136	825.494	GeneID:19890676	stearoyl-CoA desaturase
MSTRG.1306	NW_007930862.1	-	168350	168788	0	0	0	0	0	0	1.31593	149.189	AGCCACGAGTTATCTATGGCGCGGCAACTCCTAGCGACCCAAGGCGGACTTATTAGCGGAGAGTTGGTATCGGATCTGGTGATGAATGTCCCACGCGGCATAAGCAATTTCATGTCTAATCTGGCAATCGATGAATCGGCTTAGCATTTGACGCACTATCATCTTCTTCGTTTTACGACGCAAATCGAAGAACAACGAGAGAAAATAGCAACTGAGAAGCTTAAGCATGCTCGTCCTCATCGCTAACTACAGCCACTTTTGGTGAGGGGCGGTTCGCGAGCGCAAACGACACAAGTGGTACCAGCCTCTTTCAAACCAGTCTCTTTCAAACCAGTCTCTTTCAAACCAGTCTCTTTCAAACCAGTCTCTTTCAAACCAGTCTCTTTCAAACCAGTCTCT…
BBA_07732	NW_007930862.1	-	199661	199983	0	0	0	0	0	0	5.80805	658.464	GeneID:19890744	ANTH domain-containing protein
MSTRG.1319	NW_007930862.1	-	274216	274459	0	0	0	0	0	0	13.7131	1554.67	GATGTTTAATTGGGCAAATATAACCGCATCGCGATCGTTTGCTCGGGAATCAGGTGGTCGAGTCTGTACAAGTGGTGTGACACTGCACGGGCAGGTTTCTCGAAAGATAAGATGGGCTGTCAAAGTGTTACTATAAAGAGAGCTCTTCCCCTCCTTGACAACATCGAATCAGTGAATACACTTTTTTCCAACGAAACAACCGATCAAGATGCAGCTTGTCACCAAATTCCTTGTTGTTCTTGCTGTCGCAACGGTAGGCAGTAGCCTGCCCCGCGACCGTGCCAGTTTTGCCATTGGATCAGCCACGCTATGCAAGTACATGGTACCATGGCAGGTGGAAAAGCCCGGCTACAAATGGATCTGGGCGTGCAAAGAAGACTGTATCTATTGGCAATTATC…
BBA_07808	NW_007930863.1	-	99400	99743	0	0	0	0	0	0	1.88785	214.027	GeneID:19890820	efflux pump antibiotic resistance protein
BBA_07813	NW_007930863.1	-	117914	118254	0	0	0	0	0	0	1.50746	170.902	GeneID:19890825	hypothetical protein
BBA_07816	NW_007930863.1	-	126063	126403	0	0	0	0	0	0	1.29258	146.541	GeneID:19890828	major facilitator superfamily transporter
BBA_07816	NW_007930863.1	-	127070	127449	0	0	0	0	0	0	2.06349	233.94	GeneID:19890828	major facilitator superfamily transporter
BBA_07861	NW_007930863.1	-	287620	287965	0	0	0	0	0	0	1.86175	211.068	GeneID:19890873	GMF family protein
BBA_07943	NW_007930864.1	-	206430	206661	0	0	0	0	0	0	5.73707	650.417	GeneID:19890955	glycerophosphoryl diester phosphodiesterase
BBA_07952	NW_007930864.1	-	230426	230656	0	0	0	0	0	0	5.9697	676.79	GeneID:19890964	cellulase-like protein
BBA_08008	NW_007930865.1	-	78295	78840	0	0	0	0	0	0	2.85345	323.498	GeneID:19891020	argininosuccinate synthase
BBA_08025	NW_007930865.1	+	134473	134764	0	0	0	0	0	0	6.81857	773.027	GeneID:19891037	pre-mRNA-processing factor 39
BBA_08070	NW_007930865.1	-	254897	255107	0	0	0	0	0	0	4.76303	539.989	GeneID:19891082	fungal specific transcription factor
BBA_08073	NW_007930865.1	-	262144	262515	0	0	0	0	0	0	3.66667	415.693	GeneID:19891085	hypothetical protein
BBA_08109	NW_007930866.1	-	88520	88864	0	0	0	0	0	0	4.80952	545.26	GeneID:19891121	guanylate kinase
BBA_08120	NW_007930866.1	+	117529	117795	0	0	0	0	0	0	1.35407	153.512	GeneID:19891132	DUF803 domain membrane protein
BBA_08194	NW_007930867.1	+	80666	81060	0	0	0	0	0	0	3.65611	414.496	GeneID:19891206	GAF domain-containing protein
BBA_08250	NW_007930867.1	+	250738	251037	0	0	0	0	0	0	5.25667	595.953	GeneID:19891262	methyltransferase-like protein
BBA_08256	NW_007930867.1	+	263471	263794	0	0	0	0	0	0	3.39496	384.889	GeneID:19891268	C6 finger domain protein
BBA_08416	NW_007930869.1	-	223464	223697	0	0	0	0	0	0	7.76923	880.805	GeneID:19891428	peptidase family M28
BBA_08461	NW_007930870.1	-	59089	59303	0	0	0	0	0	0	5.63721	639.096	GeneID:19891473	C6 zinc finger domain-containing protein
BBA_08480	NW_007930870.1	+	104033	104845	0	0	0	0	0	0	9.24969	1048.65	GeneID:19891492	hypothetical protein
BBA_08536	NW_007930871.1	+	26417	26700	0	0	0	0	0	0	3.53271	400.507	GeneID:19891548	efflux pump antibiotic resistance protein
BBA_08586	NW_007930871.1	+	179094	179299	0	0	0	0	0	0	5.16019	585.016	GeneID:19891598	leucyl-tRNA synthetase
BBA_08733	NW_007930874.1	+	77877	78199	0	0	0	0	0	0	1.81166	205.389	GeneID:19891745	allantoicase-like protein
BBA_08746	NW_007930874.1	-	138489	138890	0	0	0	0	0	0	2.38057	269.887	GeneID:19891758	glutathione-S-transferase theta%2C GST
BBA_08764	NW_007930874.1	+	194194	194571	0	0	0	0	0	0	2.90291	329.106	GeneID:19891776	hypothetical protein
BBA_08770	NW_007930875.1	+	12447	12703	0	0	0	0	0	0	3	340.113	GeneID:19891782	cytochrome c oxidase polypeptide IV
BBA_08774	NW_007930875.1	-	28704	28903	0	0	0	0	0	0	7	793.596	GeneID:19891786	kinesin-like protein
BBA_08801	NW_007930875.1	+	111702	111999	0	0	0	0	0	0	3.28926	372.906	GeneID:19891813	beta-1%2C6-glucanase precursor
BBA_08837	NW_007930876.1	-	14209	14408	0	0	0	0	0	0	9.59	1087.23	GeneID:19891849	glutathione S-transferase domain-containing protein
BBA_08891	NW_007930876.1	-	173875	174284	0	0	0	0	0	0	2.66443	302.069	GeneID:19891903	26S proteasome regulatory subunit RPN5
BBA_08909	NW_007930877.1	+	48745	49014	0	0	0	0	0	0	2	226.742	GeneID:19891921	BZIP transcription factor
BBA_08945	NW_007930877.1	-	162760	162962	0	0	0	0	0	0	7.80296	884.628	GeneID:19891957	PHD-finger domain-containing protein
MSTRG.1514	NW_007930879.1	+	40803	41053	0	0	0	0	0	0	7.46215	845.991	TGTACCGTTGCCAGTCGCTTGTTGGTTCTGCAGTTCGTTGTCTTGCCGGGCAAGCTGCGTAAAGATCAACCTAAAAAGTTGAAGCTGATCCTCTGCCTCGCGGGCCGCTTCATCGAAATCTTTCGTGTGTCGACGATTGCGCTGACGCGCGGATAAGATATCCAACCTCTCCTTGCGGTACAGTATGCGTCTTCTGTTTTAAGCCTTTGCCGTGTTGCAAGGCTAGTGAAACGCGCCCTGTGGCTACCATCTGGTGTGATCCTCACCACGCCTTCGGGCACGCAAATCACGGATTGTGGCATCGCGTATCAATCTGCCAAACTCCAAATATTGTCTGTCTTAGTCTTTGTTGTGATTCGCATGTGCAGAAGCACACCCTCTGACCATTTTTTCGAATCA…
BBA_09119	NW_007930880.1	+	128244	128646	0	0	0	0	0	0	1.625	184.228	GeneID:19892131	phosphoesterase-like protein
BBA_09144	NW_007930881.1	-	40338	40839	0	0	0	0	0	0	2.29365	260.033	GeneID:19892156	GPI anchored protein%2C putative
BBA_09153	NW_007930881.1	-	81434	81730	0	0	0	0	0	0	4.82492	547.005	GeneID:19892165	subtilisin-like serine protease PR1C
BBA_09171	NW_007930881.1	-	141487	141885	0	0	0	0	0	0	1.83626	208.178	GeneID:19892183	hypothetical protein
BBA_09183	NW_007930882.1	-	26854	27283	0	0	0	0	0	0	3.23037	366.23	GeneID:19892195	F-box domain-containing protein
MSTRG.1538	NW_007930882.1	+	104709	104918	0	0	0	0	0	0	6.59048	747.168	CCAAGTGTAGATCGTCAAAGGCCTTCCACGCACAAGCATAGTCACGACTCCAACTGTCGCATGCAATACGGCAGTTATGCCAGCGGCGAGTGAATCTCGAAACAAATGCCAAAAGCAACTCGTTTGACCGTCGTCACAGCTTGTTTTCGGAGTGTGTACTAAGGCCTTTCTCGATAGATAAGTAGAAGTGTATGCGTTGAGTGAGTTAAGGCCGACGAGCGTAAGATCAAGTATAATCAAAAAGGGCAGGGAAACTATATGATACGTGGAGACTCCGTGGAGCTTGGTGTGTCTAGCCTGAGAAGGTTGCTAAGTTGTCTCAATGGACCGGACCATCGCAGACCGAACTTCTATCCTGACCTCGGCAGGGCGTTGGGCAAGGTGTTCTGCTCCGATCTG…
BBA_09222	NW_007930883.1	-	16403	16673	0	0	0	0	0	0	2	226.742	GeneID:19892234	metallo-beta-lactamase superfamily protein
BBA_09242	NW_007930883.1	-	87098	87522	0	0	0	0	0	0	6.05176	686.094	GeneID:19892254	ecm33-like protein
BBA_09394	NW_007930887.1	+	94246	94506	0	0	0	0	0	0	4.85577	550.503	GeneID:19892406	translation machinery-associated protein
BBA_09405	NW_007930888.1	-	28656	29087	0	0	0	0	0	0	3.5142	398.408	GeneID:19892417	alkaline phytoceramidase
BBA_09429	NW_007930889.1	-	1552	1819	0	0	0	0	0	0	5.03731	571.085	GeneID:19892441	hypothetical protein
BBA_09582	NW_007930894.1	-	9755	10116	0	0	0	0	0	0	2.36719	268.37	GeneID:19892594	rhomboid family protein
MSTRG.1605	NW_007930894.1	+	72301	72737	0	0	0	0	0	0	3.94764	747.595	AAAGTCTTACATTTCTTCTTTTATCTATAAATAATGCCCGTCTCTGCTTGGACGTGTGTTTAGCATGCGCAGATCTGTCGCGACGCGCTTAGTTATCCAGCTTGTCGGGACTATCACGCAAGGCAAACTGTGACAGGTTGTTGTCTGCATAATTCATTTATTCCTGAAATCAATTACCAATCTCATGCTATCTTGTGTCTGCAAAATCTGCTGGTCTATGTATCACTACTGGTGGGTATATTCTGTCCTTTACTTTAATTAGCCTCGCATTCACAAGTGAATAAGGAGCTGCCTCAACTCACGAAGGCTTTAGGAGATGGTGGAAACTCTTGGTCTTCCGTGGAGCAATACACCCAATGCCTGTTTTTCCAGCGTACCAGGACATACATGTCTGCTTCA…
BBA_09654	NW_007930896.1	+	63501	64112	0	0	0	0	0	0	5.6817	644.14	GeneID:19892666	60S ribosomal protein L14-B
BBA_09677	NW_007930897.1	-	48103	48406	0	0	0	0	0	0	6.625	751.082	GeneID:19892689	hypothetical protein
BBA_09701	NW_007930898.1	-	53555	53808	0	0	0	0	0	0	6.1811	700.757	GeneID:19892713	Amidinotransferase family protein
BBA_09706	NW_007930898.1	+	70094	70402	0	0	0	0	0	0	8.07143	915.065	GeneID:19892718	cytosol Mn-superoxide dismutase
BBA_09730	NW_007930899.1	-	60560	60760	0	0	0	0	0	0	5.9403	673.457	GeneID:19892742	methylmalonate-semialdehyde dehydrogenase
BBA_09751	NW_007930900.1	+	61825	62033	0	0	0	0	0	0	9.66507	1095.74	GeneID:19892763	myosin class II heavy chain
BBA_09760	NW_007930901.1	+	21062	21569	0	0	0	0	0	0	4.48098	508.013	GeneID:19892772	Catalase-peroxidase
BBA_09760	NW_007930901.1	+	21639	22051	0	0	0	0	0	0	5.7591	652.915	GeneID:19892772	Catalase-peroxidase
BBA_09761	NW_007930901.1	-	27194	27546	0	0	0	0	0	0	3.72093	421.845	GeneID:19892773	thioredoxin-like protein
BBA_09827	NW_007930905.1	+	9849	10163	0	0	0	0	0	0	2.89888	328.648	GeneID:19892839	hypothetical protein
MSTRG.1646	NW_007930905.1	-	20115	20332	0	0	0	0	0	0	5.49541	623.02	GCGCCACACGAAACTAGCATGAGCCAAGCTGCACAGGATTTGCCTACGGAACTATGGTGGAAAGTGGCCGAGGAACTGCCGGAGCAGCAGAAAGCCAAAAACAGAATGGTATCTAGTAGATGGATGAGACTCTTCTCGGCTTCCGAGACAAACCAAGAACAAGTGAACATAGAGCGGCATGCGAGAGTTTGGGGGTCGGTGCTCCGTCCACGTGACCTAGACCAAATATGGCACGAACTAAAAAATTGTGAAACTTTAAAAGAATACAACGAAGATGAGATTGACCTTATTCTCATTGGGTCACATCTTAAATACGCATACGACCTTGACAAGCGCGAAAAACACAGCCAACCTGCGACTCTCCAGGCTCTGCTCTTAGTTAAGGCTTGTGGTCAGACC…
BBA_09833	NW_007930905.1	-	28013	29098	0	0	0	0	0	0	5.91211	670.262	GeneID:19892845	hypothetical protein
MSTRG.1657	NW_007930905.1	-	51863	52229	0	0	0	0	0	0	2.50625	284.136	CTGCTGCGTAGAATGTACCCGGCCTGTGGCAGCTGGAACCCGTCAGCTTCTGCCGCCCAACATAACCAACCGCTACGGCCAGCAAACACGTAGAGTGTCTGAGCTGGCATGAATCTCGACCCTATATATTATCCACTTCGGTCCCACGTCCGTAGCTAGCCATGAAGATTGCTTGCATTCAACTCACTATGAAAAGTTCAAGCAGACCCTGGGCTGGCTGCCCAGCACCGCTACTGGTGATGATAGCTGCGAGCCTCACGTTTTTCATCGTAGCCGTAGTACTTCACTACTTGCACCATGCTTCCTTGGCCGAGTTCATTGTGTCCATTTTCGCCATTATAGCGGCCTCCTCTCTCACAAGGATCGCAAGTCGTGGGATCATGGTAAAGTTGCAGGAGC…
MSTRG.1660	NW_007930905.1	+	59447	59702	0	0	0	0	0	0	5.52344	626.197	CTTTGCAACGCTAGTGGGTGGCTACCCACTCGCTGAGCAAGTGATAGGATCGGCGCCGCCATGCCTGTCTGTGTACTTTGATGTGATGTGTCGAAACTGACCAAGGCAGCGTTGCAGATACGAGCCCATAGTGGATCTGGGGTACTTTTGGCGGTGATTCGGAAACCCAGACGTGAATTCCCGGAGTCCCCCCTCGTGCAGCGGCGCTTGGCGACCGTTTTTCACTGGCTGTCATAGGACTACTCTTAAAGCTGGCTTGTGATAAACATACGAGGTGGAACTGCAGCCCCTGCCGTTCTGAATCATGCAGGTCGGGGAATGTTGAATGGTCGGCGGGCCGTTTCCGAGTCGGGCCGGACACTTCTGTCACTTGAGGGGAATCTCATGCGGCATGGGCCT…
BBA_10020	NW_007930916.1	-	19386	20029	0	0	0	0	0	0	3.22906	366.081	GeneID:19893032	DnaJ domain-containing protein
MSTRG.1702	NW_007930920.1	-	5897	6311	0	0	0	0	0	0	4.34054	492.091	TAACCCAGCGAACTATGGCCGAAACTGGCCCAACTCTACCCATTGCATAAAGTGCTCTAGGTATGTATTATCATATTGGCGGAGGTGAGTTGAACGGAAACTGACAACAATATTACATTTTGTCGGACAACGAAAGCGATATAGTGCAGTATGAATACCACAATCGCCTGTTGGACATTGGCTGAATTCTTGGGCGCGCAGCGAATATCCAGAGAGCGAATACGAGTTCTAAGCCAGAATGGATCAAATTGTACGTAATCTATATGACTCACACGTCAAGACTGACAGGTGATAGGTAATTCCACGGGAATGCCGAGACCGAGAGGATCAAACCGAGACTTACGAGACTACAATTCTTCTTTGCAATGAGAAATTGGTAGCAGAAAATACGCGACTCAA…
BBA_10078	NW_007930920.1	+	31712	32102	0	0	0	0	0	0	4.42336	501.48	GeneID:19893090	hypothetical protein
BBA_10085	NW_007930921.1	+	3552	3892	0	0	0	0	0	0	3.84	435.344	GeneID:19893097	SWI/SNF complex protein
BBA_10125	NW_007930925.1	-	32541	37412	0	0	0	0	0	0	0.090583	10.2695	GeneID:19893137	helicase associated domain-containing protein
BBA_10197	NW_007930933.1	+	12523	12765	0	0	0	0	0	0	6.65021	753.94	GeneID:19893209	ankyrin repeat-containing protein
BBA_10214	NW_007930935.1	-	21171	21427	0	0	0	0	0	0	5.393	611.409	GeneID:19893226	hypothetical protein
BBA_10224	NW_007930937.1	+	18393	18730	0	0	0	0	0	0	5.12426	580.942	GeneID:19893236	glycerol-3-phosphate dehydrogenase
BBA_10240	NW_007930940.1	-	13914	14190	0	0	0	0	0	0	1.80357	204.472	GeneID:19893252	histidine acid phosphatase
BBA_10246	NW_007930942.1	-	11983	12282	0	0	0	0	0	0	2.525	286.262	GeneID:19893258	PHD-finger domain-containing protein
BBA_10290	NW_007930952.1	+	3602	3861	0	0	0	0	0	0	1.645	186.495	GeneID:19893302	dopa 4%2C5-dioxygenase
BBA_10304	NW_007930957.1	+	5376	5657	0	0	0	0	0	0	1.86175	211.068	GeneID:19893316	Target SNARE coiled-coil domain containing protein
