# Supplementary material for: Transcriptomic landscape of the interaction between the entomopathogenic fungus Beauveria bassiana and its tolerant host Tribolium castaneum revealed by dual RNA-seq
Source: Sci Rep. 2023 Oct 2;13:16506. doi: 10.1038/s41598-023-43889-y (PMC10545715; doi:10.1038/s41598-023-43889-y)
Supplement: Supplementary file 4 — Supplementary Table S3. [file 41598_2023_43889_MOESM4_ESM.xlsx]

## Sheet: allTc
Supplementary Table S3: Total genes detected and fragments per kilobase per million mapped fragments (FPKM) in all samples of Tribolium castaneum.
Gene name	Location	FPKM (3h)	FPKM (12h)	FPKM (48h)	FPKM (72h)	Description	Transcript ID	Protein ID
COX2	NC_003081.2:3008-3692	179951	145802	191688	186.88
CYTB,ND6	NC_003081.2:9785-11417	78458	504685	647619	698242
ND5	NC_003081.2:6262-8038	892676	119732	894302	926656
ND4,ND4L	NC_003081.2:8038-9652	244056	279642	230727	231865
ND1	NC_003081.2:11502-12517	187329	214393	173128	967725
0	NC_003081.2:12517-13797	0	0	0	51753
0	NC_003081.2:13868-14642	888134	112392	121925	100.1
LOC656543	NC_007416.3:6932-10542	503811	201481	408536	384649	hairy/enhancer-of-split related with YRPW motif	XM_008192597	XP_008190819.1
LOC656627	NC_007416.3:12711-24945	0.0160924	0.0512954	0	0	aspartyl/asparaginyl beta-hydroxylase isoform	XM_963142	XP_968235.2
LOC657463	NC_007416.3:28047-32161	159283	988017	236.23	139203	sarcalumenin	XM_963921	XP_969014.1
LOC657463	NC_007416.3:28047-32161	141828	110.83	162439	108938	sarcalumenin	XM_963921	XP_969014.1
LOC657387	NC_007416.3:33260-38627	117598	930901	973614	103081	prolyl 3-hydroxylase 1-like	XM_008200435	XP_008198657.1
LOC657387	NC_007416.3:33260-38627	696.66	490159	297638	575657	prolyl 3-hydroxylase 1-like	XM_008200435	XP_008198657.1
LOC657074	NC_007416.3:46930-69339	882735	714635	91561	469329	lysine-specific demethylase 6A isoform X1	XM_008200366	XP_008198588.1
LOC656907	NC_007416.3:74881-90116	707139	63839	647971	609921	protein capicua homolog isoform X1	XM_963404	XP_968497.2
LOC656907	NC_007416.3:74881-90116	340937	218377	282951	233277	protein capicua homolog isoform X1	XM_963404	XP_968497.2
LOC103314378	NC_007416.3:74881-90116	0.281465	0.0328434	0	0.040649	protein pygopus isoform X3	XM_008200327	XP_008198549.1
LOC656568	NC_007416.3:90129-111276	137259	125254	135.66	162645	guanine nucleotide exchange factor DBS-like	XM_008200488	XP_008198710.1
LOC656568	NC_007416.3:90129-111276	665527	612784	629415	604785	guanine nucleotide exchange factor DBS-like	XM_008200488	XP_008198710.1
LOC107399218	NC_007416.3:90129-111276	91423	578958	611887	967074
LOC656402	NC_007416.3:90129-111276	0.0530418	0.181825	0.326936	0.0185662	protein app1-like isoform X2	XM_008200292	XP_008198514.1
LOC100142245	NC_007416.3:122831-135433	0	0.0266516	0	0	fez family zinc finger protein 2	XM_001807580	XP_001807632.1
LOC656067	NC_007416.3:142294-145282	0.0698802	0.086338	0.207407	0.16002	galactosylgalactosylxylosylprotein	XM_008200252	XP_008198474.1
LOC655987	NC_007416.3:145361-149287	744268	584483	704264	707609	regulator of G-protein signaling 7 isoform X1	XM_008200221	XP_008198443.1
LOC655910	NC_007416.3:150196-153700	0	0	0	0.0899763	26S proteasome non-ATPase regulatory subunit 2	XM_962467	XP_967560.1
LOC655736	NC_007416.3:160523-166654	371522	359415	521255	75536	gelsolin	XM_962299	XP_967392.1
LOC655026	NC_007416.3:188505-222381	0.0224151	0.0551936	0.0650979	0.0588055	zinc finger protein 423 homolog	XM_008200474	XP_008198696.1
LOC654904	NC_007416.3:222805-227101	0.0292904	0.0427193	0.0112317	0.0357265	exocyst complex component 2	XM_961348	XP_966441.1
LOC654847	NC_007416.3:229771-247766	0.100332	0.0673261	0.0622169	0.195107	LOW QUALITY PROTEIN: solute carrier organic	XM_008200468	XP_008198690.1
LOC100142217	NC_007416.3:260487-272824	673971	629811	810.06	527224	cytokine receptor	XM_001807008	XP_001807060.1
LOC657456	NC_007416.3:274598-373749	337589	203464	303713	323471	plasminogen activator inhibitor 1 RNA-binding	XM_008202156	XP_008200378.1
LOC657537	NC_007416.3:274598-373749	0	0.0321449	0	0.0148166	round spermatid basic protein 1	XM_008202135	XP_008200357.1
Efa1	NC_007416.3:274598-373749	10598	797693	790178	122783	elongation factor 1-alpha	NM_001114363	NP_001107835.1
LOC657767	NC_007416.3:274598-373749	0.160936	0.0738337	0.11294	0.106387	host cell factor 2 isoform X1	XM_008202137	XP_008200359.1
LOC657847	NC_007416.3:274598-373749	878275	86123	870871	814244	latrophilin Cirl	XM_008202158	XP_008200380.1
LOC657847	NC_007416.3:274598-373749	110216	111022	105018	101076	latrophilin Cirl	XM_008202158	XP_008200380.1
LOC657847	NC_007416.3:274598-373749	25025	198032	133796	15275	latrophilin Cirl	XM_008202158	XP_008200380.1
0	NC_007416.3:274598-373749	339401	354942	188243	38777
0	NC_007416.3:274598-373749	301541	247093	162706	204309
0	NC_007416.3:274598-373749	438125	465704	307618	415748
0	NC_007416.3:402761-403135	0.335885	0.381311	0	25334
0	NC_007416.3:439941-440497	156073	199225	0.698477	0.372996
LOC658006	NC_007416.3:489358-491830	0	0.0718248	0	0	M-phase inducer phosphatase	XM_964425	XP_969518.1
LOC658085	NC_007416.3:492126-493180	117329	120999	166641	0.978663	protein D3 isoform X1	XM_964498	XP_969591.2
LOC658173,LOC658250	NC_007416.3:493728-512448	264428	227.62	286862	210674
LOC103314902	NC_007416.3:515691-529638	623794	606642	529141	575704	uncharacterized protein LOC103314902	XM_008202159	XP_008200381.1
LOC658322	NC_007416.3:531948-541374	415774	436397	518761	350798	cactin-like	XM_008202142	XP_008200364.1
LOC658322	NC_007416.3:531948-541374	293347	26118	323763	269889	cactin-like	XM_008202142	XP_008200364.1
LOC658322	NC_007416.3:531948-541374	341557	37857	377302	418332	cactin-like	XM_008202142	XP_008200364.1
0	NC_007416.3:545147-545420	0	351075	0.534706	0.457181
LOC658471	NC_007416.3:545545-559097	0.0811077	0.0738773	0.0755593	0.0773226	voltage-dependent calcium channel subunit	XM_964859	XP_969952.3
LOC658623	NC_007416.3:559869-566304	0.29202	0.268362	0.332641	0.117619	DNA-binding protein Ewg isoform X1	XM_008202146	XP_008200368.1
LOC658699	NC_007416.3:568141-568831	2834.86	2108.06	2772.45	2256.76	cytochrome c oxidase subunit 5A, mitochondrial	XM_008202153	XP_008200375.1
LOC658762	NC_007416.3:569210-577963	0.7695	0.56381	0.968491	0.586511	neuroglian isoform X1	XM_008202154	XP_008200376.1
0	NC_007416.3:831479-831699	127308	0.970981	164425	252028
0	NC_007416.3:832492-832947	214338	320637	220843	116859
0	NC_007416.3:833693-833990	235476	444312	382499	575941
0	NC_007416.3:834438-834701	398296	507273	436913	616223
0	NC_007416.3:834935-835339	38846	462841	251846	329527
0	NC_007416.3:836641-837541	283007	329328	265573	284337
0	NC_007416.3:838653-839451	518895	400463	21273	4407
0	NC_007416.3:839809-840124	445164	409547	467535	546985
0	NC_007416.3:840498-840688	15563	197806	142891	319796
LOC107398037	NC_007416.3:846666-856292	0.142671	0.0412291	0	0.142046
LOC659434	NC_007416.3:846666-856292	183541	200317	200629	164418	fibroblast growth factor receptor homolog 1-like	XM_008192524	XP_008190746.1
LOC659434	NC_007416.3:846666-856292	217694	198735	160362	200231	fibroblast growth factor receptor homolog 1-like	XM_008192524	XP_008190746.1
0	NC_007416.3:857742-858168	433344	869722	35823	202889
LOC659292	NC_007416.3:863149-868311	678768	560043	636595	553475	synaptojanin-1 isoform X1	XM_965611	XP_970704.1
LOC100142046	NC_007416.3:869498-871296	0.0578235	0	0.0195066	0	pollen-specific leucine-rich repeat	XM_001812107	XP_001812159.1
LOC103312279	NC_007416.3:871690-872706	0	0	0.161947	0	uncharacterized protein LOC103312279	XM_008192528	XP_008190750.1
LOC103312277	NC_007416.3:873544-886555	0.0711727	0.238985	0.159833	0.0888316	uncharacterized protein LOC103312277 isoform X3	XM_008192522	XP_008190744.1
LOC103312275,LOC658988	NC_007416.3:889526-909307	124892	981436	105136	872598
LOC100141763	NC_007416.3:909578-1009943	338324	291248	390929	302978	agrin-like	XM_008192502	XP_008190724.1
LOC100141763	NC_007416.3:909578-1009943	336568	267371	368336	263257	agrin-like	XM_008192502	XP_008190724.1
LOC103312273	NC_007416.3:1022096-1023525	0	0.108355	0.0275682	0	uncharacterized protein LOC103312273	XM_008192501	XP_008190723.1
LOC100141910	NC_007416.3:1031540-1032355	26767	298256	686114	109933	uncharacterized protein LOC100141910	XM_001811639	XP_001811691.1
LOC658094	NC_007416.3:1039940-1104754	0.29429	0.0428976	0.0745452	0.0763931	lachesin isoform X2	XM_008192496	XP_008190718.1
LOC657940	NC_007416.3:1131891-1133945	0.0226153	0.103185	0.0200916	0	COP9 signalosome complex subunit 2	XM_964360	XP_969453.1
LOC661350	NC_007416.3:1175114-1180411	978469	800428	988094	771403	patj homolog	XM_008202047	XP_008200269.1
LOC661293	NC_007416.3:1180562-1189029	741429	840973	960864	690226	beta-arrestin-1 isoform X1	XM_008202044	XP_008200266.1
LOC661293	NC_007416.3:1180562-1189029	210398	191.59	189107	161628	beta-arrestin-1 isoform X1	XM_008202044	XP_008200266.1
LOC661182	NC_007416.3:1189486-1192430	0.472892	0.642113	0.473429	0.434726	ras-related protein Rab6 isoform X1	XM_008202042	XP_008200264.1
LOC661128	NC_007416.3:1193309-1194507	83.9	840846	128824	646824	dual specificity protein phosphatase 3	XM_967309	XP_972402.1
LOC661080	NC_007416.3:1194612-1202183	477884	44729	432318	404585	uncharacterized protein LOC661080	XM_008202041	XP_008200263.1
LOC661020	NC_007416.3:1205468-1211010	0.111117	0.0416318	0.0332593	0.0552983	zinc finger MYM-type protein 4 isoform X5	XM_008202040	XP_008200262.1
LOC660966	NC_007416.3:1211015-1214047	206579	301473	160315	156712	uncharacterized protein LOC660966	XM_008202034	XP_008200256.1
LOC660909	NC_007416.3:1214477-1228526	0.0817823	0.16403	0.158002	0.0525539	protein bunched, class 2/F/G isoform-like	XM_008202032	XP_008200254.1
LOC660855	NC_007416.3:1228574-1233625	340.35	300488	402947	315627	adenylyl cyclase-associated protein 1 isoform	XM_008202030	XP_008200252.1
LOC660855	NC_007416.3:1228574-1233625	256173	237098	230238	286.77	adenylyl cyclase-associated protein 1 isoform	XM_008202030	XP_008200252.1
LOC657856	NC_007416.3:1233835-1237459	186889	172119	145595	117695	nicotinate phosphoribosyltransferase isoform X1	XM_001814934	XP_001814986.1
LOC660802	NC_007416.3:1238078-1241099	610591	855921	630932	797591	zinc finger protein 771	XM_967006	XP_972099.1
LOC107397878	NC_007416.3:1243560-1251489	141854	0.757858	156837	15355
LOC103314876	NC_007416.3:1251674-1257477	0	0	0	0.0126304	muscle M-line assembly protein unc-89-like	XM_008202025	XP_008200247.1
LOC660631	NC_007416.3:1257703-1261303	393624	256983	335332	4.14	protein lap1	XM_966847	XP_971940.1
LOC660631	NC_007416.3:1257703-1261303	31578	282199	362438	272998	protein lap1	XM_966847	XP_971940.1
LOC660513	NC_007416.3:1264200-1265992	215466	226516	156193	176606	uncharacterized protein LOC660513	XM_966738	XP_971831.1
LOC660451	NC_007416.3:1270508-1276001	0.165836	0.229693	0.239876	0.0763877	leucine-rich repeats and immunoglobulin-like	XM_966681	XP_971774.3
LOC660326	NC_007416.3:1279415-1281413	235847	217736	224289	178.33	glutaryl-CoA dehydrogenase, mitochondrial	XM_966569	XP_971662.1
LOC103314874	NC_007416.3:1314598-1321256	107193	133593	16379	122007	uncharacterized protein LOC103314874	XM_008202019	XP_008200241.1
LOC103314873	NC_007416.3:1323527-1325764	0.230175	0.134584	0.143998	0.399189	G protein alpha i subunit	XM_008202018	XP_008200240.1
LOC659683	NC_007416.3:1334060-1342125	0	0.0264196	0.0172181	0.107514	battenin isoform X2	XM_008202009	XP_008200231.1
LOC659615	NC_007416.3:1334060-1342125	874613	870873	763924	858183	actin-like protein 6B isoform X2	XM_008202013	XP_008200235.1
LOC659490	NC_007416.3:1344939-1350230	836777	68921	819064	677274	BTB/POZ domain-containing protein 7	XM_965793	XP_970886.1
LOC659426	NC_007416.3:1350354-1352486	106159	894254	110926	75372	protein MEMO1	XM_965734	XP_970827.1
LOC659426	NC_007416.3:1350354-1352486	365524	234206	349339	276538	protein MEMO1	XM_965734	XP_970827.1
LOC659351	NC_007416.3:1352658-1359998	830187	783399	702761	607755	hrp65 protein isoform X2	XM_965667	XP_970760.1
LOC659351	NC_007416.3:1352658-1359998	412283	352247	387194	281945	hrp65 protein isoform X2	XM_965667	XP_970760.1
LOC659282	NC_007416.3:1361476-1362868	107969	100941	106351	905706	arfaptin-2	XM_965607	XP_970700.1
LOC103314872	NC_007416.3:1363482-1364254	0	0.0708336	0.055142	0	mitochondrial import inner membrane translocase	XM_008202006	XP_008200228.1
LOC659133	NC_007416.3:1368356-1382392	0.0781479	0.119798	0.167258	0.145119	uncharacterized protein LOC659133 isoform X1	XM_965465	XP_970558.1
LOC659052	NC_007416.3:1368356-1382392	202179	122038	163151	148806	ethylmalonyl-CoA decarboxylase	XM_965390	XP_970483.1
LOC103314818	NC_007416.3:1427810-1438480	141736	153848	109485	123203	uncharacterized protein LOC103314818 isoform X1	XM_008201794	XP_008200016.1
LOC103314818	NC_007416.3:1427810-1438480	236119	229967	260647	209396	uncharacterized protein LOC103314818 isoform X1	XM_008201794	XP_008200016.1
LOC655643	NC_007416.3:1443595-1445350	181423	181.44	201244	156454	cell division cycle protein 123 homolog	XM_962202	XP_967295.2
LOC655814	NC_007416.3:1490548-1493701	334362	354053	41	371375	potassium voltage-gated channel protein Shal	XM_962374	XP_967467.2
LOC103314820	NC_007416.3:1494650-1501346	575357	713088	536113	877051	hepatocyte nuclear factor 6 isoform X3	XM_008201799	XP_008200021.1
LOC100142225	NC_007416.3:1501989-1505464	175203	148617	126626	104037	uncharacterized protein LOC100142225 isoform X1	XM_008201806	XP_008200028.1
LOC100142225	NC_007416.3:1501989-1505464	295717	297641	984399	817269	uncharacterized protein LOC100142225 isoform X1	XM_008201806	XP_008200028.1
LOC100142225	NC_007416.3:1501989-1505464	435345	420336	597857	323167	uncharacterized protein LOC100142225 isoform X1	XM_008201806	XP_008200028.1
0	NC_007416.3:1532586-1533038	0.206409	0.277152	0.616104	190784
LOC655978	NC_007416.3:1533167-1577762	480632	370886	472523	391968	ephrin-A4	XM_008201813	XP_008200035.1
LOC656140	NC_007416.3:1586985-1592203	0.352178	0.25804	0.257723	0.434632	cytoplasmic FMR1-interacting protein	XM_962689	XP_967782.1
LOC656223	NC_007416.3:1592291-1598078	0.129673	0.116853	0.0285669	0.130769	OTU domain-containing protein 5-A	XM_962766	XP_967859.1
LOC656309	NC_007416.3:1598643-1606444	0.546842	0.456945	0.446802	0.348402	calcium/calmodulin-dependent protein kinase type	XM_962848	XP_967941.2
Para	NC_007416.3:1606465-1627243	412687	353272	471196	354709	paralytic A isoform X2	XM_008201786	XP_008200008.1
Para	NC_007416.3:1606465-1627243	360165	34739	393312	327774	paralytic A isoform X2	XM_008201786	XP_008200008.1
Para	NC_007416.3:1606465-1627243	254458	291349	256739	297162	paralytic A isoform X2	XM_008201786	XP_008200008.1
LOC656473	NC_007416.3:1606465-1627243	0.115384	0.284485	0.233765	0.233382	FERM domain-containing protein 5	XM_008201818	XP_008200040.1
LOC100142560	NC_007416.3:1627315-1628788	568218	507027	655815	278288	nucleoside diphosphate-linked moiety X motif 19,	XM_008201817	XP_008200039.1
LOC656639	NC_007416.3:1629526-1659499	0.392394	0.371587	0.467621	0.527262	LOW QUALITY PROTEIN: plexin-B	XM_008201819	XP_008200041.1
LOC656720	NC_007416.3:1660740-1666057	0.0444018	0.043317	0.0646363	0.0720219	probable E3 ubiquitin-protein ligase makorin-1	XM_963229	XP_968322.2
cnc	NC_007416.3:1673733-1710576	0.979765	121419	126742	130954	cap-n-collar isoform X5	XM_008201792	XP_008200014.1
LOC657145	NC_007416.3:1711741-1713535	0	0.135123	0.0715763	0.181489	polyadenylate-binding protein-interacting	XM_963621	XP_968714.2
LOC657227	NC_007416.3:1713635-1714216	668773	644941	673555	539.04	putative SERF-like protein	XM_963698	XP_968791.1
LOC657302	NC_007416.3:1714633-1716894	0.0169431	0.152394	0.135023	0.142868	protein hook	XM_963770	XP_968863.2
LOC657452	NC_007416.3:1719129-1733615	0.203352	0.169829	0.192873	0.270453	E3 ubiquitin-protein ligase HUWE1	XM_008201825	XP_008200047.1
LOC656237	NC_007416.3:1733615-1738009	648693	939378	664253	103275	lipoyltransferase 1, mitochondrial	XM_008201830	XP_008200052.1
LOC656237	NC_007416.3:1733615-1738009	760729	976709	579862	1062.04	lipoyltransferase 1, mitochondrial	XM_008201830	XP_008200052.1
LOC657609	NC_007416.3:1738977-1743689	0.23344	0.424283	0.168978	0.169014	tyrosine-protein kinase shark	XM_964060	XP_969153.1
LOC107397473,LOC107397476	NC_007416.3:1743789-1797005	112971	142357	129762	10701
LOC107397476	NC_007416.3:1743789-1797005	0	0	0.0361711	0
LOC103314824	NC_007416.3:1743789-1797005	0.331658	0	0	0	uncharacterized protein LOC103314824	XM_008201834	XP_008200056.1
LOC658081	NC_007416.3:1812791-1816222	0.132604	0	0.121711	0.106739	cytochrome P450 307a1	XM_008201837	XP_008200059.1
LOC658171	NC_007416.3:1819667-1820420	933157	851259	980.49	1006.8	translocon-associated protein subunit delta	XM_964580	XP_969673.1
LOC658246	NC_007416.3:1820503-1826224	0.0276157	0.0386247	0.127916	0.0456068	serine protease snake	XM_008201840	XP_008200062.1
LOC658317	NC_007416.3:1820503-1826224	937494	622516	848581	750387	LOW QUALITY PROTEIN: probable	XM_008201839	XP_008200061.1
LOC658387	NC_007416.3:1826261-1829153	0.542641	0.182027	0.286894	0.194096	serpin B6	XM_964781	XP_969874.1
Serpin5	NC_007416.3:1829252-1831384	0.863766	123881	0.884675	0.996694	serpin peptidase inhibitor 5 precursor	NM_001143851	NP_001137323.1
LOC658543	NC_007416.3:1831558-1834594	437929	540426	408661	436001	cation transport regulator-like protein 1	XM_964925	XP_970018.1
LOC107398194,LOC658619	NC_007416.3:1842571-1878843	214839	195536	241487	238371
0	NC_007416.3:1842571-1878843	212379	34226	236174	205442
0	NC_007416.3:1842571-1878843	269513	237484	181155	209319
0	NC_007416.3:1842571-1878843	293943	413336	299249	12527
0	NC_007416.3:1842571-1878843	298929	445987	285498	451634
0	NC_007416.3:1842571-1878843	29231	251719	326461	288479
LOC107398194	NC_007416.3:1842571-1878843	133135	135918	0.812061	985
LOC107398195	NC_007416.3:1842571-1878843	927197	739888	690204	777267
LOC658831	NC_007416.3:1879018-1889799	520731	412098	500183	379233	putative DNA helicase Ino80	XM_008201842	XP_008200064.1
LOC657932	NC_007416.3:1932516-1936817	177934	143152	121215	218661	serine-arginine protein 55-like isoform X2	XM_001812156	XP_001812208.1
LOC657850	NC_007416.3:1937024-1939461	113806	897056	112035	955656	sorting nexin-17	XM_008202305	XP_008200527.1
LOC103314950	NC_007416.3:1939904-1953353	165732	208658	203992	24079	uncharacterized protein LOC103314950	XM_008202304	XP_008200526.1
LOC657616	NC_007416.3:1972629-2108479	101987	12411	109868	114871	nucleolysin TIA-1 isoform p40-like	XM_008202302	XP_008200524.1
LOC657153	NC_007416.3:2144298-2147745	675409	477698	707285	560007	protein DENND6A	XM_963628	XP_968721.1
LOC100142490	NC_007416.3:2148029-2150137	930845	640948	750154	697778	zinc finger protein 367-like	XM_001811385	XP_001811437.2
LOC103313045	NC_007416.3:2490122-2524872	625574	730196	439101	721518	metabotropic glutamate receptor 8-like	XM_008195290	XP_008193512.1
LOC654988	NC_007416.3:2547411-2589211	0.319065	0.308312	0.257305	0.125329	PDZ domain-containing RING finger protein 4	XM_008195162	XP_008193384.1
LOC655055	NC_007416.3:2597681-2782939	0.0912653	0.0769695	0.0689597	0.0258024	hemicentin-1-like	XM_961549	XP_966642.2
LOC655124	NC_007416.3:2784375-2786872	0	0	0.0269283	0	bifunctional arginine demethylase and	XM_961634	XP_966727.1
LOC655274	NC_007416.3:2789406-2795955	0.0264873	0	0.0420937	0	U3 small nucleolar RNA-interacting protein 2	XM_961803	XP_966896.1
LOC655443	NC_007416.3:2796049-2797453	0.353143	0.237124	0.240042	0.416681	multiple coagulation factor deficiency protein	XM_961987	XP_967080.1
nAChRa6	NC_007416.3:2798381-2812299	337913	351765	339655	347217	nicotinic acetylcholine receptor alpha 6	XR_511455	0
LOC655768	NC_007416.3:2818610-2831931	0.188058	0.25704	0.348594	0.276858	glutamate decarboxylase-like protein 1	XM_962330	XP_967423.2
Sema-1a	NC_007416.3:2837694-2851225	0.222161	0.102996	0.101556	0.073476
LOC103313027	NC_007416.3:2851329-2854446	0.0892923	0.118167	0.070619	0.127022	UPF0518 protein AGAP011705	XM_008195167	XP_008193389.1
LOC103313028	NC_007416.3:2854671-2858096	0.015894	0	0.0242331	0	tyrosine-protein kinase transmembrane receptor	XM_008195168	XP_008193390.1
LOC103313029	NC_007416.3:2858248-2860669	0.0908289	0.0460818	0.0174084	0.110756	PHD finger protein 23A-like	XM_008195169	XP_008193391.1
LOC656265	NC_007416.3:2861026-2862800	193827	137495	263197	252392	60S ribosomal protein L13	XM_962806	XP_967899.1
LOC656685	NC_007416.3:2911442-2914970	0.0235826	0	0	0	protein tyrosine phosphatase domain-containing	XM_963194	XP_968287.2
LOC657022	NC_007416.3:2927944-2936773	645685	568743	685679	667361	putative leucine-rich repeat-containing protein	XM_008195180	XP_008193402.1
LOC657103	NC_007416.3:2938303-2942901	156093	119261	146035	98233	rho GTPase-activating protein 18	XM_008195181	XP_008193403.1
LOC657103	NC_007416.3:2938303-2942901	112281	814878	800955	519971	rho GTPase-activating protein 18	XM_008195181	XP_008193403.1
LOC657185	NC_007416.3:2942994-2945005	198998	218994	229256	190578	ralA-binding protein 1 isoform X2	XM_008195182	XP_008193404.1
LOC657260	NC_007416.3:2945190-2953706	567.41	751737	774908	763495	la-related protein 1	XM_008195183	XP_008193405.1
LOC657260	NC_007416.3:2945190-2953706	209686	217259	224702	211733	la-related protein 1	XM_008195183	XP_008193405.1
LOC657260	NC_007416.3:2945190-2953706	656195	695861	722943	712496	la-related protein 1	XM_008195183	XP_008193405.1
LOC657492	NC_007416.3:2959835-2970111	0.144563	0.187485	0.0540616	0.161302	dual serine/threonine and tyrosine protein	XM_008195293	XP_008193515.1
LOC657569	NC_007416.3:2970289-2975027	700614	710744	849508	763667	membrane-associated guanylate kinase, WW and PDZ	XM_008195184	XP_008193406.1
LOC657569	NC_007416.3:2970289-2975027	954138	863706	103025	992068	membrane-associated guanylate kinase, WW and PDZ	XM_008195184	XP_008193406.1
LOC657569	NC_007416.3:2970289-2975027	650724	515957	711348	496214	membrane-associated guanylate kinase, WW and PDZ	XM_008195184	XP_008193406.1
LOC657569	NC_007416.3:2970289-2975027	533518	243042	387162	280118	membrane-associated guanylate kinase, WW and PDZ	XM_008195184	XP_008193406.1
LOC657803	NC_007416.3:2976758-2992580	0.8043	0.860172	11811	0.723214	cytoplasmic polyadenylation element-binding	XM_008195294	XP_008193516.1
LOC657880	NC_007416.3:2993837-2994684	2473.3	1964.43	2443.76	3654.35	peptidoglycan-recognition protein SC2-like	XM_008195185	XP_008193407.1
LOC657962	NC_007416.3:2998707-3039148	0.0538538	0.0266557	0.0669698	0.0635187	small conductance calcium-activated potassium	XM_008195295	XP_008193517.1
LOC658041	NC_007416.3:3039197-3043120	385701	0	183131	8059	PAX-interacting protein 1	XM_008195186	XP_008193408.1
LOC658122	NC_007416.3:3044072-3052348	0.107637	0	0	0.0831388	uncharacterized protein LOC658122 isoform X1	XM_008195188	XP_008193410.1
LOC658426	NC_007416.3:3075492-3090417	0.0308218	0	0.0366976	0	homeobox protein Nkx-6.2 isoform X1	XM_008195191	XP_008193413.1
LOC103313032	NC_007416.3:3099942-3117701	143999	109803	881115	706902	homeobox protein ceh-31-like	XM_008195193	XP_008193415.1
LOC658664	NC_007416.3:3118730-3122181	334991	349006	528053	390462	proclotting enzyme	XM_965028	XP_970121.3
LOC658664	NC_007416.3:3118730-3122181	283068	331425	690831	379674	proclotting enzyme	XM_965028	XP_970121.3
LOC658726	NC_007416.3:3123374-3125694	0	0.100959	0	0	ferrochelatase, mitochondrial	XM_008195194	XP_008193416.1
LOC658794	NC_007416.3:3126092-3134398	0.131117	0.0397534	0.0457497	0	leishmanolysin-like peptidase	XM_965153	XP_970246.2
LOC658869	NC_007416.3:3136513-3152726	99502	700495	96358	630352	LOW QUALITY PROTEIN: ras-specific guanine	XM_008195195	XP_008193417.1
LOC659173	NC_007416.3:3159024-3163996	112.26	112215	884671	959862	AP-3 complex subunit beta-2 isoform X1	XM_965500	XP_970593.2
LOC659173	NC_007416.3:3159024-3163996	238991	237.51	240641	210526	AP-3 complex subunit beta-2 isoform X1	XM_965500	XP_970593.2
LOC659460	NC_007416.3:3185718-3190170	544544	473212	744928	327566	protein giant-lens	XM_965764	XP_970857.2
LOC659460	NC_007416.3:3185718-3190170	832188	606662	128376	104715	protein giant-lens	XM_965764	XP_970857.2
LOC659720	NC_007416.3:3197986-3205504	0.126791	0.0687239	0.169676	0.0640109	cysteine protease ATG4D isoform X1	XM_965998	XP_971091.2
LOC659855	NC_007416.3:3205729-3210520	250206	151714	243275	145861	rab11 family-interacting protein 2 isoform X3	XM_008195201	XP_008193423.1
LOC659855	NC_007416.3:3205729-3210520	354077	303748	295601	321023	rab11 family-interacting protein 2 isoform X3	XM_008195201	XP_008193423.1
LOC103313035	NC_007416.3:3240929-3244565	0.239257	0.216949	0.463465	0.172824	pyroglutamylated RFamide peptide receptor-like	XM_008195206	XP_008193428.1
LOC660234	NC_007416.3:3250426-3277664	796539	657156	540287	566392	xaa-Pro dipeptidase-like isoform X1	XM_008195210	XP_008193432.1
LOC660355	NC_007416.3:3277825-3280700	742581	787952	575721	808401	protein disulfide-isomerase A3	XM_966592	XP_971685.1
LOC660355	NC_007416.3:3277825-3280700	4305.99	2990.1	3493.03	4246.04	protein disulfide-isomerase A3	XM_966592	XP_971685.1
LOC660479	NC_007416.3:3283816-3286678	1162.19	794.6	1380	975476	arginine kinase isoform X2	XM_966707	XP_971800.2
LOC659832	NC_007416.3:3293343-3297013	64903	482421	792625	713395	uncharacterized protein LOC659832	XM_961503	XP_966596.1
LOC659623	NC_007416.3:3297064-3302472	0.242263	0.170102	0.0713196	0.0406343	beta-1,3-galactosyltransferase 5-like	XM_008195217	XP_008193439.1
LOC660539	NC_007416.3:3302517-3304812	409338	334428	415799	351323	mitogen-activated protein kinase 14B-like	XM_008195216	XP_008193438.1
LOC660597	NC_007416.3:3305792-3307958	0.660588	0.502434	0.0847301	0.39374	secretory carrier-associated membrane protein 1	XM_966813	XP_971906.1
LOC660658	NC_007416.3:3308082-3317474	152595	145772	111682	117165	histone-lysine N-methyltransferase, H3 lysine-79	XM_001813832	XP_001813884.2
LOC660658	NC_007416.3:3308082-3317474	141577	889511	128371	131039	histone-lysine N-methyltransferase, H3 lysine-79	XM_001813832	XP_001813884.2
LOC660658	NC_007416.3:3308082-3317474	222749	205547	188738	133763	histone-lysine N-methyltransferase, H3 lysine-79	XM_001813832	XP_001813884.2
LOC660658	NC_007416.3:3308082-3317474	233972	180933	183454	148453	histone-lysine N-methyltransferase, H3 lysine-79	XM_001813832	XP_001813884.2
LOC660770	NC_007416.3:3319005-3328963	456813	335049	204.02	298195	kinesin-like protein Klp10A isoform X1	XM_008195219	XP_008193441.1
LOC660877	NC_007416.3:3331599-3358356	627443	535601	622822	572175	calcium-dependent secretion activator isoform	XM_008195228	XP_008193450.1
LOC660877	NC_007416.3:3331599-3358356	274154	308942	262026	271801	calcium-dependent secretion activator isoform	XM_008195228	XP_008193450.1
LOC660987	NC_007416.3:3360973-3387637	97817	779825	920455	823437	SLIT-ROBO Rho GTPase-activating protein 1-like	XM_008195229	XP_008193451.1
LOC100141956	NC_007416.3:3394245-3397466	380885	319596	395041	39482	cullin-4A	XM_001814147	XP_001814199.1
LOC100141527	NC_007416.3:3402833-3424701	187517	171714	187105	150491	LOW QUALITY PROTEIN: trithorax group protein	XM_008195237	XP_008193459.1
LOC100142431	NC_007416.3:3424975-3427459	192435	223197	200109	159037	katanin p60 ATPase-containing subunit A-like 1	XM_008195239	XP_008193461.1
LOC100142023	NC_007416.3:3428848-3430155	0.409385	0.227161	0.37182	0.362787	protein jagunal	XM_001814285	XP_001814337.1
LOC100141814	NC_007416.3:3430876-3434721	0.0653193	0.0984228	0.0359734	0.112183	monocarboxylate transporter 13	XM_001814309	XP_001814361.1
LOC100141888	NC_007416.3:3438384-3455591	0.069894	0.11085	0.0741751	0.125286	phosphatidylinositol 3-kinase regulatory subunit	XM_008195243	XP_008193465.1
LOC659688	NC_007416.3:3457689-3469122	0.189174	0.164881	0.207946	0.268168	microphthalmia-associated transcription factor	XM_970744	XP_975837.2
LOC661047	NC_007416.3:3471700-3490344	0.436392	0.256538	0.206196	0.355248	kinesin-like protein KIF13A isoform X1	XM_008195247	XP_008193469.1
LOC103313041	NC_007416.3:3490404-3493829	41996	438958	54.9	387581	probable serine/threonine-protein kinase kinX	XM_008195250	XP_008193472.1
LOC103313041	NC_007416.3:3490404-3493829	376039	388434	419559	317989	probable serine/threonine-protein kinase kinX	XM_008195250	XP_008193472.1
LOC661208	NC_007416.3:3493990-3496786	96338	167743	250179	126074	uncharacterized protein LOC661208	XM_967383	XP_972476.1
LOC660151	NC_007416.3:3498337-3501426	0.0675834	0.0179718	0	0.0843481	oxysterol-binding protein-related protein 2	XM_008195251	XP_008193473.1
LOC103313050	NC_007416.3:3505272-3519618	137032	158864	155956	127159
LOC661591	NC_007416.3:3505272-3519618	0.331781	0.132261	0.195454	0.198567	regulator of G-protein signaling 17	XM_008195254	XP_008193476.1
LOC661635	NC_007416.3:3521308-3527185	2007.65	1039.3	3665.48	3129.64	uncharacterized protein LOC661635	XM_967785	XP_972878.1
LOC661796	NC_007416.3:3531880-3553547	366.96	349543	404137	486968	leukocyte elastase inhibitor-like	XM_008195262	XP_008193484.1
LOC661720	NC_007416.3:3531880-3553547	630817	453079	361608	706182	prolyl endopeptidase isoform X2	XM_008195256	XP_008193478.1
0	NC_007416.3:3531880-3553547	677413	57032	71605	687957
0	NC_007416.3:3531880-3553547	521102	611134	796229	540715
0	NC_007416.3:3531880-3553547	827663	76801	770303	754493
LOC103313042	NC_007416.3:3562985-3564553	353223	387507	369254	642911	transforming acidic coiled-coil-containing	XM_008195270	XP_008193492.1
LOC662081	NC_007416.3:3568770-3575774	179403	169812	434897	258128	uncharacterized protein LOC662081 isoform X2	XM_008195273	XP_008193495.1
LOC662081	NC_007416.3:3568770-3575774	750522	346321	121053	122396	uncharacterized protein LOC662081 isoform X2	XM_008195273	XP_008193495.1
LOC662190	NC_007416.3:3583627-3588894	0.272935	0.328525	0.123341	0.33218	single-stranded DNA-binding protein 3 isoform	XM_008195277	XP_008193499.1
LOC662372	NC_007416.3:3608168-3630819	780184	42548	550359	504489	neuronal PAS domain-containing protein 4	XM_008195286	XP_008193508.1
LOC662443	NC_007416.3:3636337-3638550	714418	567397	694258	644923	MAP kinase-activated protein kinase 2	XM_008195288	XP_008193510.1
LOC662475	NC_007416.3:3638693-3642161	0.104333	0	0	0	probable peroxisomal acyl-coenzyme A oxidase 1	XM_968567	XP_973660.1
LOC655160	NC_007416.3:3752733-3754020	248437	187055	267213	184836	cysteine-rich hydrophobic domain 2 protein	XM_008201605	XP_008199827.1
LOC655236	NC_007416.3:3754869-3755733	0.0706233	0.183858	0.081911	0	short coiled-coil protein homolog	XM_961751	XP_966844.1
LOC655313	NC_007416.3:3756168-3765231	783398	62167	744466	457974	semaphorin-5A	XM_008201641	XP_008199863.1
LOC655399	NC_007416.3:3767884-3770323	0	0.0303316	0.0337017	0.0267865	actin-related protein 8	XM_008201606	XP_008199828.1
LOC655476	NC_007416.3:3770451-3784053	130098	168465	181937	108874	protein trachealess	XM_008201642	XP_008199864.1
LOC655476	NC_007416.3:3770451-3784053	872771	118188	132424	561541	protein trachealess	XM_008201642	XP_008199864.1
0	NC_007416.3:3786883-3787661	102326	0.820426	0.78805	117233
0	NC_007416.3:3794345-3794647	324973	185387	0.67928	0.707091
0	NC_007416.3:3796502-3797354	0.992837	102021	103599	0.210217
0	NC_007416.3:3803447-3803857	18556	347807	0.920962	117892
0	NC_007416.3:3804816-3805276	273987	0.764885	131114	168777
0	NC_007416.3:3805566-3806259	17693	154996	128413	0.982584
0	NC_007416.3:3808310-3808548	678368	527136	525157	436035
0	NC_007416.3:3814112-3814524	0.388328	169655	0.250649	0.972931
0	NC_007416.3:3822047-3822370	317061	331626	253145	432713
0	NC_007416.3:3824817-3825142	363751	0.80921	102545	250467
LOC655974	NC_007416.3:3834591-3867003	143169	119029	142552	131168	uncharacterized protein LOC655974	XM_008201643	XP_008199865.1
LOC655974	NC_007416.3:3834591-3867003	124816	108.73	148721	107422	uncharacterized protein LOC655974	XM_008201643	XP_008199865.1
LOC107397830	NC_007416.3:3867923-3873869	893643	963501	1283.99	1021.93
LOC103314771	NC_007416.3:3881040-3883933	0.164823	0.0252146	0.0267658	0.175358	uncharacterized protein LOC103314771	XM_008201609	XP_008199831.1
LOC656389	NC_007416.3:3885131-3889525	637133	480851	862949	697762	transcription factor Ken isoform X2	XM_008201613	XP_008199835.1
LOC656555	NC_007416.3:3900394-3902539	911075	109.14	118275	748219	WAS protein family homolog 1	XM_008201644	XP_008199866.1
LOC656636	NC_007416.3:3902638-3906594	754436	590334	664663	475104	LOW QUALITY PROTEIN: putative	XM_008201617	XP_008199839.1
LOC656636	NC_007416.3:3902638-3906594	137622	109873	997072	996748	LOW QUALITY PROTEIN: putative	XM_008201617	XP_008199839.1
LOC657059	NC_007416.3:3910728-3912367	160.99	135779	188212	124788	AP-1 complex subunit mu-1	XM_963546	XP_968639.1
LOC100141625	NC_007416.3:3912548-3918181	0.29517	0.246085	0.38983	0.452669	catenin delta-2 isoform X1	XM_008201618	XP_008199840.1
LOC657299	NC_007416.3:3918599-3928537	0.0762545	0	0	0	ceramide glucosyltransferase-B	XM_963767	XP_968860.2
LOC656486	NC_007416.3:3936437-3959138	230702	106819	281807	144807	plasma membrane calcium-transporting ATPase 2	XM_008201628	XP_008199850.1
LOC657761	NC_007416.3:3936437-3959138	1009.98	561996	952248	712999	acyl-CoA synthetase short-chain family member 3,	XM_008201625	XP_008199847.1
LOC657761	NC_007416.3:3936437-3959138	1937.75	1044.17	1840.01	1343.13	acyl-CoA synthetase short-chain family member 3,	XM_008201625	XP_008199847.1
LOC657923	NC_007416.3:3964081-3971887	204358	183356	255396	160614	C2 domain-containing protein 5 isoform X2	XM_008201636	XP_008199858.1
LOC657923	NC_007416.3:3964081-3971887	260442	120181	150264	38858	C2 domain-containing protein 5 isoform X2	XM_008201636	XP_008199858.1
0	NC_007416.3:3972734-3973269	67062	684451	812708	924232
nAChRb1	NC_007416.3:3973927-3976985	54106	426878	527921	601049	nicotinic acetylcholine receptor beta 1 subunit	XM_008201604	XP_008199826.1
0	NC_007416.3:3977507-3978897	107499	114896	120887	109424
nAChRa7	NC_007416.3:3979014-3982011	124013	135013	129825	141612	nicotinic acetylcholine receptor alpha 7 subunit	NM_001109950	NP_001103420.1
LOC658243	NC_007416.3:3984797-3988503	104229	0.772475	0.90996	137611	ras-like protein 3	XM_008201639	XP_008199861.1
LOC655172	NC_007416.3:4047253-4117751	0.62107	0.364187	0.458685	0.493466	uncharacterized protein LOC655172	XM_008202400	XP_008200622.1
LOC655095	NC_007416.3:4117972-4129098	0.0501129	0.0209883	0.0321049	0.0687471	HEAT repeat-containing protein 5B isoform X3	XM_008202399	XP_008200621.1
LOC100142534	NC_007416.3:4132431-4136032	0.193934	0.103816	0	0.29996	uncharacterized protein LOC100142534	XM_001806830	XP_001806882.2
LOC654848	NC_007416.3:4132431-4136032	763893	611436	747828	693.13	UMP-CMP kinase	XM_008202396	XP_008200618.1
LOC654848	NC_007416.3:4132431-4136032	378307	278006	306563	356481	UMP-CMP kinase	XM_008202396	XP_008200618.1
LOC661305	NC_007416.3:4174143-4178025	0.0224871	0.0540321	0.0441828	0	E3 ubiquitin-protein ligase KCMF1 isoform X1	XM_008202388	XP_008200610.1
LOC660087	NC_007416.3:4178560-4180477	580509	465598	506247	458156	succinyl-CoA ligase subunit alpha,	XM_961397	XP_966490.1
LOC661189	NC_007416.3:4186587-4190987	53874	524328	497383	41661	sodium/hydrogen exchanger 7 isoform X1	XM_008202386	XP_008200608.1
LOC661189	NC_007416.3:4186587-4190987	125083	109346	110179	915696	sodium/hydrogen exchanger 7 isoform X1	XM_008202386	XP_008200608.1
LOC659957	NC_007416.3:4191750-4196026	0.039575	0.0573215	0.0732773	0.0460937	very long-chain specific acyl-CoA dehydrogenase,	XM_961313	XP_966406.1
LOC661133	NC_007416.3:4196682-4229333	10696	111191	965264	909882	metabotropic glutamate receptor	XM_008202384	XP_008200606.1
LOC661133	NC_007416.3:4196682-4229333	106775	104867	995926	906293	metabotropic glutamate receptor	XM_008202384	XP_008200606.1
LOC661028	NC_007416.3:4236510-4241176	12376	191519	162935	116305	heart- and neural crest derivatives-expressed	XM_008202382	XP_008200604.1
LOC660972	NC_007416.3:4245613-4248880	724815	531235	655523	653926	rho GTPase-activating protein 39	XM_008202380	XP_008200602.1
LOC660917	NC_007416.3:4248982-4251230	103779	42949	199455	796974	5'-nucleotidase domain-containing protein 3	XM_008202379	XP_008200601.1
LOC660917	NC_007416.3:4248982-4251230	107785	432356	104154	640052	5'-nucleotidase domain-containing protein 3	XM_008202379	XP_008200601.1
LOC660695	NC_007416.3:4259830-4261908	0.151258	0.038565	0.078368	0	protein phosphatase 1 regulatory subunit SDS22	XM_008202375	XP_008200597.1
LOC660638	NC_007416.3:4262022-4263889	0.878606	0.267493	0.588789	0.32054	mitochondrial folate transporter/carrier isoform	XM_008202374	XP_008200596.1
LOC660459	NC_007416.3:4264289-4273666	0	0.0453737	0.0192577	0	potassium voltage-gated channel subfamily KQT	XM_008202370	XP_008200592.1
LOC103314971	NC_007416.3:4275713-4281020	0.271031	0.136458	0.166606	0.0744161	endoplasmic reticulum aminopeptidase 1-like	XM_008202364	XP_008200586.1
LOC660397	NC_007416.3:4291159-4322160	0.879041	0.721073	0.6475	0.988586	uncharacterized protein LOC660397	XM_008202392	XP_008200614.1
LOC660278	NC_007416.3:4323576-4420259	0.469306	0.191171	0.232431	0.170107	tyrosine-protein phosphatase 99A	XM_008202362	XP_008200584.1
LOC660154	NC_007416.3:4424094-4462244	219924	213272	254627	241324	twitchin isoform X8	XM_008202358	XP_008200580.1
LOC660154	NC_007416.3:4424094-4462244	207212	213289	268376	222264	twitchin isoform X8	XM_008202358	XP_008200580.1
LOC660154	NC_007416.3:4424094-4462244	295092	308742	331274	318251	twitchin isoform X8	XM_008202358	XP_008200580.1
LOC660154	NC_007416.3:4424094-4462244	203364	192509	228763	200.56	twitchin isoform X8	XM_008202358	XP_008200580.1
LOC660154	NC_007416.3:4424094-4462244	160896	17557	143388	165068	twitchin isoform X8	XM_008202358	XP_008200580.1
LOC660154	NC_007416.3:4424094-4462244	870764	784418	847633	902029	twitchin isoform X8	XM_008202358	XP_008200580.1
LOC660154	NC_007416.3:4424094-4462244	452957	424731	528909	478844	twitchin isoform X8	XM_008202358	XP_008200580.1
LOC659760	NC_007416.3:4473989-4506859	103522	77669	903381	897583	cytosolic carboxypeptidase 6 isoform X1	XM_008202342	XP_008200564.1
LOC659760	NC_007416.3:4473989-4506859	0.0203047	0.0701437	0.0505112	0	cytosolic carboxypeptidase 6 isoform X1	XM_008202342	XP_008200564.1
LOC659958	NC_007416.3:4473989-4506859	164444	132374	153378	158552	nipped-B-like protein isoform X1	XM_008202337	XP_008200559.1
LOC659958	NC_007416.3:4473989-4506859	234061	192.95	198535	194254	nipped-B-like protein isoform X1	XM_008202337	XP_008200559.1
LOC659958	NC_007416.3:4473989-4506859	109.86	918761	109172	103034	nipped-B-like protein isoform X1	XM_008202337	XP_008200559.1
LOC659958	NC_007416.3:4473989-4506859	122213	98405	102902	977916	nipped-B-like protein isoform X1	XM_008202337	XP_008200559.1
LOC659760	NC_007416.3:4473989-4506859	246312	218.87	247041	198604	cytosolic carboxypeptidase 6 isoform X1	XM_008202342	XP_008200564.1
LOC659694	NC_007416.3:4506884-4513757	163427	134822	126282	130622	RNA-binding protein 5 isoform X2	XM_008202345	XP_008200567.1
LOC659625	NC_007416.3:4514461-4517904	741929	541962	673595	564317	protein trapped in endoderm-1	XM_965912	XP_971005.2
LOC659557	NC_007416.3:4518431-4538291	495932	495898	616602	527862	muscle calcium channel subunit alpha-1-like	XM_008202336	XP_008200558.1
LOC659557	NC_007416.3:4518431-4538291	859833	838013	128065	808165	muscle calcium channel subunit alpha-1-like	XM_008202336	XP_008200558.1
LOC659557	NC_007416.3:4518431-4538291	290884	291665	371493	351905	muscle calcium channel subunit alpha-1-like	XM_008202336	XP_008200558.1
LOC661663	NC_007416.3:4562351-4564102	208194	149878	142039	173766	dolichyl-diphosphooligosaccharide--protein	XM_967812	XP_972905.1
LOC661663	NC_007416.3:4562351-4564102	9631.91	11073.3	8156.89	9580.64	dolichyl-diphosphooligosaccharide--protein	XM_967812	XP_972905.1
LOC661616	NC_007416.3:4565064-4569586	0.0884633	0.0517136	0.119916	0.0779408	small G protein signaling modulator 3 homolog	XM_008201599	XP_008199821.1
LOC661528	NC_007416.3:4569588-4582983	0.88369	0.499759	0.829036	0.717805	LIM and calponin homology domains-containing	XM_008201624	XP_008199846.1
LOC661488	NC_007416.3:4583401-4600107	123367	128475	159752	128744	filamin-A isoform X1	XM_008201565	XP_008199787.1
LOC661488	NC_007416.3:4583401-4600107	985179	102138	118096	845865	filamin-A isoform X1	XM_008201565	XP_008199787.1
LOC103314760	NC_007416.3:4583401-4600107	916661	84003	105747	903201	uncharacterized LOC103314760	XR_511744	0
LOC661403	NC_007416.3:4604041-4605666	0.0750272	0.062306	0.230605	0.110243	succinyl-CoA ligase [GDP-forming] subunit beta,	XM_967562	XP_972655.1
LOC657776	NC_007416.3:4606266-4608937	1389.73	1211.66	1417.78	1318.32	polyadenylate-binding protein 1 isoform X1	XM_008201534	XP_008199756.1
LOC657776	NC_007416.3:4606266-4608937	2831.33	2431.02	2901.27	2353.13	polyadenylate-binding protein 1 isoform X1	XM_008201534	XP_008199756.1
LOC661353	NC_007416.3:4610333-4618994	0.473566	0.532947	0.380442	0.535327	IQ motif and SEC7 domain-containing protein 1	XM_967516	XP_972609.1
LOC661297	NC_007416.3:4619143-4627519	384157	356527	459954	37963	laminin subunit beta-1	XM_008201472	XP_008199694.1
LOC661025	NC_007416.3:4631477-4648196	0.451705	0.207298	0.160851	0.315563	nuclear protein MDM1 isoform X1	XM_008201439	XP_008199661.1
LOC661132	NC_007416.3:4631477-4648196	270101	194023	149345	147684	uncharacterized protein LOC661132	XM_967313	XP_972406.2
LOC661132	NC_007416.3:4631477-4648196	334497	208327	336687	286745	uncharacterized protein LOC661132	XM_967313	XP_972406.2
LOC661132	NC_007416.3:4631477-4648196	57958	462109	325547	507446	uncharacterized protein LOC661132	XM_967313	XP_972406.2
LOC661132	NC_007416.3:4631477-4648196	926036	577326	786036	433031	uncharacterized protein LOC661132	XM_967313	XP_972406.2
LOC661132	NC_007416.3:4631477-4648196	755592	36693	467676	293851	uncharacterized protein LOC661132	XM_967313	XP_972406.2
LOC660969	NC_007416.3:4648300-4655131	123053	825109	108595	811699	FCH domain only protein 2 isoform X1	XM_008201400	XP_008199622.1
LOC660969	NC_007416.3:4648300-4655131	956953	861641	93211	647198	FCH domain only protein 2 isoform X1	XM_008201400	XP_008199622.1
LOC660913	NC_007416.3:4655811-4659049	848085	558708	927217	686217	LIX1-like protein	XM_008201392	XP_008199614.1
LOC660913	NC_007416.3:4655811-4659049	458873	309695	441132	298806	LIX1-like protein	XM_008201392	XP_008199614.1
LOC660805	NC_007416.3:4660358-4663528	933657	58468	103863	545522	protein rolling stone	XM_008201380	XP_008199602.1
LOC660805	NC_007416.3:4660358-4663528	305532	220342	299962	196698	protein rolling stone	XM_008201380	XP_008199602.1
LOC660753	NC_007416.3:4666413-4669885	331687	277272	279845	245252	glucose-6-phosphate 1-epimerase	XM_008201355	XP_008199577.1
LOC660690	NC_007416.3:4670496-4695011	934227	867323	107035	897798	solute carrier family 12 member 4 isoform X1	XM_008201341	XP_008199563.1
LOC660690	NC_007416.3:4670496-4695011	102712	944313	974459	931316	solute carrier family 12 member 4 isoform X1	XM_008201341	XP_008199563.1
LOC660517	NC_007416.3:4695203-4707512	919702	730577	816357	802134	inositol 1,4,5-trisphosphate receptor isoform	XM_008201316	XP_008199538.1
LOC660517	NC_007416.3:4695203-4707512	929006	776979	897712	82985	inositol 1,4,5-trisphosphate receptor isoform	XM_008201316	XP_008199538.1
LOC660517	NC_007416.3:4695203-4707512	731114	612392	620328	673631	inositol 1,4,5-trisphosphate receptor isoform	XM_008201316	XP_008199538.1
LOC660517	NC_007416.3:4695203-4707512	989761	894598	858492	947058	inositol 1,4,5-trisphosphate receptor isoform	XM_008201316	XP_008199538.1
LOC656730	NC_007416.3:4708510-4710696	192311	149591	217612	175611	ubiquitin-conjugating enzyme E2 H	XM_961346	XP_966439.1
LOC103314668	NC_007416.3:4764793-4800011	0.0307389	0.0654999	0	0.0659171	E3 ubiquitin-protein ligase RNF220-like	XM_008201247	XP_008199469.1
LOC663029	NC_007416.3:4800881-4803390	0.13606	0.37155	0.251589	0.410159	uncharacterized protein LOC663029	XM_969094	XP_974187.2
LOC661304	NC_007416.3:4803552-4809803	0.159685	0.0784856	0.104219	0.0418967	striatin-interacting protein 1 isoform X1	XM_008201244	XP_008199466.1
LOC663005	NC_007416.3:4849535-4851923	0	0.0670822	0	0	organic cation transporter protein isoform X2	XM_008201241	XP_008199463.1
LOC662950	NC_007416.3:4868772-4930810	101624	120949	0.781814	112481	uncharacterized protein LOC662950 isoform X4	XM_008201238	XP_008199460.1
LOC662892	NC_007416.3:4933339-4935259	0.0759584	0.0268979	0	0.0504151	solute carrier family 41 member 1	XM_008201232	XP_008199454.1
LOC662863	NC_007416.3:4935334-4938492	0.457169	0.157457	0.351544	0.361045	solute carrier family 41 member 1-like	XM_008201258	XP_008199480.1
LOC660971	NC_007416.3:4938913-4941743	0.417058	0.501728	0.356646	0.448661	EH domain-containing protein 3-like	XM_961774	XP_966867.1
LOC662837	NC_007416.3:4943146-4968128	0.0780759	0.140339	0.115583	0.214128	dual specificity protein phosphatase 10	XM_968914	XP_974007.1
LOC662785	NC_007416.3:4943146-4968128	0.188643	0.217869	0.226511	0.30005	protein unc-79 homolog	XM_008201231	XP_008199453.1
LOC662693	NC_007416.3:4968186-4969625	76896	661917	638182	650965	E3 ubiquitin-protein ligase RNF220	XM_968776	XP_973869.1
LOC662660	NC_007416.3:4969808-4971537	498393	431291	469808	476857	BCL2/adenovirus E1B 19 kDa protein-interacting	XM_968744	XP_973837.1
LOC662626	NC_007416.3:4971801-4973935	119032	129958	621196	243.97	uncharacterized protein C4orf29 isoform X1	XM_008201228	XP_008199450.1
LOC662496	NC_007416.3:4977525-4987378	0.178519	0.38796	0.198063	0.107241	tetratricopeptide repeat protein 39B	XM_008201225	XP_008199447.1
LOC103314663	NC_007416.3:4977525-4987378	0.188256	0.0342697	0.0979521	0.0413072	Na(+)/H(+) exchange regulatory cofactor NHE-RF2	XM_008201222	XP_008199444.1
LOC662426	NC_007416.3:4989576-4992134	0.094552	0.0488625	0.07033	0	uncharacterized protein LOC662426	XM_008201221	XP_008199443.1
LOC662357	NC_007416.3:4997340-5002072	0.184564	0.155056	0.310483	0.114606	protein BCL9 homolog	XM_968458	XP_973551.1
LOC662282	NC_007416.3:5004669-5011572	656012	532721	673677	594774	protein dispatched isoform X1	XM_008201216	XP_008199438.1
LOC662209	NC_007416.3:5036074-5041655	128.95	120839	154873	127364	LOW QUALITY PROTEIN: dihydropyrimidinase	XM_008201215	XP_008199437.1
LOC662209	NC_007416.3:5036074-5041655	147797	127506	149972	124974	LOW QUALITY PROTEIN: dihydropyrimidinase	XM_008201215	XP_008199437.1
LOC107399234	NC_007416.3:5042250-5048149	0.403601	0.698613	0.29644	0
Glucl	NC_007416.3:5042250-5048149	873428	866144	884335	676672	glutamate-gated chloride channel isoform X3	XM_008201131	XP_008199353.1
LOC662138	NC_007416.3:5048239-5051994	290833	227121	352092	115505	nicotinamidase	XM_968255	XP_973348.1
LOC662102	NC_007416.3:5052241-5066587	222277	215041	232943	162126	MAP7 domain-containing protein 1-like isoform	XM_008201212	XP_008199434.1
LOC662066	NC_007416.3:5052241-5066587	184605	190832	177185	146336	acetyl-CoA acetyltransferase, cytosolic	XM_968187	XP_973280.1
LOC662066	NC_007416.3:5052241-5066587	0.038476	0.0281038	0	0.0683267	acetyl-CoA acetyltransferase, cytosolic	XM_968187	XP_973280.1
LOC662102	NC_007416.3:5052241-5066587	221081	251927	189466	161557	MAP7 domain-containing protein 1-like isoform	XM_008201212	XP_008199434.1
LOC661993	NC_007416.3:5066855-5071524	114067	883771	110639	931761	alpha/beta hydrolase domain-containing protein	XM_968121	XP_973214.1
LOC661948	NC_007416.3:5073608-5080212	906478	1116.74	717483	561105	cullin-associated NEDD8-dissociated protein 1	XM_968078	XP_973171.3
LOC661948	NC_007416.3:5073608-5080212	877094	801567	109998	962921	cullin-associated NEDD8-dissociated protein 1	XM_968078	XP_973171.3
LOC661907	NC_007416.3:5080872-5147153	125533	110617	141232	129077	furin-like protease 1, isoform 1-CRR isoform X1	XM_008201202	XP_008199424.1
LOC103314660,LOC661907	NC_007416.3:5080872-5147153	961382	893085	918748	88305
LOC661907	NC_007416.3:5080872-5147153	183226	129526	819543	929352	furin-like protease 1, isoform 1-CRR isoform X1	XM_008201202	XP_008199424.1
LOC661864	NC_007416.3:5148570-5151900	0.175788	0.143983	0.0521314	0.229005	uncharacterized protein LOC661864	XM_967996	XP_973089.1
LOC661818	NC_007416.3:5151940-5153139	0.203568	0	0	0	hydroxymethylglutaryl-CoA lyase, mitochondrial	XM_008201203	XP_008199425.1
LOC659142	NC_007416.3:5153232-5159519	0.0636767	0.0127246	0.0218855	0.183915	gamma-1-syntrophin isoform X1	XM_008201204	XP_008199426.1
LOC661781	NC_007416.3:5161683-5186560	0.414274	0.585026	0.376695	0.11817	atrial natriuretic peptide-converting	XM_008201205	XP_008199427.1
LOC661660	NC_007416.3:5190312-5193820	5566.74	3784.51	4842.52	6090.26	GTP-binding protein 2	XM_967809	XP_972902.1
LOC661660	NC_007416.3:5190312-5193820	154889	126203	148254	144194	GTP-binding protein 2	XM_967809	XP_972902.1
LOC661660	NC_007416.3:5190312-5193820	132074	153978	154229	16803	GTP-binding protein 2	XM_967809	XP_972902.1
LOC103314658	NC_007416.3:5196552-5208026	0.0321282	0.0598354	0.0342512	0.0372762	uncharacterized protein LOC103314658	XM_008201195	XP_008199417.1
LOC661524	NC_007416.3:5210343-5238060	0.721676	0.451152	0.522279	0.427754	insulin-like receptor	XM_008201193	XP_008199415.1
LOC661443	NC_007416.3:5238171-5247698	374345	239322	430781	357625	arrestin domain-containing protein 2 isoform X1	XM_008201192	XP_008199414.1
LOC661397	NC_007416.3:5257311-5298575	0.477526	0.19005	0.279452	0.268961	lachesin-like	XM_008201257	XP_008199479.1
0	NC_007416.3:5300627-5301299	174278	0.324903	0.551981	0.250567
0	NC_007416.3:5305075-5305565	127311	0.744937	123693	126579
LOC661289	NC_007416.3:5307865-5336544	381967	515027	527707	436636	lachesin-like isoform X1	XM_008201189	XP_008199411.1
LOC661289	NC_007416.3:5307865-5336544	336548	364795	573039	713795	lachesin-like isoform X1	XM_008201189	XP_008199411.1
LOC661124	NC_007416.3:5344692-5394871	0.166395	0.120774	0.162582	0.0700534	lachesin isoform X2	XM_008201188	XP_008199410.1
0	NC_007416.3:5399163-5399566	195615	245495	192465	195903
0	NC_007416.3:5400641-5400881	202369	1783	367212	39383
LOC100142456	NC_007416.3:5401417-5408656	228029	242624	164123	333827	uncharacterized protein LOC100142456	XM_008201186	XP_008199408.1
LOC100142456	NC_007416.3:5401417-5408656	245487	269089	184509	279884	uncharacterized protein LOC100142456	XM_008201186	XP_008199408.1
LOC100142456	NC_007416.3:5401417-5408656	223.43	182785	139	66229	uncharacterized protein LOC100142456	XM_008201186	XP_008199408.1
LOC661076	NC_007416.3:5410821-5497851	669214	669031	106002	762882	probable G-protein coupled receptor CG31760	XM_967262	XP_972355.3
LOC660746	NC_007416.3:5525385-5529468	354752	277669	339304	352812	casein kinase II subunit alpha-like	XM_008201254	XP_008199476.1
LOC660629	NC_007416.3:5536334-5544267	928351	686907	603.42	441836	trafficking protein particle complex subunit 8	XM_966845	XP_971938.1
LOC660629	NC_007416.3:5536334-5544267	616819	444453	713011	67441	trafficking protein particle complex subunit 8	XM_966845	XP_971938.1
LOC107397848,LOC660448	NC_007416.3:5548011-5585945	271842	244253	325.58	216.33
LOC103314656	NC_007416.3:5593713-5595324	157573	263455	255294	365883	mono [ADP-ribose] polymerase PARP16-like	XM_008201176	XP_008199398.1
LOC660140	NC_007416.3:5597052-5623040	0.571127	0.199893	0.324616	0.143903	syndecan	XM_008201175	XP_008199397.1
LOC660074	NC_007416.3:5681387-5688360	362896	494754	402183	184341	mothers against decapentaplegic homolog 4	XM_966336	XP_971429.2
LOC660011	NC_007416.3:5689103-5836903	0.0857878	0.0898022	0.125522	0.164905	AP-2 complex subunit alpha	XM_008201169	XP_008199391.1
LOC659886	NC_007416.3:5689103-5836903	0.0337196	0.0245179	0.0347446	0.0435532	uncharacterized protein LOC659886 isoform X2	XM_008201165	XP_008199387.1
LOC103314654,LOC107398154	NC_007416.3:5689103-5836903	258075	308669	275447	341677
LOC103314652	NC_007416.3:5855370-5859539	11483	103724	841449	451646	uncharacterized protein LOC103314652	XM_008201156	XP_008199378.1
LOC103314650	NC_007416.3:5866535-5870243	0.17855	0.104392	0.0817342	0	uncharacterized protein LOC103314650	XM_008201153	XP_008199375.1
LOC658971	NC_007416.3:5874334-5879353	0.187645	0.0858801	0.0167228	0.29524	SHC-transforming protein 1	XM_965317	XP_970410.1
LOC658899	NC_007416.3:5880628-5890084	0.222085	0.0738289	0.0896971	0.162404	chromodomain-helicase-DNA-binding protein 1	XM_965250	XP_970343.3
LOC103314648	NC_007416.3:5900736-5909079	0.0529322	0.0161433	0.0308381	0.01971	lysine-specific demethylase lid	XM_008201148	XP_008199370.1
LOC658825	NC_007416.3:5915446-5975975	0	0.0459179	0.0119226	0.0565481	uncharacterized protein LOC658825	XM_008201251	XP_008199473.1
LOC658755	NC_007416.3:5979452-5985189	46473.8	6076.15	8212.39	2677.21	vitellogenin	XM_965117	XP_970210.1
LOC658755	NC_007416.3:5979452-5985189	5612.53	811633	1102.29	457115	vitellogenin	XM_965117	XP_970210.1
LOC103314647	NC_007416.3:5988504-5990010	0.0278496	0	0.0347719	0	uncharacterized protein LOC103314647	XM_008201146	XP_008199368.1
LOC657917	NC_007416.3:6018914-6065056	694794	740955	825622	448203	forkhead box protein P1-like isoform X1	XM_008201138	XP_008199360.1
LOC657917	NC_007416.3:6018914-6065056	10804	37.64	378485	386816	forkhead box protein P1-like isoform X1	XM_008201138	XP_008199360.1
LOC657917,Mir3830	NC_007416.3:6018914-6065056	377867	355428	412976	227993
LOC657917	NC_007416.3:6018914-6065056	791662	723266	567878	181116	forkhead box protein P1-like isoform X1	XM_008201138	XP_008199360.1
LOC657053	NC_007416.3:6097912-6108041	0.168162	0.16014	0.249395	0.0806582	uncharacterized protein LOC657053 isoform X1	XM_008201135	XP_008199357.1
LOC656154	NC_007416.3:6112522-6113348	0.532551	0.432245	0.0780438	164544	zinc finger protein 706	XM_961253	XP_966346.1
LOC656886	NC_007416.3:6113384-6116887	379126	335862	375966	334464	tyrosine-protein kinase CSK isoform X1	XM_008201134	XP_008199356.1
LOC656886	NC_007416.3:6113384-6116887	190265	154866	192656	175104	tyrosine-protein kinase CSK isoform X1	XM_008201134	XP_008199356.1
RpS6	NC_007416.3:6118360-6119827	6677.83	5817.57	6353.48	6158.9	ribosomal protein S6	NM_001172390	NP_001165861.1
RpS6	NC_007416.3:6118360-6119827	8753.03	7087.07	7495.39	7351.81	ribosomal protein S6	NM_001172390	NP_001165861.1
RpS6	NC_007416.3:6118360-6119827	11186.8	10205.6	9099.71	9077.37	ribosomal protein S6	NM_001172390	NP_001165861.1
Cda5	NC_007416.3:6203350-6221114	591841	208905	755064	602666	chitin deacetylase 5 isoform X2	XM_008202319	XP_008200541.1
Cda5	NC_007416.3:6203350-6221114	32146	217229	859591	387023	chitin deacetylase 5 isoform X2	XM_008202319	XP_008200541.1
LOC655577	NC_007416.3:6276067-6278790	271492	280412	194666	775089	glutaminase kidney isoform, mitochondrial	XM_008202440	XP_008200662.1
LOC100142300	NC_007416.3:6279588-6283337	845886	699517	734046	626983	sodium/potassium-transporting ATPase subunit	XM_008202441	XP_008200663.1
LOC655654	NC_007416.3:6284529-6288870	0.171005	0.339088	0.15382	0.0377217	zinc transporter 2-like	XM_008202550	XP_008200772.1
LOC655737	NC_007416.3:6291831-6295458	0	0	0	0.0296035	facilitated trehalose transporter Tret1-like	XM_008202446	XP_008200668.1
LOC655988	NC_007416.3:6306740-6307905	0.0808048	0	0.0893519	0.371213	gamma-interferon-inducible lysosomal thiol	XM_008202450	XP_008200672.1
LOC656068	NC_007416.3:6309474-6371251	0.0498721	0.115538	0.0437099	0.168788	ADP-ribosylation factor 6	XM_962620	XP_967713.1
Ptc	NC_007416.3:6309474-6371251	238383	321311	186862	16562	patched	NM_001134377	NP_001127849.1
LOC656239	NC_007416.3:6309474-6371251	1375.95	1600.36	1180.86	1208.72	very long-chain-fatty-acid--CoA ligase bubblegum	XM_008202451	XP_008200673.1
LOC100141543	NC_007416.3:6309474-6371251	0.05796	0.121813	0.0425058	0.0281355	receptor type guanylyl cyclase-like isoform X1	XM_008202430	XP_008200652.1
LOC656320	NC_007416.3:6309474-6371251	112021	101333	971227	103.21	trypsin I-P1 isoform X2	XM_008202455	XP_008200677.1
Para	NC_007416.3:6309474-6371251	0.581088	0.503877	0.330838	0.579165	paralytic A isoform X2	XM_008201786	XP_008200008.1
LOC107397589,LOC656908	NC_007416.3:6390529-6498240	390664	31443	423597	222859
LOC107397589	NC_007416.3:6390529-6498240	0.265094	0.434537	0.309189	0.533878
LOC107397586	NC_007416.3:6510049-6517769	0	0.00536741	0.0142307	0.00653256
0	NC_007416.3:6520555-6521189	808439	237738	268134	238711
LOC657159	NC_007416.3:6529521-6543975	0.0621303	0.13799	0.0484352	0.114673	LOW QUALITY PROTEIN: neurofibromin	XM_008202461	XP_008200683.1
LOC657236	NC_007416.3:6544150-6550165	335532	482999	579035	795111	SRSF protein kinase 1	XM_963705	XP_968798.2
LOC657388	NC_007416.3:6554353-6558810	0.0390929	0	0.0427372	0	exostosin-1	XM_963851	XP_968944.1
LOC657464	NC_007416.3:6559098-6564176	247843	209927	218819	243096	synapse-associated protein of 47 kDa isoform X2	XM_008202464	XP_008200686.1
LOC657623	NC_007416.3:6567589-6572918	376655	335.79	397128	376517	double-stranded RNA-binding protein Staufen	XM_008202468	XP_008200690.1
LOC657623	NC_007416.3:6567589-6572918	308586	272728	297747	289381	double-stranded RNA-binding protein Staufen	XM_008202468	XP_008200690.1
LOC658095	NC_007416.3:6620128-6621059	0.703017	0.0707108	0.159965	0.206532	uncharacterized protein C45G9.7	XM_964506	XP_969599.2
LOC658178	NC_007416.3:6623272-6633186	0.463358	0.386964	0.455265	0.324811	chondroitin sulfate proteoglycan 4 isoform X1	XM_008202471	XP_008200693.1
LOC658258	NC_007416.3:6633333-6636353	193762	168566	420158	151258	eukaryotic translation initiation factor 2-alpha	XM_008202474	XP_008200696.1
LOC658330	NC_007416.3:6637775-6639255	137839	0.882751	0.451542	0.719431	protein tipE	XM_964728	XP_969821.1
LOC658403	NC_007416.3:6640572-6648086	153.17	177858	173379	211089	stAR-related lipid transfer protein 13	XM_008202477	XP_008200699.1
LOC103314992	NC_007416.3:6640572-6648086	149633	327276	207067	170354	uncharacterized protein LOC103314992 isoform X2	XM_008202476	XP_008200698.1
LOC103314992	NC_007416.3:6640572-6648086	865172	870424	546925	743758	uncharacterized protein LOC103314992 isoform X2	XM_008202476	XP_008200698.1
LOC658556	NC_007416.3:6650584-6651727	999066	129142	242663	448303	uncharacterized protein LOC658556	XM_964934	XP_970027.1
LOC658556	NC_007416.3:6650584-6651727	325694	278929	355991	272926	uncharacterized protein LOC658556	XM_964934	XP_970027.1
LOC658640	NC_007416.3:6652989-6655181	0.711519	0.633409	0.513489	0.331385	prohormone-4	XM_008202478	XP_008200700.1
LOC658703	NC_007416.3:6655508-6659312	100879	805041	945343	896871	catenin alpha	XM_008202479	XP_008200701.1
LOC658768	NC_007416.3:6660159-6662298	0.725872	0.274994	0.321807	0.438719	adapter molecule Crk	XM_008202481	XP_008200703.1
LOC658843	NC_007416.3:6662351-6674729	0.0457549	0.128758	0.0534615	0.157897	histone-lysine N-methyltransferase trithorax	XM_008202486	XP_008200708.1
Hiscl2	NC_007416.3:6662351-6674729	303791	345212	454143	299102	histamine-gated chloride channel precursor	NM_001109951	NP_001103421.1
0	NC_007416.3:6675198-6675463	162657	137695	183921	162285
0	NC_007416.3:6676276-6677253	51979	440496	470809	442252
0	NC_007416.3:6677406-6677897	191678	125075	133904	14153
LOC659065	NC_007416.3:6686634-6703840	0.518367	0.306071	0.221133	0.309042	yorkie homolog isoform X1	XM_965399	XP_970492.1
LOC658552	NC_007416.3:6686634-6703840	816313	599969	712019	641421	serine/threonine-protein kinase 3	XM_970620	XP_975713.2
LOC658552	NC_007416.3:6686634-6703840	160.46	132264	167941	157449	serine/threonine-protein kinase 3	XM_970620	XP_975713.2
LOC659144	NC_007416.3:6708306-6709436	788922	761436	116895	599055	transmembrane protein 205	XM_965473	XP_970566.1
LOC659435	NC_007416.3:6743213-6783867	153571	737818	861485	139019	NGFI-A-binding protein homolog	XM_008202491	XP_008200713.1
LOC659435	NC_007416.3:6743213-6783867	386055	246531	176308	161599	NGFI-A-binding protein homolog	XM_008202491	XP_008200713.1
LOC103314994	NC_007416.3:6743213-6783867	0.0320533	0	0.0399724	0	uncharacterized protein LOC103314994	XM_008202490	XP_008200712.1
LOC659558	NC_007416.3:6743213-6783867	0.0972843	0.271355	0.0565895	0.289787	LOW QUALITY PROTEIN: dihydropteridine reductase	XM_008202489	XP_008200711.1
LOC659626	NC_007416.3:6785568-6790157	737587	597443	731889	572422	polycomb group RING finger protein 3	XM_965913	XP_971006.2
LOC660024	NC_007416.3:6848954-6857102	158913	92078	123448	153612	nuclear receptor subfamily 2 group C member 1	XM_001813078	XP_001813130.1
LOC660024	NC_007416.3:6848954-6857102	126159	189709	600539	227731	nuclear receptor subfamily 2 group C member 1	XM_001813078	XP_001813130.1
LOC660024	NC_007416.3:6848954-6857102	517429	366085	461729	365963	nuclear receptor subfamily 2 group C member 1	XM_001813078	XP_001813130.1
LOC660155	NC_007416.3:6870910-6883580	838014	790309	815597	644957	synaptic vesicle glycoprotein 2B	XM_966410	XP_971503.1
LOC660216	NC_007416.3:6888338-6896486	972764	797854	101.4	884019	protein ariadne-1	XM_008202494	XP_008200716.1
LOC660279	NC_007416.3:6899889-6907156	0.0205398	22	0	0.0806952	uncharacterized protein LOC660279	XM_008202495	XP_008200717.1
LOC660336	NC_007416.3:6909307-6972901	0.111086	0.0116416	0.0123387	0.0274846	LOW QUALITY PROTEIN: uncharacterized protein	XM_008202496	XP_008200718.1
LOC659758	NC_007416.3:6975981-6985240	0.216748	0.171778	0.312433	0.248663	ubiquilin-1	XM_008202497	XP_008200719.1
LOC660460	NC_007416.3:7010768-7026473	125951	106345	123528	851034	protein MON2 homolog isoform X2	XM_008202502	XP_008200724.1
LOC660639	NC_007416.3:7069187-7081999	166866	202501	234636	29243	voltage-dependent calcium channel subunit	XM_008202558	XP_008200780.1
LOC660150	NC_007416.3:7083053-7086439	2101.41	1801.57	1864.82	2181.14	LOW QUALITY PROTEIN: 14-3-3 protein zeta	XM_008202503	XP_008200725.1
LOC660755	NC_007416.3:7088614-7145032	293319	161999	428426	222403	protein grainyhead isoform X1	XM_008202504	XP_008200726.1
LOC660755	NC_007416.3:7088614-7145032	458715	391527	448723	344872	protein grainyhead isoform X1	XM_008202504	XP_008200726.1
LOC103314999	NC_007416.3:7172458-7176055	0.0457148	0	0	0	uncharacterized LOC103314999	XR_511793	0
LOC661086,LOC661134	NC_007416.3:7178224-7188094	0.225431	0.138771	0.0886564	0
LOC661306	NC_007416.3:7188130-7233621	113504	100549	129.46	104756	LOW QUALITY PROTEIN: rho GTPase-activating	XM_008202510	XP_008200732.1
LOC661306	NC_007416.3:7188130-7233621	44766	344709	367645	350217	LOW QUALITY PROTEIN: rho GTPase-activating	XM_008202510	XP_008200732.1
LOC661306	NC_007416.3:7188130-7233621	535432	581612	987955	93141	LOW QUALITY PROTEIN: rho GTPase-activating	XM_008202510	XP_008200732.1
LOC661306	NC_007416.3:7188130-7233621	909425	814494	834771	819811	LOW QUALITY PROTEIN: rho GTPase-activating	XM_008202510	XP_008200732.1
LOC661306	NC_007416.3:7188130-7233621	375761	306719	313306	284183	LOW QUALITY PROTEIN: rho GTPase-activating	XM_008202510	XP_008200732.1
LOC660692	NC_007416.3:7236835-7240290	0.788313	140906	103284	118923	transketolase-like protein 2 isoform X1	XM_962126	XP_967219.2
LOC661356	NC_007416.3:7242848-7260800	0.0917078	0.0188656	0.0865607	0.118577	trehalase-like isoform X2	XM_008202517	XP_008200739.1
LOC661405	NC_007416.3:7264785-7275214	0.100765	0.13036	0.111575	0.0267653	microtubule-associated serine/threonine-protein	XM_008202519	XP_008200741.1
LOC661450	NC_007416.3:7275308-7296754	0.735802	0.477193	0.719794	0.31149	solute carrier organic anion transporter family	XM_967605	XP_972698.1
LOC660914	NC_007416.3:7301322-7308890	171599	124989	226716	138828	protein tyrosine phosphatase type IVA 1	XM_008202523	XP_008200745.1
LOC661531	NC_007416.3:7320025-7339106	0.206893	0.214016	0.191259	0.226171	NACHT and WD repeat domain-containing protein 1	XM_008202527	XP_008200749.1
LOC661664	NC_007416.3:7348054-7354427	235927	195121	217851	192973	histone-arginine methyltransferase CARMER	XM_008202538	XP_008200760.1
LOC661664	NC_007416.3:7348054-7354427	920779	699259	876671	782416	histone-arginine methyltransferase CARMER	XM_008202538	XP_008200760.1
LOC661706	NC_007416.3:7357161-7396027	0.0536586	0.120585	0.0607967	0.0921092	protein SZT2-like isoform X1	XM_008202532	XP_008200754.1
LOC661242	NC_007416.3:7398120-7399977	0.442329	0.646574	0.606665	0.571924	dnaJ protein homolog 1	XM_008202539	XP_008200761.1
LOC661785	NC_007416.3:7400499-7412650	235664	187534	172046	190565	peroxidase	XM_008202547	XP_008200769.1
LOC661785	NC_007416.3:7400499-7412650	624.5	499653	452732	357682	peroxidase	XM_008202547	XP_008200769.1
LOC661825	NC_007416.3:7400499-7412650	0.235215	0.244815	0.167829	0.130355	kinesin-like protein KIF21B	XM_967960	XP_973053.2
LOC661913	NC_007416.3:7413451-7421900	0.405268	0.177093	0.366229	0.478364	endophilin-A isoform X1	XM_008202541	XP_008200763.1
LOC660322	NC_007416.3:7490107-7699960	0.0442089	0.0499922	0.114704	0.198323	zinc finger protein basonuclin-2-like	XM_008200782	XP_008199004.1
LOC107399272	NC_007416.3:7490107-7699960	0	0.141827	0.363958	0
LOC103314523	NC_007416.3:7718927-7720296	0.030047	0.0342651	0.026685	0.0847621	protein PXR1-like	XM_008200853	XP_008199075.1
LOC660261	NC_007416.3:7720415-7732544	102789	999567	166979	104.6	nuclear factor 1 C-type isoform X1	XM_008200848	XP_008199070.1
LOC660009	NC_007416.3:7735842-7758791	1805.88	1284.62	1390.9	1321.99	protein ariadne-2	XM_966273	XP_971366.1
LOC659946,LOC660009	NC_007416.3:7735842-7758791	0.124396	0.0224272	0.0462497	0.265622
LOC659815	NC_007416.3:7758807-7761443	0.0383438	0.0332289	0	0.0317994	probable very-long-chain enoyl-CoA reductase	XM_966087	XP_971180.1
Fim	NC_007416.3:7775247-7780720	787804	680.2	639752	674782	fimbrin isoform X1	XM_008200777	XP_008198999.1
Fim	NC_007416.3:7775247-7780720	12351.6	10791.1	9398.6	10105.9	fimbrin isoform X1	XM_008200777	XP_008198999.1
LOC659123	NC_007416.3:7799578-7856110	198773	158634	261181	186.09	plexin-A2	XM_008200845	XP_008199067.1
LOC659123	NC_007416.3:7799578-7856110	397716	327126	385982	386062	plexin-A2	XM_008200845	XP_008199067.1
LOC659041	NC_007416.3:7857013-7865829	178848	139693	200995	167152	band 4.1-like protein 4	XM_008200781	XP_008199003.1
LOC659041	NC_007416.3:7857013-7865829	726063	3.52	762345	523101	band 4.1-like protein 4	XM_008200781	XP_008199003.1
LOC658967	NC_007416.3:7866648-7870056	132987	100661	144226	130.75	Golgi phosphoprotein 3 homolog rotini	XM_965313	XP_970406.1
LOC658967	NC_007416.3:7866648-7870056	108281	106216	135659	117577	Golgi phosphoprotein 3 homolog rotini	XM_965313	XP_970406.1
LOC103314519	NC_007416.3:7882464-7889100	137149	123015	12919	904985	uncharacterized protein LOC103314519	XM_008200838	XP_008199060.1
LOC103314519	NC_007416.3:7882464-7889100	221048	198152	139226	13888	uncharacterized protein LOC103314519	XM_008200838	XP_008199060.1
0	NC_007416.3:7890670-7891062	379747	437711	209771	359252
0	NC_007416.3:7896080-7896297	414184	0.755296	230442	0
0	NC_007416.3:7897764-7897930	0	276812	0	944065
0	NC_007416.3:7900667-7901045	250172	310498	214392	168874
0	NC_007416.3:7905186-7905423	609031	870938	0.63762	834184
0	NC_007416.3:7905647-7906289	543966	739424	374226	373434
0	NC_007416.3:7906409-7906639	398221	100242	211599	595029
0	NC_007416.3:7906749-7906972	823587	782499	367729	867786
0	NC_007416.3:7912103-7912462	18266	0.845849	42321	0.759943
LOC658611	NC_007416.3:7917244-7925192	803319	618093	105335	680424	rho guanine nucleotide exchange factor 17	XM_008200836	XP_008199058.1
LOC658611	NC_007416.3:7917244-7925192	388775	304724	424584	305928	rho guanine nucleotide exchange factor 17	XM_008200836	XP_008199058.1
LOC107397664	NC_007416.3:7917244-7925192	557987	398578	622186	468215
LOC658534	NC_007416.3:7926162-7928528	147277	160534	164093	136615	protein tipE	XM_008200835	XP_008199057.1
LOC658381,LOC658457	NC_007416.3:7928926-7933091	0.171849	0.122203	0	0
LOC658308	NC_007416.3:7933173-7935694	0.0247294	0.0175076	0	0	uncharacterized protein LOC658308 isoform X1	XM_008200833	XP_008199055.1
LOC658231	NC_007416.3:7936112-7937339	292214	344603	262.02	219268	protein unc-50 homolog	XM_964637	XP_969730.1
LOC658156	NC_007416.3:7937445-7942918	0	0	0	0.0569356	transmembrane protein 63A	XM_964565	XP_969658.2
LOC657912	NC_007416.3:7948718-7960416	0.285646	0.401634	0.128991	0.333136	amyloid beta A4 precursor protein-binding family	XM_008200827	XP_008199049.1
LOC657832	NC_007416.3:7960642-7961565	584343	467095	617865	555388	ubiquitin-conjugating enzyme E2 N	XM_964267	XP_969360.1
LOC657676	NC_007416.3:7961676-7969575	582303	472236	529076	438328	ceramide kinase	XM_964123	XP_969216.1
LOC100142135	NC_007416.3:7972911-7974500	117403	724849	130627	104599	E3 ubiquitin-protein ligase MSL2 isoform X2	XM_008200824	XP_008199046.1
LOC656818	NC_007416.3:7976475-7981757	277539	217484	261892	278738	solute carrier family 12 member 8	XM_001809917	XP_001809969.1
LOC656818	NC_007416.3:7976475-7981757	185826	109033	142498	158571	solute carrier family 12 member 8	XM_001809917	XP_001809969.1
0	NC_007416.3:7985728-7985852	389825	366237	408279	137226
LOC657440	NC_007416.3:7986863-7994253	718998	503565	504319	496782	endoribonuclease Dcr-1	XM_008200822	XP_008199044.1
LOC657440	NC_007416.3:7986863-7994253	18948	426616	288642	174213	endoribonuclease Dcr-1	XM_008200822	XP_008199044.1
LOC657440	NC_007416.3:7986863-7994253	247465	194548	216008	262464	endoribonuclease Dcr-1	XM_008200822	XP_008199044.1
LOC657440	NC_007416.3:7986863-7994253	779846	781067	100224	63092	endoribonuclease Dcr-1	XM_008200822	XP_008199044.1
LOC657366	NC_007416.3:7995638-7999576	355962	788484	222308	410071	probable elongation factor 1-delta isoform X1	XM_963830	XP_968923.1
LOC657129	NC_007416.3:8041037-8052586	105637	110086	619854	241611	WASH complex subunit 7	XM_008200780	XP_008199002.1
LOC657129	NC_007416.3:8041037-8052586	710475	548509	657486	626979	WASH complex subunit 7	XM_008200780	XP_008199002.1
LOC656971	NC_007416.3:8052691-8057778	949169	700048	109363	865673	phospholipid scramblase 2 isoform X1	XM_008200811	XP_008199033.1
LOC656881	NC_007416.3:8060528-8061953	0.62071	0.371296	0.462712	0.70549	ras-related protein Rap-2c	XM_963381	XP_968474.1
LOC103314516	NC_007416.3:8099646-8103651	147655	141759	171568	187395	transmembrane protein 199	XM_008200805	XP_008199027.1
LOC656708	NC_007416.3:8103851-8130332	275363	212433	330242	225774	arf-GAP with SH3 domain, ANK repeat and PH	XM_008200810	XP_008199032.1
0	NC_007416.3:8130664-8130792	193708	0	0	0
LOC656377	NC_007416.3:8132717-8160962	32982.6	27419.9	33900.2	40184.4	uncharacterized protein LOC656377	XM_962914	XP_968007.2
LOC107397528,LOC656296	NC_007416.3:8183222-8216960	133249	151785	112757	111429
LOC656212	NC_007416.3:8239469-8282610	239409	165497	120777	188136	solute carrier organic anion transporter family	XM_962755	XP_967848.2
LOC656042	NC_007416.3:8297458-8330479	0.405351	0.274699	0.118771	0.0749252	RNA-binding protein 24-B	XM_962597	XP_967690.1
LOC655326	NC_007416.3:8332944-8347650	130084	111158	129076	119514	casein kinase I isoform gamma-3-like isoform X1	XM_008200799	XP_008199021.1
0	NC_007416.3:8411024-8411426	11246	0.682197	166201	333057
0	NC_007416.3:8413616-8413910	137006	254613	0.831198	269129
0	NC_007416.3:8415416-8415904	337117	468583	4613	126516
LOC655884	NC_007416.3:8418325-8463256	211903	294975	169151	222123	steroid receptor seven-up, isoforms B/C	XM_962444	XP_967537.1
LOC655799	NC_007416.3:8475853-8483390	939447	373649	624802	566878	pyruvate dehydrogenase phosphatase regulatory	XM_008200798	XP_008199020.1
LOC655799	NC_007416.3:8475853-8483390	911777	826602	859851	689038	pyruvate dehydrogenase phosphatase regulatory	XM_008200798	XP_008199020.1
LOC103314511	NC_007416.3:8486128-8497037	47.57	429714	45919	170297	heat shock factor protein-like isoform X1	XM_008200790	XP_008199012.1
LOC103314511	NC_007416.3:8486128-8497037	180779	162342	204541	153.89	heat shock factor protein-like isoform X1	XM_008200790	XP_008199012.1
LOC103314512	NC_007416.3:8497045-8545835	0	0	0.0246742	0.0588599	protein pigeon isoform X1	XM_008200794	XP_008199016.1
LOC654903	NC_007416.3:8549694-8566296	0.0757149	0.0262381	0.11282	0.0757845	transportin-1, transcript variant X2	XR_511684	0
LOC656543	NC_007416.3:6932-10542	0.29898	0.184266	0.155686	0.471805	hairy/enhancer-of-split related with YRPW motif	XM_008192597	XP_008190819.1
LOC656627	NC_007416.3:12711-24945	39684	282582	613875	349581	aspartyl/asparaginyl beta-hydroxylase isoform	XM_963142	XP_968235.2
LOC657463	NC_007416.3:28047-32161	0.401039	0.133002	0.574566	0.301418	sarcalumenin	XM_963921	XP_969014.1
LOC657074	NC_007416.3:46930-69339	0.102562	0.0402653	0.0442634	0.113301	lysine-specific demethylase 6A isoform X1	XM_008200366	XP_008198588.1
LOC100142591	NC_007416.3:69759-74476	123732	107734	864965	996717	protein phosphatase 1 regulatory subunit 37	XM_008200338	XP_008198560.1
LOC656907	NC_007416.3:74881-90116	0.302756	0.262171	0.237999	0.185186	protein capicua homolog isoform X1	XM_963404	XP_968497.2
LOC103314378	NC_007416.3:74881-90116	159104	127079	139732	163751	protein pygopus isoform X3	XM_008200327	XP_008198549.1
LOC656568	NC_007416.3:90129-111276	0.102569	0.127486	0.143068	0.089124	guanine nucleotide exchange factor DBS-like	XM_008200488	XP_008198710.1
LOC107399218	NC_007416.3:90129-111276	220115	224926	280485	223.49
LOC656067	NC_007416.3:142294-145282	775181	742528	941166	658403	galactosylgalactosylxylosylprotein	XM_008200252	XP_008198474.1
LOC655987	NC_007416.3:145361-149287	0.247136	0.345328	0.510239	0.46736	regulator of G-protein signaling 7 isoform X1	XM_008200221	XP_008198443.1
LOC655910	NC_007416.3:150196-153700	885106	763.7	880522	575.02	26S proteasome non-ATPase regulatory subunit 2	XM_962467	XP_967560.1
LOC655736	NC_007416.3:160523-166654	1502.92	2531.42	3595.64	2585.7	gelsolin	XM_962299	XP_967392.1
0	NC_007416.3:172457-172651	139198	233801	146021	124351
LOC655026	NC_007416.3:188505-222381	217536	86743	131073	118906	zinc finger protein 423 homolog	XM_008200474	XP_008198696.1
LOC654960	NC_007416.3:188505-222381	0.120593	0.0702903	0	0	uncharacterized protein LOC654960 isoform X2	XM_008200145	XP_008198367.1
LOC654904	NC_007416.3:222805-227101	880949	802721	796413	952597	exocyst complex component 2	XM_961348	XP_966441.1
LOC654904	NC_007416.3:222805-227101	109173	942879	989433	115911	exocyst complex component 2	XM_961348	XP_966441.1
LOC654847	NC_007416.3:229771-247766	264145	340036	324809	203043	LOW QUALITY PROTEIN: solute carrier organic	XM_008200468	XP_008198690.1
LOC100142217	NC_007416.3:260487-272824	0.0120166	0.028431	0.0146167	0.0116276	cytokine receptor	XM_001807008	XP_001807060.1
LOC657456,LOC657847	NC_007416.3:274598-373749	650.98	545546	552774	561198
LOC657537	NC_007416.3:274598-373749	920792	736401	808154	78.02	round spermatid basic protein 1	XM_008202135	XP_008200357.1
Efa1	NC_007416.3:274598-373749	8890.06	7641.89	8316.72	8474.26	elongation factor 1-alpha	NM_001114363	NP_001107835.1
Efa1	NC_007416.3:274598-373749	10965	9469.45	9446.65	11102.9	elongation factor 1-alpha	NM_001114363	NP_001107835.1
LOC657767	NC_007416.3:274598-373749	264.83	247073	277777	227919	host cell factor 2 isoform X1	XM_008202137	XP_008200359.1
LOC657767	NC_007416.3:274598-373749	723844	635108	695931	489096	host cell factor 2 isoform X1	XM_008202137	XP_008200359.1
LOC657847	NC_007416.3:274598-373749	103908	0.370121	0.613327	0.727208	latrophilin Cirl	XM_008202158	XP_008200380.1
LOC658006	NC_007416.3:489358-491830	625644	369417	523331	448704	M-phase inducer phosphatase	XM_964425	XP_969518.1
LOC658085	NC_007416.3:492126-493180	682108	507349	571255	504291	protein D3 isoform X1	XM_964498	XP_969591.2
LOC658173	NC_007416.3:493728-512448	0.684386	0.653591	107071	0.514927	alpha-1,6-mannosyl-glycoprotein	XM_964582	XP_969675.1
LOC658250	NC_007416.3:493728-512448	0.0197593	0.0682886	0	0	solute carrier family 41 member 1	XM_008202141	XP_008200363.1
LOC103314902	NC_007416.3:515691-529638	0.0718119	0.0440785	0.0378545	0.10933	uncharacterized protein LOC103314902	XM_008202159	XP_008200381.1
LOC658322	NC_007416.3:531948-541374	0.0364642	0.0740811	0.0949156	0.0935267	cactin-like	XM_008202142	XP_008200364.1
LOC658471	NC_007416.3:545545-559097	263261	282213	237313	252881	voltage-dependent calcium channel subunit	XM_964859	XP_969952.3
LOC658471	NC_007416.3:545545-559097	290578	247612	213276	234104	voltage-dependent calcium channel subunit	XM_964859	XP_969952.3
LOC103314901	NC_007416.3:545545-559097	160549	146648	149674	119259	uncharacterized protein LOC103314901 isoform X2	XM_008202144	XP_008200366.1
LOC658623	NC_007416.3:559869-566304	149681	149968	144467	148528	DNA-binding protein Ewg isoform X1	XM_008202146	XP_008200368.1
LOC658623	NC_007416.3:559869-566304	122198	103506	125655	131.09	DNA-binding protein Ewg isoform X1	XM_008202146	XP_008200368.1
LOC107397763	NC_007416.3:566760-568003	667632	599229	860878	541514
LOC658699	NC_007416.3:568141-568831	591995	379195	319716	492519	cytochrome c oxidase subunit 5A, mitochondrial	XM_008202153	XP_008200375.1
LOC658762	NC_007416.3:569210-577963	303912	230246	303471	294455	neuroglian isoform X1	XM_008202154	XP_008200376.1
0	NC_007416.3:829537-829958	505015	299621	104258	312983
0	NC_007416.3:830059-830665	210672	167146	114925	392595
LOC659434	NC_007416.3:846666-856292	0.131363	0.123873	0.0494505	0.124232	fibroblast growth factor receptor homolog 1-like	XM_008192524	XP_008190746.1
LOC659292	NC_007416.3:863149-868311	0	0.0653937	0	0.0506536	synaptojanin-1 isoform X1	XM_965611	XP_970704.1
LOC103312277	NC_007416.3:873544-886555	523415	25588	480741	0.785462	uncharacterized protein LOC103312277 isoform X3	XM_008192522	XP_008190744.1
LOC103312277	NC_007416.3:873544-886555	424626	724732	555244	4268	uncharacterized protein LOC103312277 isoform X3	XM_008192522	XP_008190744.1
LOC103312276	NC_007416.3:873544-886555	0.0229659	0.0655231	0	0	major facilitator superfamily domain-containing	XM_008192519	XP_008190741.1
LOC658988	NC_007416.3:889526-909307	0.189868	0.143075	0.199617	0.173332	aryl hydrocarbon receptor nuclear translocator	XM_008192511	XP_008190733.1
LOC100141763	NC_007416.3:909578-1009943	0.0887218	0.0938174	0.133311	0.0220656	agrin-like	XM_008192502	XP_008190724.1
LOC100141910	NC_007416.3:1031540-1032355	0	0	0	0.201844	uncharacterized protein LOC100141910	XM_001811639	XP_001811691.1
LOC658094	NC_007416.3:1039940-1104754	768609	899684	759348	795018	lachesin isoform X2	XM_008192496	XP_008190718.1
0	NC_007416.3:1104934-1106515	17048	296651	278563	288968
LOC657940	NC_007416.3:1131891-1133945	129495	107752	116977	930656	COP9 signalosome complex subunit 2	XM_964360	XP_969453.1
LOC661350	NC_007416.3:1175114-1180411	0.359939	0.234604	0.361572	0.185592	patj homolog	XM_008202047	XP_008200269.1
LOC661293	NC_007416.3:1180562-1189029	0.274403	0.043889	0.189997	0.433478	beta-arrestin-1 isoform X1	XM_008202044	XP_008200266.1
LOC661182	NC_007416.3:1189486-1192430	261188	226998	233933	208596	ras-related protein Rab6 isoform X1	XM_008202042	XP_008200264.1
LOC661128	NC_007416.3:1193309-1194507	0.10248	0.12667	0.146119	0.181959	dual specificity protein phosphatase 3	XM_967309	XP_972402.1
LOC661080	NC_007416.3:1194612-1202183	0.368219	0.273316	0.24028	0.279656	uncharacterized protein LOC661080	XM_008202041	XP_008200263.1
LOC107397629	NC_007416.3:1203414-1205388	0.112418	0.0613213	0	0
LOC661020	NC_007416.3:1205468-1211010	858513	86584	108987	102986	zinc finger MYM-type protein 4 isoform X5	XM_008202040	XP_008200262.1
LOC660966	NC_007416.3:1211015-1214047	0.0669317	0.0701216	0.0292243	0.13469	uncharacterized protein LOC660966	XM_008202034	XP_008200256.1
LOC660909	NC_007416.3:1214477-1228526	3000.82	253.99	1420.9	3359.46	protein bunched, class 2/F/G isoform-like	XM_008202032	XP_008200254.1
LOC660909	NC_007416.3:1214477-1228526	328359	318248	389324	30.11	protein bunched, class 2/F/G isoform-like	XM_008202032	XP_008200254.1
LOC660855	NC_007416.3:1228574-1233625	10628	0.675128	0.460587	118286	adenylyl cyclase-associated protein 1 isoform	XM_008202030	XP_008200252.1
LOC657856	NC_007416.3:1233835-1237459	0.673483	0.193351	0.266389	0.405457	nicotinate phosphoribosyltransferase isoform X1	XM_001814934	XP_001814986.1
LOC660802	NC_007416.3:1238078-1241099	0.0170639	0	0.0115085	0	zinc finger protein 771	XM_967006	XP_972099.1
LOC100142250	NC_007416.3:1243560-1251489	0.0246383	0	0	0	tight junction protein ZO-3	XM_008202026	XP_008200248.1
LOC103314876	NC_007416.3:1251674-1257477	472909	440992	293374	544561	muscle M-line assembly protein unc-89-like	XM_008202025	XP_008200247.1
LOC660631	NC_007416.3:1257703-1261303	0.118843	0.0298597	0.093516	0.179682	protein lap1	XM_966847	XP_971940.1
LOC660513	NC_007416.3:1264200-1265992	603117	548301	667935	429495	uncharacterized protein LOC660513	XM_966738	XP_971831.1
LOC660451	NC_007416.3:1270508-1276001	266294	214411	236891	201561	leucine-rich repeats and immunoglobulin-like	XM_966681	XP_971774.3
LOC660326	NC_007416.3:1279415-1281413	0.0734714	0.146276	0.167794	0.0386331	glutaryl-CoA dehydrogenase, mitochondrial	XM_966569	XP_971662.1
LOC660267	NC_007416.3:1282498-1312743	0.171577	0.0844636	0.0624517	0.0183982	caveolin-3	XM_966516	XP_971609.2
LOC660017	NC_007416.3:1282498-1312743	863295	472401	711126	484114	uncharacterized protein LOC660017	XM_008202022	XP_008200244.1
LOC660017	NC_007416.3:1282498-1312743	35.42	171028	470823	20674	uncharacterized protein LOC660017	XM_008202022	XP_008200244.1
LOC103314874	NC_007416.3:1314598-1321256	169955	0.749653	120784	0.963456	uncharacterized protein LOC103314874	XM_008202019	XP_008200241.1
LOC103314873	NC_007416.3:1323527-1325764	309425	213279	273868	273889	G protein alpha i subunit	XM_008202018	XP_008200240.1
LOC103314873	NC_007416.3:1323527-1325764	977363	956905	114833	100.72	G protein alpha i subunit	XM_008202018	XP_008200240.1
LOC659615	NC_007416.3:1334060-1342125	0.0627301	0.181403	0	0.0956543	actin-like protein 6B isoform X2	XM_008202013	XP_008200235.1
LOC659490	NC_007416.3:1344939-1350230	0.246068	0.20764	0.244346	0.123686	BTB/POZ domain-containing protein 7	XM_965793	XP_970886.1
LOC659426	NC_007416.3:1350354-1352486	0.414454	0.486984	0.171881	0.619907	protein MEMO1	XM_965734	XP_970827.1
LOC659351	NC_007416.3:1352658-1359998	0.823541	0.526691	0.553802	0.297478	hrp65 protein isoform X2	XM_965667	XP_970760.1
LOC659282	NC_007416.3:1361476-1362868	0.0331831	0.153655	0.110837	0	arfaptin-2	XM_965607	XP_970700.1
LOC103314872	NC_007416.3:1363482-1364254	139817	945294	108063	961359	mitochondrial import inner membrane translocase	XM_008202006	XP_008200228.1
LOC659052	NC_007416.3:1368356-1382392	25614	268387	36684	222701	ethylmalonyl-CoA decarboxylase	XM_965390	XP_970483.1
LOC103314818	NC_007416.3:1427810-1438480	0.0345335	0.0904726	0.123535	0.104377	uncharacterized protein LOC103314818 isoform X1	XM_008201794	XP_008200016.1
LOC655643	NC_007416.3:1443595-1445350	0	0.0699211	0	0	cell division cycle protein 123 homolog	XM_962202	XP_967295.2
LOC655814	NC_007416.3:1490548-1493701	0.130284	0.227624	0.0732913	0.0513665	potassium voltage-gated channel protein Shal	XM_962374	XP_967467.2
LOC103314820	NC_007416.3:1494650-1501346	0.0344873	0.0116113	0.035599	0.0333617	hepatocyte nuclear factor 6 isoform X3	XM_008201799	XP_008200021.1
LOC655978	NC_007416.3:1533167-1577762	0.0418605	0.0511139	0.242648	0.0886625	ephrin-A4	XM_008201813	XP_008200035.1
LOC107398058	NC_007416.3:1533167-1577762	0.0391772	0	0.0239102	0.00487574
LOC656140	NC_007416.3:1586985-1592203	151377	143419	152995	160078	cytoplasmic FMR1-interacting protein	XM_962689	XP_967782.1
LOC656140	NC_007416.3:1586985-1592203	135606	128325	145944	138309	cytoplasmic FMR1-interacting protein	XM_962689	XP_967782.1
LOC656223	NC_007416.3:1592291-1598078	161743	205578	204601	230.06	OTU domain-containing protein 5-A	XM_962766	XP_967859.1
LOC656309	NC_007416.3:1598643-1606444	333539	291807	320504	271241	calcium/calmodulin-dependent protein kinase type	XM_962848	XP_967941.2
LOC656309	NC_007416.3:1598643-1606444	70421	979797	118343	819265	calcium/calmodulin-dependent protein kinase type	XM_962848	XP_967941.2
Para	NC_007416.3:1606465-1627243	427048	336523	382744	370594	paralytic A isoform X2	XM_008201786	XP_008200008.1
LOC100142560	NC_007416.3:1627315-1628788	0.0843268	0.107046	0.123726	0.267462	nucleoside diphosphate-linked moiety X motif 19,	XM_008201817	XP_008200039.1
LOC656639	NC_007416.3:1629526-1659499	181.63	156883	189925	158247	LOW QUALITY PROTEIN: plexin-B	XM_008201819	XP_008200041.1
LOC656720	NC_007416.3:1660740-1666057	221663	169779	234236	178469	probable E3 ubiquitin-protein ligase makorin-1	XM_963229	XP_968322.2
LOC656720	NC_007416.3:1660740-1666057	1324.03	1019.99	1995.43	790278	probable E3 ubiquitin-protein ligase makorin-1	XM_963229	XP_968322.2
LOC656720	NC_007416.3:1660740-1666057	750971	57452	901424	443666	probable E3 ubiquitin-protein ligase makorin-1	XM_963229	XP_968322.2
cnc	NC_007416.3:1673733-1710576	590482	594848	586434	506.82	cap-n-collar isoform X5	XM_008201792	XP_008200014.1
LOC657145	NC_007416.3:1711741-1713535	188721	190788	217557	135793	polyadenylate-binding protein-interacting	XM_963621	XP_968714.2
LOC657145	NC_007416.3:1711741-1713535	601391	466349	462536	268288	polyadenylate-binding protein-interacting	XM_963621	XP_968714.2
LOC657227	NC_007416.3:1713635-1714216	459992	191442	391651	37017	putative SERF-like protein	XM_963698	XP_968791.1
LOC657302	NC_007416.3:1714633-1716894	162129	137.17	150806	127425	protein hook	XM_963770	XP_968863.2
LOC657452	NC_007416.3:1719129-1733615	577639	277848	291074	821903	E3 ubiquitin-protein ligase HUWE1	XM_008201825	XP_008200047.1
LOC657452	NC_007416.3:1719129-1733615	327158	288.55	313973	302193	E3 ubiquitin-protein ligase HUWE1	XM_008201825	XP_008200047.1
LOC657452	NC_007416.3:1719129-1733615	201972	194494	186917	196828	E3 ubiquitin-protein ligase HUWE1	XM_008201825	XP_008200047.1
LOC657452	NC_007416.3:1719129-1733615	311313	296909	282994	295534	E3 ubiquitin-protein ligase HUWE1	XM_008201825	XP_008200047.1
LOC657452	NC_007416.3:1719129-1733615	361523	318491	336408	283216	E3 ubiquitin-protein ligase HUWE1	XM_008201825	XP_008200047.1
LOC657452	NC_007416.3:1719129-1733615	290448	296081	338784	325003	E3 ubiquitin-protein ligase HUWE1	XM_008201825	XP_008200047.1
LOC657452	NC_007416.3:1719129-1733615	264396	221685	232037	207644	E3 ubiquitin-protein ligase HUWE1	XM_008201825	XP_008200047.1
LOC657452	NC_007416.3:1719129-1733615	331093	300754	306631	303987	E3 ubiquitin-protein ligase HUWE1	XM_008201825	XP_008200047.1
LOC657452	NC_007416.3:1719129-1733615	236.96	214289	262797	210587	E3 ubiquitin-protein ligase HUWE1	XM_008201825	XP_008200047.1
LOC656237	NC_007416.3:1733615-1738009	285235	391919	280908	320337	lipoyltransferase 1, mitochondrial	XM_008201830	XP_008200052.1
LOC657609	NC_007416.3:1738977-1743689	688088	699558	828157	812822	tyrosine-protein kinase shark	XM_964060	XP_969153.1
LOC657688	NC_007416.3:1743789-1797005	0.0329735	0	0	0	Kv channel-interacting protein 4-like isoform	XM_008201835	XP_008200057.1
LOC658081	NC_007416.3:1812791-1816222	557671	985242	336903	0	cytochrome P450 307a1	XM_008201837	XP_008200059.1
LOC658081	NC_007416.3:1812791-1816222	645451	363301	369032	391902	cytochrome P450 307a1	XM_008201837	XP_008200059.1
LOC658171	NC_007416.3:1819667-1820420	0	0.29223	0	0	translocon-associated protein subunit delta	XM_964580	XP_969673.1
LOC658246	NC_007416.3:1820503-1826224	611468	48193	667204	638085	serine protease snake	XM_008201840	XP_008200062.1
LOC658317	NC_007416.3:1820503-1826224	0.120709	0.0578981	0.188057	0	LOW QUALITY PROTEIN: probable	XM_008201839	XP_008200061.1
LOC658387	NC_007416.3:1826261-1829153	210222	194727	259501	267724	serpin B6	XM_964781	XP_969874.1
Serpin5	NC_007416.3:1829252-1831384	342103	290117	445.27	411597	serpin peptidase inhibitor 5 precursor	NM_001143851	NP_001137323.1
LOC658543	NC_007416.3:1831558-1834594	0	0.0789213	0.0770791	0	cation transport regulator-like protein 1	XM_964925	XP_970018.1
LOC658619	NC_007416.3:1842571-1878843	0.275531	0.24338	0.175155	0.351805	neurogenic locus protein delta	XM_008201841	XP_008200063.1
LOC107398195	NC_007416.3:1842571-1878843	0.311439	0.533479	0.0587049	0.418416
LOC658831	NC_007416.3:1879018-1889799	0.0915195	0.0917474	0.0064093	0.0300257	putative DNA helicase Ino80	XM_008201842	XP_008200064.1
LOC657932	NC_007416.3:1932516-1936817	703765	637015	618842	545981	serine-arginine protein 55-like isoform X2	XM_001812156	XP_001812208.1
LOC657850	NC_007416.3:1937024-1939461	106389	0.620886	0.745513	0.655101	sorting nexin-17	XM_008202305	XP_008200527.1
LOC103314950	NC_007416.3:1939904-1953353	0.081534	0.185439	0.0119642	0.132489	uncharacterized protein LOC103314950	XM_008202304	XP_008200526.1
LOC657616	NC_007416.3:1972629-2108479	0.0829971	0.0349608	0.091659	0.0983829	nucleolysin TIA-1 isoform p40-like	XM_008202302	XP_008200524.1
0	NC_007416.3:2115778-2116215	117496	0	12821	0.176986
LOC657153	NC_007416.3:2144298-2147745	0.0483683	0.0959267	0.136013	0.0715572	protein DENND6A	XM_963628	XP_968721.1
LOC100142490	NC_007416.3:2148029-2150137	0.207281	0.108495	0.0504715	0.107568	zinc finger protein 367-like	XM_001811385	XP_001811437.2
LOC103313045	NC_007416.3:2490122-2524872	198932	15334	109008	0.87852	metabotropic glutamate receptor 8-like	XM_008195290	XP_008193512.1
0	NC_007416.3:2541678-2542172	115977	110192	0.668211	238883
0	NC_007416.3:2545808-2546978	0.837365	112629	0.895249	0.998915
LOC654988	NC_007416.3:2547411-2589211	449259	341369	484306	206211	PDZ domain-containing RING finger protein 4	XM_008195162	XP_008193384.1
0	NC_007416.3:2547411-2589211	742491	56804	563715	420022
0	NC_007416.3:2547411-2589211	355933	51818	267273	401224
0	NC_007416.3:2547411-2589211	271314	223463	246253	150934
0	NC_007416.3:2547411-2589211	625648	239466	238515	364794
LOC655055	NC_007416.3:2597681-2782939	437461	403275	351345	377265	hemicentin-1-like	XM_961549	XP_966642.2
LOC655124	NC_007416.3:2784375-2786872	528035	394776	513162	593403	bifunctional arginine demethylase and	XM_961634	XP_966727.1
LOC655274	NC_007416.3:2789406-2795955	195644	241363	564134	624865	U3 small nucleolar RNA-interacting protein 2	XM_961803	XP_966896.1
LOC655443	NC_007416.3:2796049-2797453	425516	316833	378366	312203	multiple coagulation factor deficiency protein	XM_961987	XP_967080.1
nAChRa6	NC_007416.3:2798381-2812299	0.208144	0.100271	0.0342293	0.225492	nicotinic acetylcholine receptor alpha 6	XR_511455	0
LOC655681	NC_007416.3:2818610-2831931	0.0125736	0	0.0131031	0	contactin	XM_008195291	XP_008193513.1
LOC655768	NC_007416.3:2818610-2831931	372829	676758	443964	569844	glutamate decarboxylase-like protein 1	XM_962330	XP_967423.2
LOC655768	NC_007416.3:2818610-2831931	14281	110741	174888	252651	glutamate decarboxylase-like protein 1	XM_962330	XP_967423.2
Tc-re	NC_007416.3:2818610-2831931	0	0.0377961	0.0702697	0
Sema-1a	NC_007416.3:2837694-2851225	136275	707559	134511	707389
Sema-1a	NC_007416.3:2837694-2851225	246831	115769	244793	157869
Sema-1a	NC_007416.3:2837694-2851225	124551	785516	146.07	830559
LOC103313027	NC_007416.3:2851329-2854446	2149.44	1479.46	1323.8	1615.69	UPF0518 protein AGAP011705	XM_008195167	XP_008193389.1
LOC103313027	NC_007416.3:2851329-2854446	108914	959095	109022	866738	UPF0518 protein AGAP011705	XM_008195167	XP_008193389.1
LOC103313027	NC_007416.3:2851329-2854446	4293.57	3724	3148.51	5742.65	UPF0518 protein AGAP011705	XM_008195167	XP_008193389.1
LOC103313027	NC_007416.3:2851329-2854446	61923	602846	999619	427516	UPF0518 protein AGAP011705	XM_008195167	XP_008193389.1
LOC103313027	NC_007416.3:2851329-2854446	271.27	241305	278178	305774	UPF0518 protein AGAP011705	XM_008195167	XP_008193389.1
LOC103313028	NC_007416.3:2854671-2858096	144658	142.32	232.65	205507	tyrosine-protein kinase transmembrane receptor	XM_008195168	XP_008193390.1
LOC103313028	NC_007416.3:2854671-2858096	152065	230836	340739	168537	tyrosine-protein kinase transmembrane receptor	XM_008195168	XP_008193390.1
LOC103313029	NC_007416.3:2858248-2860669	735021	476562	646068	465994	PHD finger protein 23A-like	XM_008195169	XP_008193391.1
LOC103313029	NC_007416.3:2858248-2860669	450049	260619	451572	508484	PHD finger protein 23A-like	XM_008195169	XP_008193391.1
LOC103313029	NC_007416.3:2858248-2860669	3369.89	2768.51	2320.68	2474.65	PHD finger protein 23A-like	XM_008195169	XP_008193391.1
LOC656265	NC_007416.3:2861026-2862800	5719.59	5054.29	4943.92	4297.44	60S ribosomal protein L13	XM_962806	XP_967899.1
LOC656349	NC_007416.3:2864035-2867025	535249	210218	631161	143488	uncharacterized protein LOC656349 isoform X2	XM_008195171	XP_008193393.1
LOC656349	NC_007416.3:2864035-2867025	790976	572066	152656	168085	uncharacterized protein LOC656349 isoform X2	XM_008195171	XP_008193393.1
LOC656349	NC_007416.3:2864035-2867025	768628	386148	602443	165108	uncharacterized protein LOC656349 isoform X2	XM_008195171	XP_008193393.1
LOC656599	NC_007416.3:2901793-2909712	0	0	0.116546	0	protein lin-31	XM_008195174	XP_008193396.1
LOC107397706	NC_007416.3:2910165-2910920	0.173185	0	0	0
LOC656685	NC_007416.3:2911442-2914970	660812	556195	697298	505977	protein tyrosine phosphatase domain-containing	XM_963194	XP_968287.2
LOC657022	NC_007416.3:2927944-2936773	0	0.0123197	0.0133249	0.0151293	putative leucine-rich repeat-containing protein	XM_008195180	XP_008193402.1
LOC657103	NC_007416.3:2938303-2942901	0.188714	0.0857302	0.0473065	0.114604	rho GTPase-activating protein 18	XM_008195181	XP_008193403.1
LOC657185	NC_007416.3:2942994-2945005	0.0285151	0.024701	0	0.282349	ralA-binding protein 1 isoform X2	XM_008195182	XP_008193404.1
LOC657260	NC_007416.3:2945190-2953706	0.515945	0.454633	0.360076	0.462445	la-related protein 1	XM_008195183	XP_008193405.1
LOC657334	NC_007416.3:2954129-2957715	0.0216851	0	0	0	pyrethroid hydrolase Ces2e	XM_963799	XP_968892.1
LOC657492	NC_007416.3:2959835-2970111	688107	55.54	602221	534693	dual serine/threonine and tyrosine protein	XM_008195293	XP_008193515.1
LOC657569	NC_007416.3:2970289-2975027	0.130262	0.0406907	0.0341027	0.0387948	membrane-associated guanylate kinase, WW and PDZ	XM_008195184	XP_008193406.1
LOC657803	NC_007416.3:2976758-2992580	191824	184769	211542	182383	cytoplasmic polyadenylation element-binding	XM_008195294	XP_008193516.1
LOC657880	NC_007416.3:2993837-2994684	0.483392	0	0.316925	0.445516	peptidoglycan-recognition protein SC2-like	XM_008195185	XP_008193407.1
LOC103313030,LOC657962	NC_007416.3:2998707-3039148	253455	272325	266908	259454
LOC658041	NC_007416.3:3039197-3043120	0	0.0216194	0	0	PAX-interacting protein 1	XM_008195186	XP_008193408.1
LOC658122	NC_007416.3:3044072-3052348	664536	509131	722074	651988	uncharacterized protein LOC658122 isoform X1	XM_008195188	XP_008193410.1
LOC103313031	NC_007416.3:3052634-3053803	22569.8	4285.66	20034.1	19456.4	COMM domain-containing protein 4	XM_008195190	XP_008193412.1
LOC658426	NC_007416.3:3075492-3090417	373731	432768	431415	382714	homeobox protein Nkx-6.2 isoform X1	XM_008195191	XP_008193413.1
LOC103313032	NC_007416.3:3099942-3117701	0.311631	0	0.0284833	0.0340448	homeobox protein ceh-31-like	XM_008195193	XP_008193415.1
LOC658664	NC_007416.3:3118730-3122181	0.299386	0.0260578	0.509449	0.312101	proclotting enzyme	XM_965028	XP_970121.3
LOC658726	NC_007416.3:3123374-3125694	125006	938979	105.12	957837	ferrochelatase, mitochondrial	XM_008195194	XP_008193416.1
LOC658794	NC_007416.3:3126092-3134398	839286	740417	868381	742151	leishmanolysin-like peptidase	XM_965153	XP_970246.2
LOC658869	NC_007416.3:3136513-3152726	0.0498761	0.133807	0.0770976	0.107972	LOW QUALITY PROTEIN: ras-specific guanine	XM_008195195	XP_008193417.1
LOC659173	NC_007416.3:3159024-3163996	0	0.0320661	0	0	AP-3 complex subunit beta-2 isoform X1	XM_965500	XP_970593.2
LOC659460	NC_007416.3:3185718-3190170	0.266768	0.326592	0.0898565	0.111179	protein giant-lens	XM_965764	XP_970857.2
LOC659720	NC_007416.3:3197986-3205504	147.59	107.16	118219	106615	cysteine protease ATG4D isoform X1	XM_965998	XP_971091.2
LOC659720	NC_007416.3:3197986-3205504	655123	525769	402498	964953	cysteine protease ATG4D isoform X1	XM_965998	XP_971091.2
LOC659855	NC_007416.3:3205729-3210520	0.0316796	0.0224083	0.140967	0.215681	rab11 family-interacting protein 2 isoform X3	XM_008195201	XP_008193423.1
LOC660042	NC_007416.3:3234789-3240508	0	0.00760717	0	0	vitellogenin	XM_966305	XP_971398.1
LOC103313035	NC_007416.3:3240929-3244565	279028	233468	232538	178323	pyroglutamylated RFamide peptide receptor-like	XM_008195206	XP_008193428.1
LOC660234	NC_007416.3:3250426-3277664	0	0	0.0591071	0.0336206	xaa-Pro dipeptidase-like isoform X1	XM_008195210	XP_008193432.1
LOC660355	NC_007416.3:3277825-3280700	0.0416184	0.0322472	0.112295	0.205566	protein disulfide-isomerase A3	XM_966592	XP_971685.1
LOC660479	NC_007416.3:3283816-3286678	0.650302	0.193816	0.869773	11661	arginine kinase isoform X2	XM_966707	XP_971800.2
LOC659832	NC_007416.3:3293343-3297013	0.11579	0	0.0956837	0	uncharacterized protein LOC659832	XM_961503	XP_966596.1
LOC659623	NC_007416.3:3297064-3302472	212145	175415	226.16	156628	beta-1,3-galactosyltransferase 5-like	XM_008195217	XP_008193439.1
LOC659623	NC_007416.3:3297064-3302472	646898	659498	735649	110927	beta-1,3-galactosyltransferase 5-like	XM_008195217	XP_008193439.1
LOC660539	NC_007416.3:3302517-3304812	0.374911	0.243782	0.102789	0.104936	mitogen-activated protein kinase 14B-like	XM_008195216	XP_008193438.1
LOC660597	NC_007416.3:3305792-3307958	214307	182304	221367	211553	secretory carrier-associated membrane protein 1	XM_966813	XP_971906.1
LOC660658	NC_007416.3:3308082-3317474	0.11214	0.0726092	0.0500655	0.0669464	histone-lysine N-methyltransferase, H3 lysine-79	XM_001813832	XP_001813884.2
LOC660770	NC_007416.3:3319005-3328963	0	0.0452342	0.0366161	0.135767	kinesin-like protein Klp10A isoform X1	XM_008195219	XP_008193441.1
LOC660877	NC_007416.3:3331599-3358356	0.169078	0.0483356	0.162831	0.26579	calcium-dependent secretion activator isoform	XM_008195228	XP_008193450.1
LOC660987	NC_007416.3:3360973-3387637	0.190777	0.110701	0.130472	0.0971334	SLIT-ROBO Rho GTPase-activating protein 1-like	XM_008195229	XP_008193451.1
LOC100142359	NC_007416.3:3387776-3393930	440622	645818	444006	427112	transcription initiation factor TFIID subunit 3	XM_008195235	XP_008193457.1
LOC100141956	NC_007416.3:3394245-3397466	0.17807	0.0431025	0.0217616	0.229105	cullin-4A	XM_001814147	XP_001814199.1
LOC100141527	NC_007416.3:3402833-3424701	0.350739	0.494813	0.299267	0.471652	LOW QUALITY PROTEIN: trithorax group protein	XM_008195237	XP_008193459.1
LOC100142023	NC_007416.3:3428848-3430155	607248	460517	629442	530299	protein jagunal	XM_001814285	XP_001814337.1
LOC100141814	NC_007416.3:3430876-3434721	188161	153316	154106	192392	monocarboxylate transporter 13	XM_001814309	XP_001814361.1
LOC100141604	NC_007416.3:3435005-3435793	173.94	135551	113196	100373	UPF0547 protein C16orf87 homolog	XM_001814334	XP_001814386.1
LOC100142292	NC_007416.3:3436267-3438008	129725	871616	112348	100095	LOW QUALITY PROTEIN: nischarin	XM_008195241	XP_008193463.1
LOC100141888	NC_007416.3:3438384-3455591	148522	161869	150835	171126	phosphatidylinositol 3-kinase regulatory subunit	XM_008195243	XP_008193465.1
LOC100141888	NC_007416.3:3438384-3455591	148.05	153106	140335	162422	phosphatidylinositol 3-kinase regulatory subunit	XM_008195243	XP_008193465.1
LOC100141668	NC_007416.3:3455870-3457566	0.148179	0.191932	0.161333	0.283489	cathepsin L1	XM_001814457	XP_001814509.1
LOC659688	NC_007416.3:3457689-3469122	352108	397417	361377	419232	microphthalmia-associated transcription factor	XM_970744	XP_975837.2
LOC659688	NC_007416.3:3457689-3469122	303377	352344	296788	33783	microphthalmia-associated transcription factor	XM_970744	XP_975837.2
LOC661047	NC_007416.3:3471700-3490344	176016	166.22	168786	154448	kinesin-like protein KIF13A isoform X1	XM_008195247	XP_008193469.1
LOC661047	NC_007416.3:3471700-3490344	591069	584386	541423	57902	kinesin-like protein KIF13A isoform X1	XM_008195247	XP_008193469.1
LOC661096	NC_007416.3:3471700-3490344	218147	261679	268396	25236	phospholipid scramblase 2-like isoform X3	XM_008195246	XP_008193468.1
LOC103313041	NC_007416.3:3490404-3493829	0.215737	0.149452	0.227801	0.0771856	probable serine/threonine-protein kinase kinX	XM_008195250	XP_008193472.1
LOC660151	NC_007416.3:3498337-3501426	381423	331337	23375	236145	oxysterol-binding protein-related protein 2	XM_008195251	XP_008193473.1
LOC100142224	NC_007416.3:3505272-3519618	21835	343679	0.981033	307315	zinc finger protein Xfin	XM_001814652	XP_001814704.1
LOC661591	NC_007416.3:3505272-3519618	454841	459288	492466	440088	regulator of G-protein signaling 17	XM_008195254	XP_008193476.1
LOC661720	NC_007416.3:3531880-3553547	0.0629023	0.0180648	0	0	prolyl endopeptidase isoform X2	XM_008195256	XP_008193478.1
LOC661926	NC_007416.3:3531880-3553547	0.172644	0	0.0177639	0.056471	soluble NSF attachment protein	XM_968056	XP_973149.1
LOC103313042	NC_007416.3:3562985-3564553	0.12067	0.0406033	0.371378	0	transforming acidic coiled-coil-containing	XM_008195270	XP_008193492.1
LOC662081	NC_007416.3:3568770-3575774	0.0175675	0	0	0	uncharacterized protein LOC662081 isoform X2	XM_008195273	XP_008193495.1
LOC662190	NC_007416.3:3583627-3588894	107.84	974468	105932	725474	single-stranded DNA-binding protein 3 isoform	XM_008195277	XP_008193499.1
LOC662190	NC_007416.3:3583627-3588894	132704	103932	122956	961955	single-stranded DNA-binding protein 3 isoform	XM_008195277	XP_008193499.1
LOC662372	NC_007416.3:3608168-3630819	0.152039	0.0347793	0.11739	0	neuronal PAS domain-containing protein 4	XM_008195286	XP_008193508.1
LOC662443	NC_007416.3:3636337-3638550	0.174646	0	0.0263519	0	MAP kinase-activated protein kinase 2	XM_008195288	XP_008193510.1
LOC662475	NC_007416.3:3638693-3642161	260062	269222	243441	279827	probable peroxisomal acyl-coenzyme A oxidase 1	XM_968567	XP_973660.1
LOC655160	NC_007416.3:3752733-3754020	0.302367	0.235692	0.31337	0.217658	cysteine-rich hydrophobic domain 2 protein	XM_008201605	XP_008199827.1
LOC655236	NC_007416.3:3754869-3755733	154584	141719	189347	133829	short coiled-coil protein homolog	XM_961751	XP_966844.1
LOC655313	NC_007416.3:3756168-3765231	0.0399434	0.0231373	0.0390752	0.0141207	semaphorin-5A	XM_008201641	XP_008199863.1
LOC655399	NC_007416.3:3767884-3770323	604025	0	0	709633	actin-related protein 8	XM_008201606	XP_008199828.1
LOC655476	NC_007416.3:3770451-3784053	0.184044	0.153519	0.0959051	0.0925673	protein trachealess	XM_008201642	XP_008199864.1
LOC655974	NC_007416.3:3834591-3867003	0.0941976	0.114578	0.167277	0.0609771	uncharacterized protein LOC655974	XM_008201643	XP_008199865.1
LOC107397830	NC_007416.3:3867923-3873869	0.0807232	0	0	0
LOC103314771	NC_007416.3:3881040-3883933	460848	332941	365449	457798	uncharacterized protein LOC103314771	XM_008201609	XP_008199831.1
LOC656389	NC_007416.3:3885131-3889525	0.12904	0.202932	0.107781	0.017089	transcription factor Ken isoform X2	XM_008201613	XP_008199835.1
LOC107397809	NC_007416.3:3889671-3891520	0.362362	0.0309637	0.254554	0.0743573
LOC656555	NC_007416.3:3900394-3902539	0	0	0.0513685	0	WAS protein family homolog 1	XM_008201644	XP_008199866.1
LOC656636	NC_007416.3:3902638-3906594	0.124352	0.115439	0.0434041	0.0379153	LOW QUALITY PROTEIN: putative	XM_008201617	XP_008199839.1
LOC657059	NC_007416.3:3910728-3912367	0	0	0	0.0360325	AP-1 complex subunit mu-1	XM_963546	XP_968639.1
LOC100141625	NC_007416.3:3912548-3918181	129.06	120461	140282	116652	catenin delta-2 isoform X1	XM_008201618	XP_008199840.1
LOC100141625	NC_007416.3:3912548-3918181	677234	661269	73859	645699	catenin delta-2 isoform X1	XM_008201618	XP_008199840.1
LOC103314774	NC_007416.3:3918599-3928537	107913	136934	114784	13744	condensin complex subunit 2-like	XM_008201623	XP_008199845.1
LOC657299	NC_007416.3:3918599-3928537	196711	164415	183892	161786	ceramide glucosyltransferase-B	XM_963767	XP_968860.2
LOC656486	NC_007416.3:3936437-3959138	407723	399.97	476095	341413	plasma membrane calcium-transporting ATPase 2	XM_008201628	XP_008199850.1
LOC657761	NC_007416.3:3936437-3959138	56077	571964	901038	445581	acyl-CoA synthetase short-chain family member 3,	XM_008201625	XP_008199847.1
LOC657923	NC_007416.3:3964081-3971887	0.0563765	0.0803719	0.155065	0.215915	C2 domain-containing protein 5 isoform X2	XM_008201636	XP_008199858.1
nAChRb1	NC_007416.3:3973927-3976985	0.577437	0.95223	0.457094	0.562808	nicotinic acetylcholine receptor beta 1 subunit	XM_008201604	XP_008199826.1
nAChRa7	NC_007416.3:3979014-3982011	0.331578	0.262081	0.188722	0.274815	nicotinic acetylcholine receptor alpha 7 subunit	NM_001109950	NP_001103420.1
LOC658243	NC_007416.3:3984797-3988503	262954	224626	263657	234558	ras-like protein 3	XM_008201639	XP_008199861.1
LOC658243	NC_007416.3:3984797-3988503	137852	116601	182523	140.92	ras-like protein 3	XM_008201639	XP_008199861.1
LOC655172	NC_007416.3:4047253-4117751	13988	166394	113979	139059	uncharacterized protein LOC655172	XM_008202400	XP_008200622.1
LOC655172	NC_007416.3:4047253-4117751	110185	949669	104294	113246	uncharacterized protein LOC655172	XM_008202400	XP_008200622.1
LOC655095	NC_007416.3:4117972-4129098	25.86	260103	250301	240734	HEAT repeat-containing protein 5B isoform X3	XM_008202399	XP_008200621.1
LOC654848	NC_007416.3:4132431-4136032	0.0564118	0	0	0.0540535	UMP-CMP kinase	XM_008202396	XP_008200618.1
LOC661305	NC_007416.3:4174143-4178025	814597	57315	662186	633261	E3 ubiquitin-protein ligase KCMF1 isoform X1	XM_008202388	XP_008200610.1
LOC660087	NC_007416.3:4178560-4180477	0.389825	0.344602	0.380492	0.814801	succinyl-CoA ligase subunit alpha,	XM_961397	XP_966490.1
LOC661189	NC_007416.3:4186587-4190987	0.169035	0.135524	0.12946	0.143312	sodium/hydrogen exchanger 7 isoform X1	XM_008202386	XP_008200608.1
LOC659957	NC_007416.3:4191750-4196026	543328	655218	625426	605866	very long-chain specific acyl-CoA dehydrogenase,	XM_961313	XP_966406.1
LOC661133	NC_007416.3:4196682-4229333	0.0448621	0.0429575	0.049137	0.0179908	metabotropic glutamate receptor	XM_008202384	XP_008200606.1
LOC660972	NC_007416.3:4245613-4248880	0.0218719	0.019518	0.103526	0	rho GTPase-activating protein 39	XM_008202380	XP_008200602.1
LOC660917	NC_007416.3:4248982-4251230	0	0	0	0.0315922	5'-nucleotidase domain-containing protein 3	XM_008202379	XP_008200601.1
LOC660695	NC_007416.3:4259830-4261908	2004.92	1921.74	695.19	854195	protein phosphatase 1 regulatory subunit SDS22	XM_008202375	XP_008200597.1
LOC660638	NC_007416.3:4262022-4263889	156825	125612	169838	163122	mitochondrial folate transporter/carrier isoform	XM_008202374	XP_008200596.1
LOC660459	NC_007416.3:4264289-4273666	563446	518225	348846	659244	potassium voltage-gated channel subfamily KQT	XM_008202370	XP_008200592.1
LOC103314972	NC_007416.3:4264289-4273666	0.185256	0.38377	0.478495	0.507021	peflin	XM_008202368	XP_008200590.1
LOC103314971	NC_007416.3:4275713-4281020	141318	16361	147973	140076	endoplasmic reticulum aminopeptidase 1-like	XM_008202364	XP_008200586.1
LOC660397	NC_007416.3:4291159-4322160	299453	305785	310188	310086	uncharacterized protein LOC660397	XM_008202392	XP_008200614.1
LOC660397	NC_007416.3:4291159-4322160	211434	217828	229045	215744	uncharacterized protein LOC660397	XM_008202392	XP_008200614.1
LOC660397	NC_007416.3:4291159-4322160	238792	270902	266.21	250613	uncharacterized protein LOC660397	XM_008202392	XP_008200614.1
0	NC_007416.3:4322191-4322563	144338	396826	546156	291658
0	NC_007416.3:4322825-4323439	24509	370108	207273	150872
Mir3886	NC_007416.3:4323576-4420259	631343	575499	534909	675087	tca-miR-3886-3p	NR_038743	0
LOC660278	NC_007416.3:4323576-4420259	116874	985316	135631	101549	tyrosine-protein phosphatase 99A	XM_008202362	XP_008200584.1
LOC660154	NC_007416.3:4424094-4462244	111712	0.750067	173462	132471	twitchin isoform X8	XM_008202358	XP_008200580.1
LOC659958	NC_007416.3:4473989-4506859	0.0986984	0.193016	0.0680984	0.148832	nipped-B-like protein isoform X1	XM_008202337	XP_008200559.1
LOC659897	NC_007416.3:4473989-4506859	125865	114305	122457	0.794155	ELAV-like protein 3 isoform X1	XM_008202340	XP_008200562.1
LOC659760	NC_007416.3:4473989-4506859	250768	196674	448124	28696	cytosolic carboxypeptidase 6 isoform X1	XM_008202342	XP_008200564.1
LOC659760	NC_007416.3:4473989-4506859	767186	158923	203608	233708	cytosolic carboxypeptidase 6 isoform X1	XM_008202342	XP_008200564.1
LOC659694	NC_007416.3:4506884-4513757	0.61425	0.28308	0.153834	0.244779	RNA-binding protein 5 isoform X2	XM_008202345	XP_008200567.1
LOC659625	NC_007416.3:4514461-4517904	0.324408	0.208958	0.147346	0.0649133	protein trapped in endoderm-1	XM_965912	XP_971005.2
LOC659557	NC_007416.3:4518431-4538291	0.356558	0.240001	0.329593	0.363792	muscle calcium channel subunit alpha-1-like	XM_008202336	XP_008200558.1
LOC661663	NC_007416.3:4562351-4564102	0.0944813	0	0.0194451	0	dolichyl-diphosphooligosaccharide--protein	XM_967812	XP_972905.1
LOC661616	NC_007416.3:4565064-4569586	24947	182382	204509	260714	small G protein signaling modulator 3 homolog	XM_008201599	XP_008199821.1
LOC661616	NC_007416.3:4565064-4569586	25908	253266	287102	312337	small G protein signaling modulator 3 homolog	XM_008201599	XP_008199821.1
LOC661616	NC_007416.3:4565064-4569586	605323	582469	484108	551474	small G protein signaling modulator 3 homolog	XM_008201599	XP_008199821.1
LOC661528	NC_007416.3:4569588-4582983	128057	979822	113673	886365	LIM and calponin homology domains-containing	XM_008201624	XP_008199846.1
LOC661488	NC_007416.3:4583401-4600107	0.318347	0.241265	0.451212	0.446517	filamin-A isoform X1	XM_008201565	XP_008199787.1
LOC661403	NC_007416.3:4604041-4605666	421615	381906	348706	424458	succinyl-CoA ligase [GDP-forming] subunit beta,	XM_967562	XP_972655.1
LOC661403	NC_007416.3:4604041-4605666	261937	186766	217868	228399	succinyl-CoA ligase [GDP-forming] subunit beta,	XM_967562	XP_972655.1
LOC657776	NC_007416.3:4606266-4608937	902031	644034	78717	919035	polyadenylate-binding protein 1 isoform X1	XM_008201534	XP_008199756.1
LOC661353	NC_007416.3:4610333-4618994	136508	111227	125148	102941	IQ motif and SEC7 domain-containing protein 1	XM_967516	XP_972609.1
LOC661353	NC_007416.3:4610333-4618994	653304	603229	763196	629229	IQ motif and SEC7 domain-containing protein 1	XM_967516	XP_972609.1
LOC661297	NC_007416.3:4619143-4627519	0.085045	0.0696963	0.11373	0.117396	laminin subunit beta-1	XM_008201472	XP_008199694.1
LOC100142196,LOC661132	NC_007416.3:4631477-4648196	174466	180425	13844	0.877402
LOC661025	NC_007416.3:4631477-4648196	416562	744567	406802	487755	nuclear protein MDM1 isoform X1	XM_008201439	XP_008199661.1
LOC661025	NC_007416.3:4631477-4648196	255049	540811	36705	11919	nuclear protein MDM1 isoform X1	XM_008201439	XP_008199661.1
LOC661025	NC_007416.3:4631477-4648196	581413	557588	510301	411526	nuclear protein MDM1 isoform X1	XM_008201439	XP_008199661.1
LOC661025	NC_007416.3:4631477-4648196	104957	97057	834523	800906	nuclear protein MDM1 isoform X1	XM_008201439	XP_008199661.1
LOC660969	NC_007416.3:4648300-4655131	0.141038	0.0943124	0.0979984	0.222203	FCH domain only protein 2 isoform X1	XM_008201400	XP_008199622.1
LOC660913	NC_007416.3:4655811-4659049	0.283086	0.133499	0.0716369	0.0229556	LIX1-like protein	XM_008201392	XP_008199614.1
LOC660805	NC_007416.3:4660358-4663528	0.269089	0.179522	0.0710091	0.0433689	protein rolling stone	XM_008201380	XP_008199602.1
LOC660753	NC_007416.3:4666413-4669885	0.884289	0.593633	0.47038	0.529486	glucose-6-phosphate 1-epimerase	XM_008201355	XP_008199577.1
LOC660690	NC_007416.3:4670496-4695011	0.840019	0.844775	0.680328	0.799054	solute carrier family 12 member 4 isoform X1	XM_008201341	XP_008199563.1
LOC660517	NC_007416.3:4695203-4707512	0.186448	0.212617	0.234569	0.224918	inositol 1,4,5-trisphosphate receptor isoform	XM_008201316	XP_008199538.1
LOC656730	NC_007416.3:4708510-4710696	0.117122	0.243293	0.103522	0.445971	ubiquitin-conjugating enzyme E2 H	XM_961346	XP_966439.1
LOC103314668	NC_007416.3:4764793-4800011	127947	663539	882018	829798	E3 ubiquitin-protein ligase RNF220-like	XM_008201247	XP_008199469.1
LOC103314668	NC_007416.3:4764793-4800011	960533	837576	906812	595818	E3 ubiquitin-protein ligase RNF220-like	XM_008201247	XP_008199469.1
LOC663029	NC_007416.3:4800881-4803390	375164	323127	350378	335635	uncharacterized protein LOC663029	XM_969094	XP_974187.2
LOC663029	NC_007416.3:4800881-4803390	321892	301593	378122	313987	uncharacterized protein LOC663029	XM_969094	XP_974187.2
LOC661304	NC_007416.3:4803552-4809803	139485	110897	128789	128628	striatin-interacting protein 1 isoform X1	XM_008201244	XP_008199466.1
LOC661304	NC_007416.3:4803552-4809803	976072	788757	100652	800448	striatin-interacting protein 1 isoform X1	XM_008201244	XP_008199466.1
LOC663005	NC_007416.3:4849535-4851923	270446	406346	398549	233076	organic cation transporter protein isoform X2	XM_008201241	XP_008199463.1
LOC107397454,LOC662950	NC_007416.3:4868772-4930810	51121	497598	547056	564497
LOC107397454	NC_007416.3:4868772-4930810	156545	123734	0.746979	144519
LOC662950	NC_007416.3:4868772-4930810	658261	578385	500143	684017	uncharacterized protein LOC662950 isoform X4	XM_008201238	XP_008199460.1
LOC100142321	NC_007416.3:4868772-4930810	0.325019	0.241871	0.171807	0.222136	multiple epidermal growth factor-like domains	XM_008201233	XP_008199455.1
LOC662892	NC_007416.3:4933339-4935259	248853	188.54	155074	394768	solute carrier family 41 member 1	XM_008201232	XP_008199454.1
LOC662892	NC_007416.3:4933339-4935259	630333	544232	523334	710556	solute carrier family 41 member 1	XM_008201232	XP_008199454.1
LOC662863	NC_007416.3:4935334-4938492	669848	61395	640785	517416	solute carrier family 41 member 1-like	XM_008201258	XP_008199480.1
LOC660971	NC_007416.3:4938913-4941743	719162	645071	635.15	761977	EH domain-containing protein 3-like	XM_961774	XP_966867.1
LOC660971	NC_007416.3:4938913-4941743	286333	252894	243572	295374	EH domain-containing protein 3-like	XM_961774	XP_966867.1
LOC660971	NC_007416.3:4938913-4941743	1248.69	1025.08	1010.6	1187.03	EH domain-containing protein 3-like	XM_961774	XP_966867.1
LOC660971	NC_007416.3:4938913-4941743	843625	810313	804064	806311	EH domain-containing protein 3-like	XM_961774	XP_966867.1
LOC662837	NC_007416.3:4943146-4968128	139851	130334	135394	133.58	dual specificity protein phosphatase 10	XM_968914	XP_974007.1
LOC662811	NC_007416.3:4943146-4968128	540252	608302	600767	300804	uncharacterized protein LOC662811 isoform X1	XM_968888	XP_973981.1
LOC662785	NC_007416.3:4943146-4968128	720568	657446	641546	727623	protein unc-79 homolog	XM_008201231	XP_008199453.1
LOC662693	NC_007416.3:4968186-4969625	0.12627	0.219527	0.231862	0.0377861	E3 ubiquitin-protein ligase RNF220	XM_968776	XP_973869.1
LOC662660	NC_007416.3:4969808-4971537	0.608098	0.532869	0.519483	121173	BCL2/adenovirus E1B 19 kDa protein-interacting	XM_968744	XP_973837.1
LOC662528	NC_007416.3:4977525-4987378	440814	41924	58322	510233	TBC1 domain family member 22B isoform X1	XM_968619	XP_973712.1
LOC662496	NC_007416.3:4977525-4987378	202921	138574	190592	124437	tetratricopeptide repeat protein 39B	XM_008201225	XP_008199447.1
LOC662496	NC_007416.3:4977525-4987378	109511	932081	109.21	101795	tetratricopeptide repeat protein 39B	XM_008201225	XP_008199447.1
LOC662426	NC_007416.3:4989576-4992134	301679	267804	42862	330907	uncharacterized protein LOC662426	XM_008201221	XP_008199443.1
LOC662357	NC_007416.3:4997340-5002072	28.14	230292	308932	179985	protein BCL9 homolog	XM_968458	XP_973551.1
LOC662357	NC_007416.3:4997340-5002072	302612	336941	524695	427453	protein BCL9 homolog	XM_968458	XP_973551.1
LOC662357	NC_007416.3:4997340-5002072	390007	401562	459052	300532	protein BCL9 homolog	XM_968458	XP_973551.1
LOC662282	NC_007416.3:5004669-5011572	0.250092	0.181823	0.316435	0.302307	protein dispatched isoform X1	XM_008201216	XP_008199438.1
LOC662209	NC_007416.3:5036074-5041655	0.54709	0.314511	0.466627	0.667691	LOW QUALITY PROTEIN: dihydropyrimidinase	XM_008201215	XP_008199437.1
Glucl	NC_007416.3:5042250-5048149	0.53062	0.380716	0.475681	0.356918	glutamate-gated chloride channel isoform X3	XM_008201131	XP_008199353.1
LOC662138	NC_007416.3:5048239-5051994	0.0321733	0.0126105	0.00999794	0	nicotinamidase	XM_968255	XP_973348.1
LOC662102	NC_007416.3:5052241-5066587	0.869865	116187	0.730431	0.571801	MAP7 domain-containing protein 1-like isoform	XM_008201212	XP_008199434.1
LOC662066	NC_007416.3:5052241-5066587	303583	178412	246778	105788	acetyl-CoA acetyltransferase, cytosolic	XM_968187	XP_973280.1
LOC661993	NC_007416.3:5066855-5071524	0.527823	0.446735	0.30766	0.358462	alpha/beta hydrolase domain-containing protein	XM_968121	XP_973214.1
LOC661948	NC_007416.3:5073608-5080212	0	0	0	0.025173	cullin-associated NEDD8-dissociated protein 1	XM_968078	XP_973171.3
LOC661907	NC_007416.3:5080872-5147153	0.243821	0.186344	0.210829	0.30395	furin-like protease 1, isoform 1-CRR isoform X1	XM_008201202	XP_008199424.1
LOC661864	NC_007416.3:5148570-5151900	447356	385445	479466	466291	uncharacterized protein LOC661864	XM_967996	XP_973089.1
LOC661864	NC_007416.3:5148570-5151900	2547.24	2240.37	2587.71	2227.92	uncharacterized protein LOC661864	XM_967996	XP_973089.1
LOC659142	NC_007416.3:5153232-5159519	0.76094	0.685786	487635	0	gamma-1-syntrophin isoform X1	XM_008201204	XP_008199426.1
LOC659142	NC_007416.3:5153232-5159519	714455	617327	811609	851419	gamma-1-syntrophin isoform X1	XM_008201204	XP_008199426.1
LOC659142	NC_007416.3:5153232-5159519	495958	380679	54614	38374	gamma-1-syntrophin isoform X1	XM_008201204	XP_008199426.1
LOC661781	NC_007416.3:5161683-5186560	512734	577573	545216	68757	atrial natriuretic peptide-converting	XM_008201205	XP_008199427.1
LOC661781	NC_007416.3:5161683-5186560	911444	12834	953572	132177	atrial natriuretic peptide-converting	XM_008201205	XP_008199427.1
LOC661781	NC_007416.3:5161683-5186560	489419	101633	15.26	147383	atrial natriuretic peptide-converting	XM_008201205	XP_008199427.1
LOC661660	NC_007416.3:5190312-5193820	0.0857075	0	0.0232566	0.0257579	GTP-binding protein 2	XM_967809	XP_972902.1
LOC103314658	NC_007416.3:5196552-5208026	327917	24589	376441	37817	uncharacterized protein LOC103314658	XM_008201195	XP_008199417.1
LOC103314658	NC_007416.3:5196552-5208026	709583	549394	818876	575768	uncharacterized protein LOC103314658	XM_008201195	XP_008199417.1
LOC103314658	NC_007416.3:5196552-5208026	989119	932284	116661	116474	uncharacterized protein LOC103314658	XM_008201195	XP_008199417.1
LOC103314658	NC_007416.3:5196552-5208026	145309	136803	215405	205108	uncharacterized protein LOC103314658	XM_008201195	XP_008199417.1
LOC103314658	NC_007416.3:5196552-5208026	324917	258836	422884	275616	uncharacterized protein LOC103314658	XM_008201195	XP_008199417.1
LOC107397790	NC_007416.3:5210343-5238060	851417	716161	73353	801342
LOC661524	NC_007416.3:5210343-5238060	100924	66618	689467	96471	insulin-like receptor	XM_008201193	XP_008199415.1
LOC661524	NC_007416.3:5210343-5238060	114258	112.65	120773	927433	insulin-like receptor	XM_008201193	XP_008199415.1
LOC661524	NC_007416.3:5210343-5238060	860695	743672	898412	70393	insulin-like receptor	XM_008201193	XP_008199415.1
LOC661524	NC_007416.3:5210343-5238060	616978	499286	775626	562983	insulin-like receptor	XM_008201193	XP_008199415.1
LOC661483	NC_007416.3:5210343-5238060	278068	287505	348706	249159	uncharacterized protein LOC661483	XM_967638	XP_972731.1
LOC661443	NC_007416.3:5238171-5247698	0.116541	0.2219	0.0401927	0	arrestin domain-containing protein 2 isoform X1	XM_008201192	XP_008199414.1
LOC661397	NC_007416.3:5257311-5298575	0.955262	207381	243265	3032	lachesin-like	XM_008201257	XP_008199479.1
LOC661397	NC_007416.3:5257311-5298575	329837	367843	418944	211009	lachesin-like	XM_008201257	XP_008199479.1
LOC661289	NC_007416.3:5307865-5336544	0.19624	0.0734994	0.0429783	0.152657	lachesin-like isoform X1	XM_008201189	XP_008199411.1
LOC661124	NC_007416.3:5344692-5394871	873787	16728	127747	12125	lachesin isoform X2	XM_008201188	XP_008199410.1
LOC100142456	NC_007416.3:5401417-5408656	0.177999	0.141271	0.0215966	0.0388835	uncharacterized protein LOC100142456	XM_008201186	XP_008199408.1
LOC661076	NC_007416.3:5410821-5497851	0.0368202	0.0578386	0.00848583	0.0531231	probable G-protein coupled receptor CG31760	XM_967262	XP_972355.3
LOC660746	NC_007416.3:5525385-5529468	127119	0.591279	117121	133099	casein kinase II subunit alpha-like	XM_008201254	XP_008199476.1
LOC660629	NC_007416.3:5536334-5544267	0	0.044994	0	0	trafficking protein particle complex subunit 8	XM_966845	XP_971938.1
LOC660448	NC_007416.3:5548011-5585945	10126	0.91352	0.943156	0.782716	myocyte-specific enhancer factor 2 isoform X1	XM_008201177	XP_008199399.1
LOC103314656	NC_007416.3:5593713-5595324	0	0.139151	0	0.0382363	mono [ADP-ribose] polymerase PARP16-like	XM_008201176	XP_008199398.1
LOC660140	NC_007416.3:5597052-5623040	1043.39	907722	1091.56	1025.61	syndecan	XM_008201175	XP_008199397.1
LOC660074	NC_007416.3:5681387-5688360	0	0.015063	0	0.0384585	mothers against decapentaplegic homolog 4	XM_966336	XP_971429.2
LOC660011	NC_007416.3:5689103-5836903	248.6	208705	218001	214864	AP-2 complex subunit alpha	XM_008201169	XP_008199391.1
LOC659677	NC_007416.3:5689103-5836903	230666	185.72	215173	199305	dynein beta chain, ciliary isoform X1	XM_008201160	XP_008199382.1
LOC659886	NC_007416.3:5689103-5836903	20.1	176745	24008	212526	uncharacterized protein LOC659886 isoform X2	XM_008201165	XP_008199387.1
LOC659886	NC_007416.3:5689103-5836903	332302	549219	449643	369162	uncharacterized protein LOC659886 isoform X2	XM_008201165	XP_008199387.1
LOC659886	NC_007416.3:5689103-5836903	493513	317068	521386	430989	uncharacterized protein LOC659886 isoform X2	XM_008201165	XP_008199387.1
LOC659886	NC_007416.3:5689103-5836903	565848	46696	60532	514852	uncharacterized protein LOC659886 isoform X2	XM_008201165	XP_008199387.1
LOC659747	NC_007416.3:5689103-5836903	0	0.0475431	0.0506087	0.11305	phosphoglycerate mutase 1	XM_966024	XP_971117.1
LOC659677	NC_007416.3:5689103-5836903	0.0510737	0.072736	0.0347006	0.0163075	dynein beta chain, ciliary isoform X1	XM_008201160	XP_008199382.1
LOC659609	NC_007416.3:5689103-5836903	0.301815	0.251525	0.0862429	0.0250073	endothelin-converting enzyme 1-like	XM_008201159	XP_008199381.1
LOC103314654	NC_007416.3:5689103-5836903	0.260781	0.0529116	0.131624	0.158148	limbic system-associated membrane protein-like	XM_008201157	XP_008199379.1
LOC103314652	NC_007416.3:5855370-5859539	0.0627095	0.0636235	0.0357897	0	uncharacterized protein LOC103314652	XM_008201156	XP_008199378.1
LOC103314651	NC_007416.3:5859577-5862238	0.0324073	0	0.040481	0	uncharacterized protein LOC103314651	XM_008201154	XP_008199376.1
LOC659126	NC_007416.3:5862520-5865882	0.0161684	0.0777613	0	0	suppressor protein SRP40	XM_965458	XP_970551.1
LOC103314650	NC_007416.3:5866535-5870243	391473	107573	295907	151826	uncharacterized protein LOC103314650	XM_008201153	XP_008199375.1
LOC658971	NC_007416.3:5874334-5879353	71.26	684095	707912	762378	SHC-transforming protein 1	XM_965317	XP_970410.1
LOC658899	NC_007416.3:5880628-5890084	674754	65221	667412	492798	chromodomain-helicase-DNA-binding protein 1	XM_965250	XP_970343.3
LOC658899	NC_007416.3:5880628-5890084	102303	965762	101613	835885	chromodomain-helicase-DNA-binding protein 1	XM_965250	XP_970343.3
LOC103314648	NC_007416.3:5900736-5909079	844486	83952	962266	666986	lysine-specific demethylase lid	XM_008201148	XP_008199370.1
LOC658825	NC_007416.3:5915446-5975975	513838	695424	503003	132593	uncharacterized protein LOC658825	XM_008201251	XP_008199473.1
LOC658825	NC_007416.3:5915446-5975975	225612	326926	304976	441004	uncharacterized protein LOC658825	XM_008201251	XP_008199473.1
0	NC_007416.3:5976996-5977185	114763	244988	172705	161341
LOC658755	NC_007416.3:5979452-5985189	126422	0.162712	0.0522456	0.100815	vitellogenin	XM_965117	XP_970210.1
LOC100141918	NC_007416.3:6014988-6017834	537301	477594	33.21	281019	galanin receptor type 3	XM_001812798	XP_001812850.1
LOC657917	NC_007416.3:6018914-6065056	0.0585326	0.0674413	0.121591	0.0488079	forkhead box protein P1-like isoform X1	XM_008201138	XP_008199360.1
LOC657053	NC_007416.3:6097912-6108041	926491	393884	147357	968884	uncharacterized protein LOC657053 isoform X1	XM_008201135	XP_008199357.1
LOC656154	NC_007416.3:6112522-6113348	384319	316464	392663	438903	zinc finger protein 706	XM_961253	XP_966346.1
LOC656886	NC_007416.3:6113384-6116887	0.139739	0.199681	0.119059	0.132566	tyrosine-protein kinase CSK isoform X1	XM_008201134	XP_008199356.1
RpS6	NC_007416.3:6118360-6119827	12.81	911535	914653	121874	ribosomal protein S6	NM_001172390	NP_001165861.1
Cda5	NC_007416.3:6203350-6221114	0.077779	0.0645972	0.221647	0.0853793	chitin deacetylase 5 isoform X2	XM_008202319	XP_008200541.1
LOC100142300	NC_007416.3:6279588-6283337	0	0	0.0413768	0	sodium/potassium-transporting ATPase subunit	XM_008202441	XP_008200663.1
LOC655654	NC_007416.3:6284529-6288870	3936.15	3545.21	6108.36	4861.97	zinc transporter 2-like	XM_008202550	XP_008200772.1
LOC655737	NC_007416.3:6291831-6295458	660871	443821	326202	983.95	facilitated trehalose transporter Tret1-like	XM_008202446	XP_008200668.1
LOC655988	NC_007416.3:6306740-6307905	124.23	890662	958066	795245	gamma-interferon-inducible lysosomal thiol	XM_008202450	XP_008200672.1
LOC656068,LOC656239	NC_007416.3:6309474-6371251	128815	109517	114186	127415
Ptc	NC_007416.3:6309474-6371251	178223	18019	180661	149441	patched	NM_001134377	NP_001127849.1
Ptc	NC_007416.3:6309474-6371251	283409	256463	295882	236862	patched	NM_001134377	NP_001127849.1
Ptc	NC_007416.3:6309474-6371251	257595	261463	350185	204579	patched	NM_001134377	NP_001127849.1
Ptc	NC_007416.3:6309474-6371251	208039	149359	24174	172267	patched	NM_001134377	NP_001127849.1
LOC656239	NC_007416.3:6309474-6371251	0.0486119	0.135543	0.121047	0.226158	very long-chain-fatty-acid--CoA ligase bubblegum	XM_008202451	XP_008200673.1
LOC100141543	NC_007416.3:6309474-6371251	503003	920804	870499	776431	receptor type guanylyl cyclase-like isoform X1	XM_008202430	XP_008200652.1
LOC100141543	NC_007416.3:6309474-6371251	590927	674136	611307	74618	receptor type guanylyl cyclase-like isoform X1	XM_008202430	XP_008200652.1
LOC656320	NC_007416.3:6309474-6371251	0.325461	0.156188	0.185781	0.377688	trypsin I-P1 isoform X2	XM_008202455	XP_008200677.1
Para	NC_007416.3:6309474-6371251	242104	231777	173812	210855	paralytic A isoform X2	XM_008201786	XP_008200008.1
Para	NC_007416.3:6309474-6371251	12583	262706	165324	202394	paralytic A isoform X2	XM_008201786	XP_008200008.1
Para	NC_007416.3:6309474-6371251	777646	147782	31682	204934	paralytic A isoform X2	XM_008201786	XP_008200008.1
Para	NC_007416.3:6309474-6371251	956722	335022	288399	459349	paralytic A isoform X2	XM_008201786	XP_008200008.1
Para	NC_007416.3:6309474-6371251	30593	364967	404974	324482	paralytic A isoform X2	XM_008201786	XP_008200008.1
Para	NC_007416.3:6309474-6371251	209553	200479	203978	204327	paralytic A isoform X2	XM_008201786	XP_008200008.1
LOC656822	NC_007416.3:6383502-6389044	0.0132656	0	0.0117903	0.0750029	serine proteinase stubble	XM_963323	XP_968416.2
LOC656908	NC_007416.3:6390529-6498240	0.0213487	0	0	0	neurotrimin-like isoform X2	XM_963405	XP_968498.1
LOC107397586	NC_007416.3:6510049-6517769	116308	370076	511086	35948
LOC107397586	NC_007416.3:6510049-6517769	211369	0.71965	0.561108	0.418805
0	NC_007416.3:6521441-6521845	104292	303674	411076	251652
LOC657159	NC_007416.3:6529521-6543975	878339	78806	729938	987877	LOW QUALITY PROTEIN: neurofibromin	XM_008202461	XP_008200683.1
LOC657159	NC_007416.3:6529521-6543975	850875	688507	734535	732205	LOW QUALITY PROTEIN: neurofibromin	XM_008202461	XP_008200683.1
LOC657159	NC_007416.3:6529521-6543975	478705	386385	420177	433718	LOW QUALITY PROTEIN: neurofibromin	XM_008202461	XP_008200683.1
LOC657236	NC_007416.3:6544150-6550165	0.15916	0.657743	0.602309	0.33126	SRSF protein kinase 1	XM_963705	XP_968798.2
LOC657388	NC_007416.3:6554353-6558810	134139	990351	117625	129.1	exostosin-1	XM_963851	XP_968944.1
LOC657388	NC_007416.3:6554353-6558810	833.24	689195	803524	565463	exostosin-1	XM_963851	XP_968944.1
LOC657464	NC_007416.3:6559098-6564176	0.201981	0.136918	0.36604	0.277587	synapse-associated protein of 47 kDa isoform X2	XM_008202464	XP_008200686.1
LOC657623	NC_007416.3:6567589-6572918	0.891656	0.624502	142091	142929	double-stranded RNA-binding protein Staufen	XM_008202468	XP_008200690.1
0	NC_007416.3:6588922-6589110	299103	517016	224596	367176
0	NC_007416.3:6589677-6590850	32092	602291	2141	512063
0	NC_007416.3:6592234-6592696	285322	323139	36806	478482
0	NC_007416.3:6598931-6599607	146177	309002	132618	168668
0	NC_007416.3:6599836-6600228	17345	958455	341927	698556
LOC657858	NC_007416.3:6602127-6605905	155845	113481	159543	944309	protein lin-31 isoform X1	XM_008202469	XP_008200691.1
LOC657858	NC_007416.3:6602127-6605905	902027	289139	161955	252685	protein lin-31 isoform X1	XM_008202469	XP_008200691.1
LOC657941	NC_007416.3:6612920-6620047	132267	294493	109318	122888	endothelin-converting enzyme 1-like	XM_964361	XP_969454.3
LOC657941	NC_007416.3:6612920-6620047	26098	648509	446419	283625	endothelin-converting enzyme 1-like	XM_964361	XP_969454.3
LOC658095	NC_007416.3:6620128-6621059	285063	239089	253873	296074	uncharacterized protein C45G9.7	XM_964506	XP_969599.2
LOC658178	NC_007416.3:6623272-6633186	939175	100595	101.29	843452	chondroitin sulfate proteoglycan 4 isoform X1	XM_008202471	XP_008200693.1
LOC658258	NC_007416.3:6633333-6636353	0.0537014	0	0	0	eukaryotic translation initiation factor 2-alpha	XM_008202474	XP_008200696.1
LOC658330	NC_007416.3:6637775-6639255	196602	219005	183175	225975	protein tipE	XM_964728	XP_969821.1
LOC658403	NC_007416.3:6640572-6648086	0.0202755	0	0.0230235	0.114156	stAR-related lipid transfer protein 13	XM_008202477	XP_008200699.1
LOC658556	NC_007416.3:6650584-6651727	0.13871	0.0609791	0.222136	0.138064	uncharacterized protein LOC658556	XM_964934	XP_970027.1
LOC658640	NC_007416.3:6652989-6655181	815997	893886	853842	81458	prohormone-4	XM_008202478	XP_008200700.1
LOC658640	NC_007416.3:6652989-6655181	351637	379539	37045	357443	prohormone-4	XM_008202478	XP_008200700.1
LOC658640	NC_007416.3:6652989-6655181	588214	700915	757356	732903	prohormone-4	XM_008202478	XP_008200700.1
LOC658703	NC_007416.3:6655508-6659312	0.0829211	0.0387897	0.188017	0.132166	catenin alpha	XM_008202479	XP_008200701.1
LOC107397500	NC_007416.3:6660159-6662298	168.99	138958	161721	148624
LOC658843	NC_007416.3:6662351-6674729	351529	366603	352886	269396	histone-lysine N-methyltransferase trithorax	XM_008202486	XP_008200708.1
LOC658843	NC_007416.3:6662351-6674729	310811	278493	285789	296956	histone-lysine N-methyltransferase trithorax	XM_008202486	XP_008200708.1
LOC658552	NC_007416.3:6686634-6703840	0.282583	0.31615	0.36079	0.381652	serine/threonine-protein kinase 3	XM_970620	XP_975713.2
LOC659435	NC_007416.3:6743213-6783867	148534	131348	141997	106502	NGFI-A-binding protein homolog	XM_008202491	XP_008200713.1
LOC103314994	NC_007416.3:6743213-6783867	752762	624787	818801	890888	uncharacterized protein LOC103314994	XM_008202490	XP_008200712.1
LOC659626	NC_007416.3:6785568-6790157	0.147533	0.0325454	0	0	polycomb group RING finger protein 3	XM_965913	XP_971006.2
LOC660024	NC_007416.3:6848954-6857102	0.100969	0.107814	0.0665696	0.0273333	nuclear receptor subfamily 2 group C member 1	XM_001813078	XP_001813130.1
LOC660155	NC_007416.3:6870910-6883580	0.931889	0.936107	0.484821	117429	synaptic vesicle glycoprotein 2B	XM_966410	XP_971503.1
LOC660216	NC_007416.3:6888338-6896486	0.266005	0.131982	0.0108253	0.0676125	protein ariadne-1	XM_008202494	XP_008200716.1
LOC660279	NC_007416.3:6899889-6907156	521858	690119	565694	27882	uncharacterized protein LOC660279	XM_008202495	XP_008200717.1
LOC660279	NC_007416.3:6899889-6907156	152451	130298	155613	903503	uncharacterized protein LOC660279	XM_008202495	XP_008200717.1
LOC660279	NC_007416.3:6899889-6907156	662462	689542	84321	612669	uncharacterized protein LOC660279	XM_008202495	XP_008200717.1
LOC660336	NC_007416.3:6909307-6972901	157934	120099	974053	105324	LOW QUALITY PROTEIN: uncharacterized protein	XM_008202496	XP_008200718.1
LOC659758	NC_007416.3:6975981-6985240	623.38	664585	591.06	580961	ubiquilin-1	XM_008202497	XP_008200719.1
LOC659758	NC_007416.3:6975981-6985240	1218.29	620425	642.84	646931	ubiquilin-1	XM_008202497	XP_008200719.1
LOC660398	NC_007416.3:6988946-7007738	592347	281411	391444	387034	uncharacterized protein LOC660398	XM_966629	XP_971722.1
LOC660460	NC_007416.3:7010768-7026473	0.0268328	0	0	0.0451169	protein MON2 homolog isoform X2	XM_008202502	XP_008200724.1
LOC660639	NC_007416.3:7069187-7081999	0	0.0111857	0	0	voltage-dependent calcium channel subunit	XM_008202558	XP_008200780.1
LOC660150	NC_007416.3:7083053-7086439	454706	272282	364369	469737	LOW QUALITY PROTEIN: 14-3-3 protein zeta	XM_008202503	XP_008200725.1
LOC660755	NC_007416.3:7088614-7145032	0.190363	0.0796912	0.154572	0.127642	protein grainyhead isoform X1	XM_008202504	XP_008200726.1
LOC661134	NC_007416.3:7178224-7188094	202907	267237	236886	190.77	pleckstrin homology domain-containing family M	XM_967315	XP_972408.1
LOC661190	NC_007416.3:7188130-7233621	0.0790334	0.0250411	0.00978515	0	KN motif and ankyrin repeat domain-containing	XM_967366	XP_972459.1
LOC661244	NC_007416.3:7188130-7233621	0	0	0.0215379	0	major facilitator superfamily domain-containing	XM_967417	XP_972510.2
LOC661306	NC_007416.3:7188130-7233621	0.236228	0.208081	0.100542	0.198295	LOW QUALITY PROTEIN: rho GTPase-activating	XM_008202510	XP_008200732.1
LOC660692	NC_007416.3:7236835-7240290	5203.34	4031.39	3284.97	4658.46	transketolase-like protein 2 isoform X1	XM_962126	XP_967219.2
LOC661356	NC_007416.3:7242848-7260800	59.14	416046	168882	151267	trehalase-like isoform X2	XM_008202517	XP_008200739.1
LOC661356	NC_007416.3:7242848-7260800	116.75	750475	71343	107397	trehalase-like isoform X2	XM_008202517	XP_008200739.1
LOC661405	NC_007416.3:7264785-7275214	681631	516321	696081	583977	microtubule-associated serine/threonine-protein	XM_008202519	XP_008200741.1
LOC661405	NC_007416.3:7264785-7275214	968613	759329	89255	813458	microtubule-associated serine/threonine-protein	XM_008202519	XP_008200741.1
LOC661405	NC_007416.3:7264785-7275214	190449	164211	159909	116094	microtubule-associated serine/threonine-protein	XM_008202519	XP_008200741.1
LOC661450	NC_007416.3:7275308-7296754	222459	152783	208328	174468	solute carrier organic anion transporter family	XM_967605	XP_972698.1
LOC660914	NC_007416.3:7301322-7308890	417138	356237	467653	346317	protein tyrosine phosphatase type IVA 1	XM_008202523	XP_008200745.1
LOC661489	NC_007416.3:7308917-7312220	0.786504	0.812424	0.634435	0.712085	protein phosphatase methylesterase 1	XM_967644	XP_972737.1
LOC661531	NC_007416.3:7320025-7339106	444315	395333	391462	357023	NACHT and WD repeat domain-containing protein 1	XM_008202527	XP_008200749.1
LOC661531	NC_007416.3:7320025-7339106	298247	306858	298188	27032	NACHT and WD repeat domain-containing protein 1	XM_008202527	XP_008200749.1
LOC100141965	NC_007416.3:7342988-7343926	5015.45	1134.67	1540.69	2867.19	keratin, type I cytoskeletal 10-like	XM_001815033	XP_001815085.1
LOC661664	NC_007416.3:7348054-7354427	0.167615	0.116027	0.131072	0.231306	histone-arginine methyltransferase CARMER	XM_008202538	XP_008200760.1
LOC661706	NC_007416.3:7357161-7396027	241167	207203	232791	230801	protein SZT2-like isoform X1	XM_008202532	XP_008200754.1
LOC661706	NC_007416.3:7357161-7396027	533039	413744	431742	393534	protein SZT2-like isoform X1	XM_008202532	XP_008200754.1
LOC661706	NC_007416.3:7357161-7396027	187937	141484	158799	151.49	protein SZT2-like isoform X1	XM_008202532	XP_008200754.1
LOC661242	NC_007416.3:7398120-7399977	122769	94088	101833	907569	dnaJ protein homolog 1	XM_008202539	XP_008200761.1
LOC661785	NC_007416.3:7400499-7412650	0.0208226	0.192155	0.0755413	0	peroxidase	XM_008202547	XP_008200769.1
LOC661825	NC_007416.3:7400499-7412650	877883	570312	708333	630089	kinesin-like protein KIF21B	XM_967960	XP_973053.2
LOC661825	NC_007416.3:7400499-7412650	909533	65441	770205	678074	kinesin-like protein KIF21B	XM_967960	XP_973053.2
LOC661913	NC_007416.3:7413451-7421900	137996	135.76	129096	101563	endophilin-A isoform X1	XM_008202541	XP_008200763.1
LOC661995	NC_007416.3:7464396-7469942	556253	218913	274187	202288	dual specificity mitogen-activated protein	XM_968123	XP_973216.2
LOC661995	NC_007416.3:7464396-7469942	610156	479746	484.71	199928	dual specificity mitogen-activated protein	XM_968123	XP_973216.2
LOC660322	NC_007416.3:7490107-7699960	160976	155657	130694	132067	zinc finger protein basonuclin-2-like	XM_008200782	XP_008199004.1
0	NC_007416.3:7704176-7704745	0.657863	139999	0.152983	0.476634
LOC660261	NC_007416.3:7720415-7732544	0.200936	0.18229	0.482473	0.275991	nuclear factor 1 C-type isoform X1	XM_008200848	XP_008199070.1
LOC660139	NC_007416.3:7735842-7758791	0.154799	0	0.0404148	0.171621	E3 ubiquitin-protein ligase Siah1-like isoform	XM_966399	XP_971492.1
LOC659815	NC_007416.3:7758807-7761443	45873.8	33133.9	40249	37834.1	probable very-long-chain enoyl-CoA reductase	XM_966087	XP_971180.1
Fim	NC_007416.3:7775247-7780720	0.0643728	0.0510476	0.126159	0.0421504	fimbrin isoform X1	XM_008200777	XP_008198999.1
LOC659123	NC_007416.3:7799578-7856110	0.305455	0.367764	0.279936	0.199779	plexin-A2	XM_008200845	XP_008199067.1
LOC659041	NC_007416.3:7857013-7865829	0.178696	0.0331644	0.0387466	0.0403296	band 4.1-like protein 4	XM_008200781	XP_008199003.1
LOC658967	NC_007416.3:7866648-7870056	0.242997	0	0.0230695	0.145313	Golgi phosphoprotein 3 homolog rotini	XM_965313	XP_970406.1
LOC103314519	NC_007416.3:7882464-7889100	0.089369	0.14046	0.0213587	0.100013	uncharacterized protein LOC103314519	XM_008200838	XP_008199060.1
0	NC_007416.3:7912103-7912462	548268	117851	511495	654496
LOC658611	NC_007416.3:7917244-7925192	0.00753423	0.00885875	0.0122717	0.0104596	rho guanine nucleotide exchange factor 17	XM_008200836	XP_008199058.1
LOC658534	NC_007416.3:7926162-7928528	0.201857	0.371642	0.238062	0.305522	protein tipE	XM_008200835	XP_008199057.1
LOC658457	NC_007416.3:7928926-7933091	90596	751159	795754	877584	uncharacterized protein LOC658457	XM_964845	XP_969938.1
LOC658457	NC_007416.3:7928926-7933091	153972	205653	235523	275195	uncharacterized protein LOC658457	XM_964845	XP_969938.1
LOC658381	NC_007416.3:7928926-7933091	245615	282424	336675	264905	protein tipE	XM_964775	XP_969868.2
LOC658308	NC_007416.3:7933173-7935694	551358	503725	667194	526573	uncharacterized protein LOC658308 isoform X1	XM_008200833	XP_008199055.1
LOC658231	NC_007416.3:7936112-7937339	0	0.0462415	0	0	protein unc-50 homolog	XM_964637	XP_969730.1
LOC658156	NC_007416.3:7937445-7942918	293001	203152	254868	239505	transmembrane protein 63A	XM_964565	XP_969658.2
LOC657912	NC_007416.3:7948718-7960416	218083	115923	283228	0	amyloid beta A4 precursor protein-binding family	XM_008200827	XP_008199049.1
LOC657912	NC_007416.3:7948718-7960416	759512	572383	73995	889773	amyloid beta A4 precursor protein-binding family	XM_008200827	XP_008199049.1
LOC657832	NC_007416.3:7960642-7961565	101145	0.449977	0.515997	0.431977	ubiquitin-conjugating enzyme E2 N	XM_964267	XP_969360.1
LOC657676	NC_007416.3:7961676-7969575	0.0356831	0	0.015854	0.10368	ceramide kinase	XM_964123	XP_969216.1
LOC100142135	NC_007416.3:7972911-7974500	0.048462	0	0	0	E3 ubiquitin-protein ligase MSL2 isoform X2	XM_008200824	XP_008199046.1
LOC656818	NC_007416.3:7976475-7981757	0.0910591	0.0200122	0.0185889	0	solute carrier family 12 member 8	XM_001809917	XP_001809969.1
LOC657440	NC_007416.3:7986863-7994253	0.0140834	0	0.0108004	0	endoribonuclease Dcr-1	XM_008200822	XP_008199044.1
LOC657366	NC_007416.3:7995638-7999576	0.0896231	0.0510778	0.192916	0	probable elongation factor 1-delta isoform X1	XM_963830	XP_968923.1
LOC657129	NC_007416.3:8041037-8052586	0	0.0228014	0.0172368	0.0454742	WASH complex subunit 7	XM_008200780	XP_008199002.1
LOC656971	NC_007416.3:8052691-8057778	0.120016	0.108144	0.0837731	0.0990413	phospholipid scramblase 2 isoform X1	XM_008200811	XP_008199033.1
LOC656881	NC_007416.3:8060528-8061953	165523	131729	148746	148603	ras-related protein Rap-2c	XM_963381	XP_968474.1
LOC103314516,LOC656791	NC_007416.3:8099646-8103651	0.237901	0.054228	0	0.264525
LOC656708	NC_007416.3:8103851-8130332	862967	80423	806788	759309	arf-GAP with SH3 domain, ANK repeat and PH	XM_008200810	XP_008199032.1
LOC656708	NC_007416.3:8103851-8130332	439512	417815	419625	31.17	arf-GAP with SH3 domain, ANK repeat and PH	XM_008200810	XP_008199032.1
LOC656628	NC_007416.3:8103851-8130332	183288	262207	242592	331873	probable hydroxyacid-oxoacid transhydrogenase,	XM_963143	XP_968236.1
LOC656377	NC_007416.3:8132717-8160962	0	0.00961054	0	0	uncharacterized protein LOC656377	XM_962914	XP_968007.2
LOC656296	NC_007416.3:8183222-8216960	0.0982189	0.0758515	0.0916796	0.0553569	DNA-binding protein SATB1 isoform X2	XM_008200804	XP_008199026.1
LOC656212	NC_007416.3:8239469-8282610	458729	763157	824319	472109	solute carrier organic anion transporter family	XM_962755	XP_967848.2
LOC656212	NC_007416.3:8239469-8282610	639027	354704	581091	473568	solute carrier organic anion transporter family	XM_962755	XP_967848.2
LOC656042	NC_007416.3:8297458-8330479	51877	423868	526631	615055	RNA-binding protein 24-B	XM_962597	XP_967690.1
LOC655326	NC_007416.3:8332944-8347650	0.79643	0.618146	0.825335	0.758322	casein kinase I isoform gamma-3-like isoform X1	XM_008200799	XP_008199021.1
LOC655884	NC_007416.3:8418325-8463256	158162	177757	147302	103929	steroid receptor seven-up, isoforms B/C	XM_962444	XP_967537.1
0	NC_007416.3:8463522-8464031	181865	436223	280112	127599
LOC655799	NC_007416.3:8475853-8483390	0.0103158	0.0455226	0	0	pyruvate dehydrogenase phosphatase regulatory	XM_008200798	XP_008199020.1
LOC103314511	NC_007416.3:8486128-8497037	0.262646	0.122179	0.102514	0.138928	heat shock factor protein-like isoform X1	XM_008200790	XP_008199012.1
LOC103314512	NC_007416.3:8497045-8545835	190065	144829	170341	351.74	protein pigeon isoform X1	XM_008200794	XP_008199016.1
LOC655552	NC_007416.3:8497045-8545835	0.274653	0.269693	0.113373	0.182178	protein RTF2 homolog	XM_962105	XP_967198.1
LOC654903	NC_007416.3:8549694-8566296	205313	133085	154004	147376	transportin-1, transcript variant X2	XR_511684	0
LOC659129	NC_007417.3:5765-35064	0.17699	0.122307	0.131446	0.454722	putative U5 small nuclear ribonucleoprotein 200	XM_965461	XP_970554.1
LOC659207	NC_007417.3:37189-67940	717146	799634	426957	791518	transferrin-like isoform X1	XM_008201719	XP_008199941.1
LOC107398203	NC_007417.3:129410-132449	0.421075	0.30353	0.347384	0.361405
0	NC_007417.3:174978-175266	117686	104963	986726	703408
0	NC_007417.3:339448-339882	229649	242002	11351	143011
0	NC_007417.3:387334-389148	123159	196755	124806	166246
LOC655471	NC_007417.3:455608-456709	0.192716	0.0446748	0.0616051	0.0552091	LOW QUALITY PROTEIN: cleavage and	XM_008201378	XP_008199600.1
LOC103314710	NC_007417.3:510328-517644	129685	187613	142307	159027	Down syndrome cell adhesion molecule-like	XM_008201394	XP_008199616.1
LOC107398242	NC_007417.3:588333-590409	587.55	959785	938135	548455
LOC107398242	NC_007417.3:588333-590409	2075.85	2294.38	2005.67	1075.05
LOC103314711	NC_007417.3:593052-594666	0.882245	0.420464	0.235719	0.602715	GATA zinc finger domain-containing protein	XM_008201395	XP_008199617.1
LOC655967	NC_007417.3:610545-623695	0.169619	0.657309	0.467672	0.359899	RING finger protein 44	XM_008201382	XP_008199604.1
LOC103314708,LOC656130	NC_007417.3:637811-656750	0.0368987	0.0210471	0	0
LOC656383	NC_007417.3:662166-690604	851695	791713	836931	648041	PHD and RING finger domain-containing protein 1	XM_008201385	XP_008199607.1
LOC655494	NC_007417.3:662166-690604	1278.6	1214.08	1340.88	1030.8	lysosomal aspartic protease	XM_961424	XP_966517.1
0	NC_007417.3:692171-693303	305515	656496	199697	328287
LOC107398263	NC_007417.3:694014-696379	171722	264535	111552	0.507462
LOC656464	NC_007417.3:703705-712391	147896	103876	148.54	116768	neurofilament heavy polypeptide	XM_971100	XP_976193.1
LOC656552	NC_007417.3:718480-736300	0.354693	0.311865	0.3022	0.30512	cAMP-dependent protein kinase catalytic subunit	XM_008201387	XP_008199609.1
LOC107398265	NC_007417.3:748129-845152	460047	399823	399689	523713
LOC658973	NC_007417.3:905879-921295	596257	526772	606943	524786	transmembrane protein 183	XM_965319	XP_970412.1
LOC658901	NC_007417.3:921489-1082804	0.387065	0.272594	0.225052	0.311808	liprin-alpha-1 isoform X12	XM_008201272	XP_008199494.1
0	NC_007417.3:1466806-1468081	168935	0.319309	0.306605	0.524256
0	NC_007417.3:1468319-1470433	156839	0.390521	0.591743	16986
LOC660014	NC_007417.3:1516711-1521608	0.316192	0.404884	0.202913	0.57059	carboxypeptidase Q isoform X2	XM_008192824	XP_008191046.1
LOC103312362	NC_007417.3:1524972-1578944	175522	167733	942609	191745	protein unc-80 homolog	XM_008192834	XP_008191056.1
LOC103312362	NC_007417.3:1524972-1578944	192745	158554	149716	142781	protein unc-80 homolog	XM_008192834	XP_008191056.1
LOC103312362	NC_007417.3:1524972-1578944	162341	181892	147048	276569	protein unc-80 homolog	XM_008192834	XP_008191056.1
LOC103312362	NC_007417.3:1524972-1578944	122569	151803	108853	11815	protein unc-80 homolog	XM_008192834	XP_008191056.1
LOC103312362	NC_007417.3:1524972-1578944	926024	948769	111001	859165	protein unc-80 homolog	XM_008192834	XP_008191056.1
LOC107397418	NC_007417.3:1626683-1628735	0.166564	0.346317	0.0935663	0
LOC660450	NC_007417.3:1631836-1638060	0.095431	0	0	0	uncharacterized MFS-type transporter C09D4.1	XM_008192835	XP_008191057.1
LOC657607	NC_007417.3:1781397-1802969	0.27214	0.67452	0.158399	0.565599	NADP-dependent malic enzyme	XM_964058	XP_969151.1
LOC657686	NC_007417.3:1803164-1832970	0.714796	189394	0.403318	102875	NADP-dependent malic enzyme isoform X2	XM_008195131	XP_008193353.1
LOC657760	NC_007417.3:1836345-1841870	217681	160377	187046	168027	ras-related protein Rab-39B	XM_964202	XP_969295.1
LOC657841	NC_007417.3:1850199-1855803	148222	128812	0.715106	0.747381	solute carrier family 35 member F2-like	XM_008195132	XP_008193354.1
LOC657922	NC_007417.3:1857592-1872800	594325	56664	613472	585954	RNA polymerase-associated protein CTR9 homolog	XM_964348	XP_969441.1
LOC657922	NC_007417.3:1857592-1872800	923674	655988	933585	784912	RNA polymerase-associated protein CTR9 homolog	XM_964348	XP_969441.1
LOC657922	NC_007417.3:1857592-1872800	909762	909716	754733	843726	RNA polymerase-associated protein CTR9 homolog	XM_964348	XP_969441.1
LOC658166	NC_007417.3:1880257-2078368	0.187077	0.0443414	0.0709996	0.0794524	uncharacterized protein LOC658166	XM_008195134	XP_008193356.1
LOC103313011	NC_007417.3:1880257-2078368	0	0	0.098415	0	uncharacterized protein C9orf117 homolog	XM_008195133	XP_008193355.1
LOC655028	NC_007417.3:2147420-2284549	0.257373	0.230867	0.217077	0.635055	ecdysone-induced protein 74EF isoform A isoform	XM_008202580	XP_008200802.1
LOC103315009	NC_007417.3:2147420-2284549	847963	88656	0	240525	U7 snRNA-associated Sm-like protein LSm11	XM_008202569	XP_008200791.1
LOC103315009	NC_007417.3:2147420-2284549	543008	362205	640159	482494	U7 snRNA-associated Sm-like protein LSm11	XM_008202569	XP_008200791.1
LOC655096	NC_007417.3:2285529-2294672	223008	169.71	171679	193931	V-type proton ATPase 116 kDa subunit a isoform 1	XM_008202587	XP_008200809.1
LOC655096	NC_007417.3:2285529-2294672	398.01	366265	350308	381773	V-type proton ATPase 116 kDa subunit a isoform 1	XM_008202587	XP_008200809.1
LOC655329	NC_007417.3:2302083-2338870	586689	600403	912067	597457	testican-2	XM_961871	XP_966964.1
LOC655329	NC_007417.3:2302083-2338870	162443	136164	157166	152026	testican-2	XM_961871	XP_966964.1
LOC655578	NC_007417.3:2349426-2378450	48817	283359	38803	220948	neuropeptide Y receptor type 2	XM_962139	XP_967232.2
LOC655578	NC_007417.3:2349426-2378450	62398	785335	527427	69323	neuropeptide Y receptor type 2	XM_962139	XP_967232.2
LOC655655	NC_007417.3:2381529-2396659	125.18	150466	126902	161322	spermine oxidase-like	XM_008202594	XP_008200816.1
LOC655738	NC_007417.3:2381529-2396659	0.142751	0.147455	0.210998	0.4247	stAR-related lipid transfer protein 7,	XM_962301	XP_967394.1
LOC655829	NC_007417.3:2396659-2405641	525218	474674	479478	495949	cell division cycle and apoptosis regulator	XM_008202595	XP_008200817.1
LOC655649	NC_007417.3:2407952-2411136	183014	268142	17221	294244	peptidyl-prolyl cis-trans isomerase	XM_961215	XP_966308.2
LOC655989	NC_007417.3:2416432-2422927	913151	107536	113755	187549	uncharacterized protein DDB_G0271670-like	XM_008202598	XP_008200820.1
LOC656069	NC_007417.3:2423295-2424026	0	0.322095	0	0	uncharacterized protein LOC656069	XM_962621	XP_967714.1
LOC656156	NC_007417.3:2428335-2446499	0.480664	0.399862	0.403937	0.390094	A disintegrin and metalloproteinase with	XM_008202599	XP_008200821.1
LOC656488	NC_007417.3:2457719-2471258	0.340071	0.148475	0.024297	0.110679	uncharacterized protein LOC656488	XM_008202603	XP_008200825.1
LOC656570	NC_007417.3:2472743-2476608	0.0453956	0.0290861	0.0857894	0.105373	nose resistant to fluoxetine protein 6-like	XM_008202604	XP_008200826.1
LOC656823	NC_007417.3:2483457-2499369	139134	132339	101714	842158	uridine phosphorylase 1-like isoform X2	XM_963324	XP_968417.2
LOC100142058	NC_007417.3:2483457-2499369	0.238388	0.337816	0.329043	0.250165	ATP-dependent RNA helicase A	XM_001811078	XP_001811130.1
LOC656996	NC_007417.3:2503476-2506212	238902	186514	224012	202655	tetraspanin-13 isoform X1	XM_963485	XP_968578.2
LOC656996	NC_007417.3:2503476-2506212	632792	719232	772668	693138	tetraspanin-13 isoform X1	XM_963485	XP_968578.2
LOC657076	NC_007417.3:2506683-2513950	0	0.362609	0.427051	0	MKI67 FHA domain-interacting nucleolar	XM_008202610	XP_008200832.1
LOC657237	NC_007417.3:2540648-2565051	0.0147658	0.0127834	0.0500626	0.0950351	ubiquitin carboxyl-terminal hydrolase 1	XM_963706	XP_968799.1
LOC657465	NC_007417.3:2565360-2573970	331969	276414	308302	297227	heterogeneous nuclear ribonucleoprotein A1,	XM_963923	XP_969016.3
LOC657699	NC_007417.3:2581341-2587326	138294	127809	0.47188	0.227931	transcription elongation factor B polypeptide 2	XM_964142	XP_969235.2
LOC657778	NC_007417.3:2588283-2660064	159815	140.63	162863	138101	furin-like protease 2	XM_964214	XP_969307.1
LOC657778	NC_007417.3:2588283-2660064	121.64	106096	109712	111022	furin-like protease 2	XM_964214	XP_969307.1
nAChRa8	NC_007417.3:2669233-2671073	0	0	0	0.0647646	nicotinic acetylcholine receptor alpha 8 subunit	NM_001162526	NP_001155998.1
LOC658096	NC_007417.3:2671741-2681309	874814	506496	862554	619118	peroxidase isoform X1	XM_008202563	XP_008200785.1
LOC658179	NC_007417.3:2682281-2694188	0.129723	0.231421	0.120134	0.0510408	splicing factor 3A subunit 1 isoform X1	XM_964588	XP_969681.1
Dad	NC_007417.3:2709444-2730511	0.275886	0.280336	0.113131	0.350467	daughters against dpp	NM_001145906	NP_001139378.1
LOC103315018	NC_007417.3:2732900-2735998	172898	133.16	165622	143787	transmembrane protein 127-like	XM_008202624	XP_008200846.1
LOC658917	NC_007417.3:2843476-2872068	29177	379487	248834	177543	delta-1-pyrroline-5-carboxylate synthase	XM_008202627	XP_008200849.1
LOC659436	NC_007417.3:2990306-3004695	0.0180955	0.0389825	0.0239927	0.0110503	early growth response protein 1-B isoform X2	XM_008202634	XP_008200856.1
LOC654963,LOC655097	NC_007417.3:3090948-3134318	245871	134628	156438	170152
LOC103314979	NC_007417.3:3138217-3145147	759865	106865	130124	992173	uncharacterized protein LOC103314979	XM_008202404	XP_008200626.1
LOC103314979	NC_007417.3:3138217-3145147	872009	720713	1006.73	721755	uncharacterized protein LOC103314979	XM_008202404	XP_008200626.1
LOC103314979	NC_007417.3:3138217-3145147	577157	487114	568033	570736	uncharacterized protein LOC103314979	XM_008202404	XP_008200626.1
LOC655330	NC_007417.3:3148044-3150817	0.0143298	0.0163498	0.0477014	0.0270647	LETM1 and EF-hand domain-containing protein	XM_008202406	XP_008200628.1
LOC655414	NC_007417.3:3151063-3222045	283285	172389	179508	157367	probable JmjC domain-containing histone	XM_008202407	XP_008200629.1
LOC107398467,LOC655414	NC_007417.3:3151063-3222045	934028	103996	994053	832303
LOC107398467	NC_007417.3:3151063-3222045	0.0423304	0.0248786	0.0264104	0.0380595
LOC655656	NC_007417.3:3236232-3255481	0.268512	0.260549	0.173593	0.523006	exportin-7 isoform X1	XM_008202411	XP_008200633.1
LOC655912	NC_007417.3:3258253-3260463	0.0173851	0.085763	0.0308973	0	galactoside 2-alpha-L-fucosyltransferase 3-like	XM_962469	XP_967562.2
LOC656157	NC_007417.3:3284147-3286161	0	0.0245325	0	0	palmitoyltransferase ZDHHC6	XM_962702	XP_967795.1
LOC655491	NC_007417.3:3288378-3296663	2336.57	3694.15	2795.22	3142.95	tubulin alpha-1A chain	XM_961314	XP_966407.1
LOC655491	NC_007417.3:3288378-3296663	272503	172654	206807	211012	tubulin alpha-1A chain	XM_961314	XP_966407.1
LOC656571	NC_007417.3:3311464-3315986	0.263916	0.0677091	0.0263654	0	interleukin enhancer-binding factor 2 homolog	XM_963092	XP_968185.1
LOC656824	NC_007417.3:3321743-3377776	179276	11714	127473	132151	RNA-binding protein Musashi homolog 2 isoform	XM_963325	XP_968418.2
LOC656824	NC_007417.3:3321743-3377776	113902	141743	201198	134636	RNA-binding protein Musashi homolog 2 isoform	XM_963325	XP_968418.2
LOC107398610	NC_007417.3:3321743-3377776	671024	594018	679453	617549
LOC657238	NC_007417.3:3466299-3571352	134926	112673	131.4	111877	protein couch potato isoform X2	XM_963707	XP_968800.3
LOC657546	NC_007417.3:3586502-3594533	374.34	389791	345117	308454	glycerol-3-phosphate acyltransferase 3 isoform	XM_008202421	XP_008200643.1
LOC656649	NC_007417.3:3596891-3598602	717213	107729	791187	134498	tubulin alpha-1 chain	XM_961399	XP_966492.1
LOC657700	NC_007417.3:3607473-3612666	106721	854786	100954	908215	NHL repeat-containing protein 2 isoform X1	XM_964143	XP_969236.2
LOC657779	NC_007417.3:3617096-3618999	0.380349	0.448446	0.726284	0.596346	protein RMD5 homolog A	XM_964215	XP_969308.1
LOC658704	NC_007417.3:3661509-3672736	144.34	146926	174858	149315	LOW QUALITY PROTEIN: putative leucine-rich	XM_008202642	XP_008200864.1
LOC659146	NC_007417.3:3684548-3691335	937603	103649	822807	79271	transcription elongation regulator 1 isoform X2	XM_008202654	XP_008200876.1
LOC659146	NC_007417.3:3684548-3691335	826314	900753	84.62	827494	transcription elongation regulator 1 isoform X2	XM_008202654	XP_008200876.1
LOC659361	NC_007417.3:3698275-3727145	573053	573971	617171	545402	pyruvate kinase-like	XM_008202658	XP_008200880.1
0	NC_007417.3:3735264-3735692	422171	527531	581383	352249
LOC659560	NC_007417.3:3735727-3752287	341648	433923	552211	428944	protein hu-li tai shao isoform X3	XM_008202663	XP_008200885.1
LOC659560	NC_007417.3:3735727-3752287	283.02	354121	314992	340184	protein hu-li tai shao isoform X3	XM_008202663	XP_008200885.1
LOC659696	NC_007417.3:3752407-3758838	0.234555	0.325743	0	0.0896458	U4/U6.U5 small nuclear ribonucleoprotein 27 kDa	XM_965975	XP_971068.1
LOC660025	NC_007417.3:3784458-3793957	0	0	0.0117814	0	transferrin	XM_008202646	XP_008200868.1
fbl	NC_007417.3:3800651-3807935	417536	495019	349779	363489	fumble isoform X1	XM_008202639	XP_008200861.1
LOC660337	NC_007417.3:3809920-3814960	494931	448255	485283	482685	eukaryotic peptide chain release factor subunit	XM_966575	XP_971668.1
LOC660521	NC_007417.3:3817039-3818837	161693	137682	838444	134309	ubiquitin-like protein FUBI	XM_966745	XP_971838.1
LOC660697	NC_007417.3:3872209-3894654	0.0107498	0.035855	0	0.0206334	slit homolog 2 protein	XM_966906	XP_971999.1
0	NC_007417.3:3975874-3976047	0	132244	0	24947
0	NC_007417.3:3981097-3981487	138147	0.961321	278373	0
0	NC_007417.3:3984309-3984750	0.491231	159027	115231	227648
0	NC_007417.3:3985683-3986120	0.955626	471422	208281	125025
0	NC_007417.3:3988417-3988845	298516	572062	152887	380993
0	NC_007417.3:3988981-3989396	16976	253106	117517	115771
0	NC_007417.3:3989579-3989958	238128	547761	161672	668903
0	NC_007417.3:3990378-3990786	322903	348836	16004	272094
0	NC_007417.3:3991366-3992202	138892	322022	116569	306459
0	NC_007417.3:3992545-3992990	176946	487553	0.804161	355324
0	NC_007417.3:4012045-4012569	519711	621197	4.19	227971
LOC660918	NC_007417.3:4013410-4122658	364559	345118	395522	411968	prostasin-like	XM_008202674	XP_008200896.1
LOC660808	NC_007417.3:4013410-4122658	312477	298779	221699	214641	slit homolog 1 protein	XM_008202675	XP_008200897.1
LOC661030	NC_007417.3:4127752-4135267	0.040227	0.0186425	0.0453692	0.155207	protein toll	XM_967219	XP_972312.1
0	NC_007417.3:4277080-4277263	1688.97	2889.84	1846.56	2218.55
0	NC_007417.3:4287440-4287639	0	238747	0	139618
0	NC_007417.3:4313745-4314101	253222	130707	442568	0
0	NC_007417.3:4314243-4314460	116278	337337	145186	0.884511
0	NC_007417.3:4314610-4314858	41179	104406	534419	0.576173
0	NC_007417.3:4385001-4385259	659472	273569	149089	416355
LOC661135	NC_007417.3:4385889-4450665	567294	437412	540429	483675	slit homolog 3 protein	XM_967316	XP_972409.1
0	NC_007417.3:4385889-4450665	952448	317451	523776	623436
0	NC_007417.3:4385889-4450665	641537	513309	53688	404451
0	NC_007417.3:4385889-4450665	881844	761488	668044	635281
0	NC_007417.3:4385889-4450665	103425	104214	650822	101759
LOC661191	NC_007417.3:4513799-4515708	18523.8	10854.8	17705	12168.7	cell wall protein DAN4-like	XM_967367	XP_972460.1
LOC661245	NC_007417.3:4515744-4517294	0.458781	0.444511	0.51065	0	zinc finger C4H2 domain-containing protein	XM_967418	XP_972511.2
LOC659287	NC_007417.3:4517395-4526333	0.790164	0.430082	0.621684	0.492852	exostosin-2	XM_970984	XP_976077.1
Srf	NC_007417.3:4537704-4568582	0.334755	0.377623	0.135079	0.246716	serum response factor isoform X1	XM_008202641	XP_008200863.1
LOC103315034	NC_007417.3:4537704-4568582	334068	269181	501923	230354	uncharacterized LOC103315034	XR_511802	0
LOC103315034	NC_007417.3:4537704-4568582	844299	703463	847979	712615	uncharacterized LOC103315034	XR_511802	0
LOC103315035	NC_007417.3:4577460-4598794	0.317503	0.425356	0.152272	0.347894	uncharacterized protein LOC103315035	XM_008202679	XP_008200901.1
LOC661406	NC_007417.3:4577460-4598794	907101	112792	955915	100893	muscarinic acetylcholine receptor DM1	XM_008202680	XP_008200902.1
LOC661406	NC_007417.3:4577460-4598794	892498	114399	788921	873891	muscarinic acetylcholine receptor DM1	XM_008202680	XP_008200902.1
LOC661618	NC_007417.3:4611871-4617329	0.184868	0.0493834	0.13163	0.217178	CD81 antigen-like	XM_967768	XP_972861.1
LOC661665	NC_007417.3:4617580-4618464	4940.06	4410.7	4671.5	4232.03	60S ribosomal protein L18a	XM_967814	XP_972907.1
LOC103315039	NC_007417.3:4618806-4622571	571382	481664	589826	630829	zinc finger protein 708-like	XM_008202685	XP_008200907.1
LOC661826	NC_007417.3:4627225-4635312	397332	370219	388769	350643	collagen and calcium-binding EGF	XM_008202686	XP_008200908.1
LOC661869	NC_007417.3:4660646-4685827	106359	0.867388	0.688931	0.324402	alkaline phosphatase-like	XM_968001	XP_973094.1
0	NC_007417.3:4689633-4689901	803376	68099	369921	233907
0	NC_007417.3:4690010-4690351	592162	538298	506555	0.268363
0	NC_007417.3:4691485-4691762	725636	103315	37094	608776
LOC661914	NC_007417.3:4700560-4702119	123223	652163	113318	935674	uncharacterized protein LOC661914	XM_968044	XP_973137.1
0	NC_007417.3:4704569-4704693	0	109333	0	0
LOC661996	NC_007417.3:4710518-4723595	0.160688	0.30696	0.271924	0.279043	serine/threonine-protein kinase Warts	XM_968124	XP_973217.2
LOC662033	NC_007417.3:4723683-4729241	171041	128817	167775	146916	ras-related protein Rab-11A	XM_968158	XP_973251.1
LOC662070	NC_007417.3:4729528-4734821	0.162466	0	0.044358	0.258004	phosphatidylserine decarboxylase proenzyme	XM_008202687	XP_008200909.1
LOC662104	NC_007417.3:4735190-4736474	0.0775688	0	0.0826251	0.109294	PRADC1-like protein isoform X1	XM_008202688	XP_008200910.1
LOC662141	NC_007417.3:4736529-4741096	4435.67	3111.07	3607.37	3372.87	40S ribosomal protein S23	XM_968258	XP_973351.1
LOC662177	NC_007417.3:4736529-4741096	0.0410114	0.0526821	0.111054	0.164208	zinc finger protein 184-like, transcript variant	XR_511803	0
LOC662211	NC_007417.3:4742945-4765260	100038	88.76	88749	879425	guanine nucleotide-releasing factor 2 isoform	XM_008202693	XP_008200915.1
LOC100142124	NC_007417.3:4742945-4765260	824638	805776	834787	691517	microtubule-associated protein Jupiter-like	XM_001810815	XP_001810867.1
LOC100142124,LOC662211	NC_007417.3:4742945-4765260	121584	763927	815511	857985
LOC662211	NC_007417.3:4742945-4765260	315126	265425	148244	239621	guanine nucleotide-releasing factor 2 isoform	XM_008202693	XP_008200915.1
LOC662286	NC_007417.3:4765451-4768043	0	0.0252954	0.0632249	0.0342611	leucine-rich repeat-containing protein 57	XM_968393	XP_973486.1
LOC662323	NC_007417.3:4768144-4772813	0.488438	128322	0.607793	106208	programmed cell death protein 4 isoform X1	XM_968425	XP_973518.1
LOC662532	NC_007417.3:4785044-4791861	42.59	385643	259906	263338	poly(A) RNA polymerase gld-2 homolog A-like	XM_008202706	XP_008200928.1
LOC654849	NC_007417.3:4812385-4915696	0.858902	0.803644	108286	12108	anamorsin homolog	XM_961265	XP_966358.1
LOC655174	NC_007417.3:4812385-4915696	126046	126202	209021	186565	glutathione S-transferase 1-1	XM_961694	XP_966787.1
LOC655250,LOC655331	NC_007417.3:4812385-4915696	228091	240792	309745	304447
LOC103315044	NC_007417.3:4812385-4915696	113015	0.880961	0	0.945072	uncharacterized protein LOC103315044	XM_008202718	XP_008200940.1
LOC655913	NC_007417.3:4812385-4915696	208.07	230392	205895	196488	vacuolar protein sorting-associated protein	XM_008202720	XP_008200942.1
LOC656158	NC_007417.3:4930716-4940271	165082	207998	183102	229807	protein toll	XM_962703	XP_967796.2
LOC103315045	NC_007417.3:4947741-4948632	685791	621044	663134	416.11	UPF0389 protein CG9231	XM_008202724	XP_008200946.1
LOC656734	NC_007417.3:4954528-4958786	289828	285729	282744	280181	charged multivesicular body protein 5	XM_963240	XP_968333.1
LOC656825	NC_007417.3:4960193-4966514	0.244899	0.156381	0	0.423248	peroxiredoxin-6	XM_963326	XP_968419.1
LOC656997	NC_007417.3:4969327-4979489	0.0698665	0.175507	0.15283	0.141634	V-type proton ATPase 116 kDa subunit a isoform	XM_008202730	XP_008200952.1
LOC657077	NC_007417.3:4981493-4982827	0.0377772	0.13052	0.170325	0	aldose reductase-like	XM_008202731	XP_008200953.1
LOC657626	NC_007417.3:5006760-5008691	0	0	0	0.0555126	isocitrate dehydrogenase [NAD] subunit gamma,	XM_964073	XP_969166.1
LOC657701	NC_007417.3:5062760-5099973	0.0227055	0	0	0.0344095	lachesin-like	XM_008202737	XP_008200959.1
LOC657780	NC_007417.3:5133732-5135321	0.048763	0	0.0717693	0	uncharacterized protein LOC657780	XM_964216	XP_969309.1
LOC657944	NC_007417.3:5156503-5259626	0.0645487	0.0175789	0.0595215	0	lachesin-like	XM_964364	XP_969457.2
LOC658260	NC_007417.3:5269833-5278938	0.316695	0.0628348	0.02373	0.15541	tumor necrosis factor alpha-induced protein	XM_008202738	XP_008200960.1
LOC658404	NC_007417.3:5281496-5288976	445555	626222	509.16	525694	ATP-dependent Clp protease ATP-binding subunit	XM_008202741	XP_008200963.1
LOC658404	NC_007417.3:5281496-5288976	238836	293055	265249	308365	ATP-dependent Clp protease ATP-binding subunit	XM_008202741	XP_008200963.1
LOC658559	NC_007417.3:5290230-5293115	0.875745	0.695797	0.982187	0.918318	probable isocitrate dehydrogenase [NAD] subunit	XM_008202743	XP_008200965.1
LOC658770	NC_007417.3:5316002-5323456	167528	27873	267945	267766	saccharopine dehydrogenase-like	NM_001160309	NP_001153781.1
LOC658990	NC_007417.3:5331537-5334786	498815	986526	955037	650332	histone-lysine N-methyltransferase SMYD3	XM_965331	XP_970424.2
LOC658990	NC_007417.3:5331537-5334786	774869	647692	774124	862467	histone-lysine N-methyltransferase SMYD3	XM_965331	XP_970424.2
LOC659068	NC_007417.3:5335146-5348657	0.0173144	0	0	0.0394283	cytoskeleton-associated protein 5	XM_008202746	XP_008200968.1
LOC659147	NC_007417.3:5348692-5353801	1454.19	1461.75	1312.35	1417.01	heat shock 70 kDa protein cognate 3	XM_008202764	XP_008200986.1
LOC659295	NC_007417.3:5354178-5375286	397787	313704	321.41	266094	target of rapamycin complex 2 subunit MAPKAP1	XM_965614	XP_970707.2
LOC659362	NC_007417.3:5375327-5379724	0.0330978	0.0244166	0.045419	0.114158	PDZ domain-containing protein 8	XM_008202748	XP_008200970.1
LOC659697	NC_007417.3:5393037-5402343	484472	391778	453506	548802	solute carrier family 26 member 10 isoform X2	XM_008202750	XP_008200972.1
LOC103315050	NC_007417.3:5403264-5404471	146197	124895	134119	100714	uncharacterized protein LOC103315050	XM_008202751	XP_008200973.1
LOC659961	NC_007417.3:5409485-5431335	0.0734116	0.133604	0.0913624	0	tyrosine kinase receptor Cad96Ca isoform X2	XM_008202754	XP_008200976.1
LOC660026	NC_007417.3:5433945-5448498	0	0	0.0810092	0.0428998	tachykinin-like peptides receptor 86C	XM_966290	XP_971383.3
LOC660091	NC_007417.3:5449552-5451032	0.0813077	0.169169	0.111376	0.0754906	geranylgeranyl pyrophosphate synthase	XM_966351	XP_971444.1
LOC660156	NC_007417.3:5452168-5459491	185867	196713	200891	179165	puff-specific protein Bx42	XM_966411	XP_971504.1
LOC660218	NC_007417.3:5452168-5459491	60.88	664626	64839	640198	ATP-binding cassette sub-family F member 1	XM_966469	XP_971562.1
LOC107398604	NC_007417.3:5459718-5460517	2226.46	4228.19	2603.29	5476.63
LOC660281	NC_007417.3:5460590-5465223	132683	199176	138472	180121	organic cation transporter 1 isoform X2	XM_008202758	XP_008200980.1
LOC660338	NC_007417.3:5472988-5475010	0.358879	0.161252	0.156668	0.118256	thioredoxin domain-containing protein 5	XM_008202759	XP_008200981.1
LOC660462	NC_007417.3:5476344-5499981	130304	130967	148994	133535	ADP-ribosylation factor 2	XM_966690	XP_971783.1
LOC660462	NC_007417.3:5476344-5499981	0.905782	0.217993	150909	0.263453	ADP-ribosylation factor 2	XM_966690	XP_971783.1
LOC660522	NC_007417.3:5476344-5499981	172843	159394	187845	216685	solute carrier family 35 member F3	XM_966746	XP_971839.2
LOC659702	NC_007417.3:5509398-5514758	0.153568	0.235614	0.43037	0.185402	AP-1 complex subunit sigma-2 isoform X2	XM_008203060	XP_008201282.1
LOC659765	NC_007417.3:5518914-5689024	0.489119	0.43529	0.448437	0.827155	diacylglycerol kinase theta isoform X5	XM_008203066	XP_008201288.1
LOC103315143	NC_007417.3:5518914-5689024	0	0.198494	0	0	DALR anticodon-binding domain-containing protein	XM_008203073	XP_008201295.1
LOC103312112	NC_007417.3:5518914-5689024	0.156777	0.216758	0.141074	0.196639	max dimerization protein 1-like	XM_008203076	XP_008201298.1
LOC100142502	NC_007417.3:5518914-5689024	0.456962	0.170886	0.681037	0.488873	max-interacting protein 1-like	XM_008203032	XP_008201254.1
LOC660220	NC_007417.3:5693612-5695740	859627	223957	160006	127647	uncharacterized protein LOC660220 isoform X2	XM_971244	XP_976337.2
LOC660220	NC_007417.3:5693612-5695740	492593	327589	369738	481448	uncharacterized protein LOC660220 isoform X2	XM_971244	XP_976337.2
LOC660400	NC_007417.3:5702152-5703931	131078	110505	129336	113912	NADH dehydrogenase [ubiquinone] 1 alpha	XM_966631	XP_971724.1
LOC660976	NC_007417.3:5730648-5732658	220209	207.08	220453	204771	ER membrane protein complex subunit 10	XM_967168	XP_972261.1
LOC661033	NC_007417.3:5732820-5734680	0	0.13728	0.0501793	0.169636	protein MAK16 homolog	XM_967222	XP_972315.1
LOC661138	NC_007417.3:5736890-5828309	0.0492829	0.0095928	0	0.0461723	eye-specific diacylglycerol kinase isoform X2	XM_008203085	XP_008201307.1
LOC100142296	NC_007417.3:5829851-5855017	0.180198	0.259025	0.394676	0.0917972	LOW QUALITY PROTEIN: RNA polymerase	XM_008203087	XP_008201309.1
LOC661409	NC_007417.3:5829851-5855017	215514	168635	444209	222312	antichymotrypsin-2-like isoform X1	XM_008203092	XP_008201314.1
LOC661534	NC_007417.3:5861318-5864287	565678	639401	669837	70564	integrator complex subunit 10	XM_008203097	XP_008201319.1
LOC100142035	NC_007417.3:5961176-6060588	0.115294	0.0939409	0.0577406	0.0726672	C3 and PZP-like alpha-2-macroglobulin	XM_001814311	XP_001814363.1
LOC103315158	NC_007417.3:6061719-6102399	0.0967007	0.105257	0.0657498	0	elongator complex protein 4	XM_008203112	XP_008201334.1
LOC103315131	NC_007417.3:6061719-6102399	0.134726	0.0956093	0.101846	0.12031	neurogenic protein mastermind-like	XM_008203038	XP_008201260.1
LOC662035	NC_007417.3:6104312-6109694	353293	300505	268975	284634	probable GPI-anchored adhesin-like protein	XM_008203113	XP_008201335.1
LOC103315159,LOC662072	NC_007417.3:6112816-6160098	112453	844869	982412	100807
LOC103315159	NC_007417.3:6112816-6160098	0.386106	0.504084	0.482045	0.569684	leucine carboxyl methyltransferase 1	XM_008203114	XP_008201336.1
LOC662246	NC_007417.3:6190769-6196198	195548	148786	123978	13178	synaptic vesicle glycoprotein 2C-like isoform	XM_008203123	XP_008201345.1
LOC100142372	NC_007417.3:6206570-6209165	0.14729	0.0739906	0.0905355	0.0711027	synaptic vesicle glycoprotein 2B-like	XM_008203041	XP_008201263.1
LOC107399261	NC_007417.3:6214232-6216345	0.0339889	0.12078	0.119047	0.094453
LOC100142436	NC_007417.3:6232157-6238329	487899	482699	505913	47761	synaptic vesicle glycoprotein 2C-like isoform	XM_008203127	XP_008201349.1
Lac1	NC_007417.3:6239073-6248205	0	0.0266898	0	0	laccase 1 isoform X1	XM_008203019	XP_008201241.1
LOC662567	NC_007417.3:6251551-6274187	552843	500185	509558	556603	spectrin alpha chain	XM_008203131	XP_008201353.1
LOC662567	NC_007417.3:6251551-6274187	497995	462056	451338	507986	spectrin alpha chain	XM_008203131	XP_008201353.1
LOC662597	NC_007417.3:6274384-6276109	0.0674651	0	0.0455256	0	torsin-1A	XM_968684	XP_973777.1
LOC100142498	NC_007417.3:6277663-6283042	716581	660275	724496	486941	uncharacterized protein LOC100142498	XM_001815577	XP_001815629.1
LOC100142498	NC_007417.3:6277663-6283042	76884	487971	600109	428001	uncharacterized protein LOC100142498	XM_001815577	XP_001815629.1
LOC100142498	NC_007417.3:6277663-6283042	189973	149904	189779	192538	uncharacterized protein LOC100142498	XM_001815577	XP_001815629.1
LOC662663	NC_007417.3:6286339-6287668	185662	160419	179.36	161338	autophagy protein 5	XM_968747	XP_973840.1
LOC662696	NC_007417.3:6287715-6292039	0.28924	0.0995929	0.166269	0.113974	probable ATP-dependent RNA helicase pitchoune	XM_008203132	XP_008201354.1
how	NC_007417.3:6304387-6339882	186073	140313	156471	223263	held out wings isoform X1	XM_008203028	XP_008201250.1
LOC100142569	NC_007417.3:6347903-6352454	0.0370369	0	0	0.0322826	DNA damage-regulated autophagy modulator protein	XM_008203044	XP_008201266.1
LOC100142163	NC_007417.3:6355031-6366053	0.183579	0.160099	0.0346323	0.238421	proclotting enzyme-like	XM_008203137	XP_008201359.1
LOC662864	NC_007417.3:6397094-6404764	0.151735	0.233986	0.134254	0.316175	BTB/POZ domain-containing protein KCTD12	XM_968939	XP_974032.2
LOC662893	NC_007417.3:6419041-6428676	0	0	0.00962802	0.0107274	apoptotic protease-activating factor 1	XM_008203138	XP_008201360.1
LOC663193	NC_007417.3:6469362-6592204	515887	518667	551638	511482	fibrillin-2	XM_008203142	XP_008201364.1
LOC663167	NC_007417.3:6469362-6592204	0.349243	0.320663	0.182617	0.31413	myelin expression factor 2	XM_969226	XP_974319.1
LOC663193	NC_007417.3:6469362-6592204	0.312167	0.339291	0.277393	0.460662	fibrillin-2	XM_008203142	XP_008201364.1
LOC663219	NC_007417.3:6469362-6592204	464918	139204	928213	113966	Krueppel-like factor 13	XM_969276	XP_974369.1
LOC663262	NC_007417.3:6593902-6598104	0	0.0580254	0	0.0429146	tRNA (guanine(10)-N2)-methyltransferase homolog	XM_008203145	XP_008201367.1
LOC663324	NC_007417.3:6602662-6614056	0.198012	0	0	0	anosmin-1	XM_008203147	XP_008201369.1
LOC103315168	NC_007417.3:6615216-6620620	0.114987	0.110508	0.0284487	0.05546	zinc finger protein 557-like	XM_008203148	XP_008201370.1
LOC103315170	NC_007417.3:6620654-6656464	633476	484112	207137	46831	uncharacterized protein LOC103315170	XM_008203151	XP_008201373.1
LOC100141545	NC_007417.3:6661223-6665747	0.0333749	0	0	0.0458997	putative carbonic anhydrase 3	XM_008203152	XP_008201374.1
LOC663448	NC_007417.3:6694508-6695281	0	0	0.915356	0	histidine triad nucleotide-binding protein	XM_008203153	XP_008201375.1
LOC663503	NC_007417.3:6735712-6746140	0.228763	0.0915924	0.114151	0.334565	mitogen-activated protein kinase kinase kinase	XM_969543	XP_974636.1
LOC100142368	NC_007417.3:6747849-7003464	0.0550045	0.0308671	0	0	PCI domain-containing protein 2	XM_008203171	XP_008201393.1
LOC663521	NC_007417.3:6747849-7003464	0.490068	0.469003	0.577195	0.706122	disks large 1 tumor suppressor protein isoform	XM_008203156	XP_008201378.1
LOC100142367	NC_007417.3:6747849-7003464	544762	542248	333068	389039	larval cuticle protein A2B-like	XM_008203168	XP_008201390.1
LOC663521,LOC663557	NC_007417.3:6747849-7003464	178505	130474	181792	122802
LOC663539	NC_007417.3:6747849-7003464	291347	447782	39361	131342	protein GDAP2 homolog	XM_008203174	XP_008201396.1
LOC663539	NC_007417.3:6747849-7003464	218587	205684	242289	213266	protein GDAP2 homolog	XM_008203174	XP_008201396.1
LOC663610	NC_007417.3:7039977-7065199	110814	943572	112436	104881	cytochrome P450 6a2	XM_969649	XP_974742.1
LOC663627	NC_007417.3:7039977-7065199	760004	111376	81261	912635	centrosomal protein of 290 kDa-like	XM_008203175	XP_008201397.1
LOC663627	NC_007417.3:7039977-7065199	524087	748158	475606	702921	centrosomal protein of 290 kDa-like	XM_008203175	XP_008201397.1
LOC663697	NC_007417.3:7067246-7176966	509657	294007	469618	417572	uncharacterized protein LOC663697	XM_008203051	XP_008201273.1
LOC107399211	NC_007417.3:7067246-7176966	157438	106485	101837	104504
LOC107399211	NC_007417.3:7067246-7176966	109815	114371	154313	134687
LOC107399211	NC_007417.3:7067246-7176966	202601	754944	127929	148263
LOC107399211	NC_007417.3:7067246-7176966	135143	843961	582374	188467
LOC107399211	NC_007417.3:7067246-7176966	195481	130002	134283	213623
LOC103315177	NC_007417.3:7067246-7176966	102582	0.159405	0	0	uncharacterized protein LOC103315177	XM_008203177	XP_008201399.1
0	NC_007417.3:7179003-7179956	287963	0.805941	107808	137396
LOC663721	NC_007417.3:7195378-7222047	0.507965	0.56519	0.136445	0.833834	neurotrimin isoform X1	XM_969756	XP_974849.2
LOC663736	NC_007417.3:7257783-7287150	0	0.0332937	0.0333109	0.211471	neurotrimin-like isoform X1	XM_008203183	XP_008201405.1
LOC663748	NC_007417.3:7289177-7298058	592313	824101	851145	856053	lachesin-like	XM_008203187	XP_008201409.1
LOC663761	NC_007417.3:7304084-7351652	0.109822	0.0999409	0	0	neurotrimin-like	XM_008203186	XP_008201408.1
LOC103315179	NC_007417.3:7357967-7360779	131468	104.44	911731	124438	C-5 sterol desaturase erg31-like	XM_008203188	XP_008201410.1
LOC107399246	NC_007417.3:7438524-7441211	0.526261	0.541313	10577	127204
LOC663794	NC_007417.3:7438524-7441211	136288	142002	197856	153689	zinc finger protein Noc	XM_969829	XP_974922.1
LOC663794	NC_007417.3:7438524-7441211	169191	163153	203024	186823	zinc finger protein Noc	XM_969829	XP_974922.1
LOC663817	NC_007417.3:7481161-7482798	0	0.0311042	0	0	zinc finger protein Elbow	XM_969852	XP_974945.1
LOC663827	NC_007417.3:7519106-7536268	0.0119668	0	0	0	serine protease nudel	XM_008203052	XP_008201274.1
LOC663838	NC_007417.3:7540802-7565325	0.86937	0.871212	0.858121	0.556236	uncharacterized protein LOC663838 isoform X1	XM_008203189	XP_008201411.1
LOC663845	NC_007417.3:7565463-7577993	207127	185.97	230173	166554	multiple epidermal growth factor-like domains	XM_008203191	XP_008201413.1
LOC663884	NC_007417.3:7581738-7587231	997034	868301	694958	863542	glycerol-3-phosphate dehydrogenase [NAD(+)],	XM_969914	XP_975007.2
LOC663894	NC_007417.3:7588376-7591332	976147	749616	773883	816213	V-type proton ATPase subunit F	XM_969923	XP_975016.1
LOC662753	NC_007417.3:7591710-7595921	0.188571	0.0603465	0.0751842	0.0515153	sphingosine-1-phosphate lyase	XM_962699	XP_967792.1
LOC663940	NC_007417.3:7597184-7605091	182.39	181167	163268	177.82	myosin heavy chain 95F isoform X1	XM_008203198	XP_008201420.1
LOC663940	NC_007417.3:7597184-7605091	220.06	220.61	222268	186.19	myosin heavy chain 95F isoform X1	XM_008203198	XP_008201420.1
0	NC_007417.3:7605294-7605514	423074	467594	79668	574341
LOC663955	NC_007417.3:7605532-7616134	184549	124795	243186	173.8	uncharacterized protein LOC663955 isoform X4	XM_008203202	XP_008201424.1
LOC663955	NC_007417.3:7605532-7616134	222122	139838	278683	203919	uncharacterized protein LOC663955 isoform X4	XM_008203202	XP_008201424.1
LOC663447	NC_007417.3:7639756-7642703	169847	215933	215666	296365	fatty-acid amide hydrolase 2-B	XM_962777	XP_967870.1
LOC103315139	NC_007417.3:7643299-7693095	266319	167669	275701	176398	uncharacterized protein LOC103315139	XM_008203054	XP_008201276.1
LOC664062	NC_007417.3:7643299-7693095	498504	300132	609779	462057	fatty-acid amide hydrolase 2-B isoform X2	XM_008203212	XP_008201434.1
LOC103315139	NC_007417.3:7643299-7693095	0	0.025572	0	0	uncharacterized protein LOC103315139	XM_008203054	XP_008201276.1
LOC107399283	NC_007417.3:7643299-7693095	0.0718711	0.0439321	0.0253254	0.0423369
LOC664124	NC_007417.3:7741363-7751415	0.567085	0.569101	0.463738	0.719444	zinc finger MIZ domain-containing protein 1	XM_008203216	XP_008201438.1
LOC664170	NC_007417.3:7763312-7794833	44345	426504	430787	490729	uncharacterized protein LOC664170 isoform X2	XM_008203227	XP_008201449.1
LOC664170	NC_007417.3:7763312-7794833	0.0556625	0.101862	0	0.0300357	uncharacterized protein LOC664170 isoform X2	XM_008203227	XP_008201449.1
LOC664186	NC_007417.3:7796603-7798092	0.0697035	0.0794762	0	0	WD repeat-containing protein 61	XM_008203230	XP_008201452.1
Abd-B	NC_007417.3:7827211-7889097	0.124968	0.125702	0.0535956	0.207657
Abd-A	NC_007417.3:7911432-8044330	0	0.0367821	0.0856114	0.208629
0	NC_007417.3:8071402-8071746	0.905932	169419	0.519509	0.797798
Ubx	NC_007417.3:8122301-8274772	0	0.0523672	0.0147009	0.109303	ultrabithorax isoform X1	XM_008203013	XP_008201235.1
LOC103315188	NC_007417.3:8122301-8274772	142647	302738	210992	456121	uncharacterized protein LOC103315188 isoform X1	XM_008203231	XP_008201453.1
LOC103315188	NC_007417.3:8122301-8274772	213434	186277	199773	220365	uncharacterized protein LOC103315188 isoform X1	XM_008203231	XP_008201453.1
Ptl	NC_007417.3:8329085-8339439	0.155762	0.125013	0.123552	0.069311	prothoraxless	NM_001039416	NP_001034505.1
Cx	NC_007417.3:8425354-8447911	0	0.0447977	0	0	cephalothorax isoform X1	XM_008203023	XP_008201245.1
Dfd	NC_007417.3:8472333-8482144	0	0	0	0.0271181	transcription factor deformed isoform X1	XM_008203016	XP_008201238.1
Mxp	NC_007417.3:8542150-8563123	0.0253212	0.0519025	0	0.0252729	maxillopedia	NM_001114335	NP_001107807.1
Lab	NC_007417.3:8576783-8595496	0	0.060303	0.0405952	0.0916494	labial	NM_001114290	NP_001107762.1
LOC664351	NC_007417.3:8596009-8598138	0	0.0273673	0	0.0328698	probable dolichyl pyrophosphate Glc1Man9GlcNAc2	XM_008203234	XP_008201456.1
LOC664355	NC_007417.3:8599917-8601278	666913	607737	696967	259105	probable insulin-like peptide 7	XM_008203235	XP_008201457.1
LOC664358	NC_007417.3:8601369-8607546	218.68	592.95	359.56	383.35	uncharacterized protein LOC664358	XM_970368	XP_975461.1
LOC663871	NC_007417.3:8607932-8611698	239357	156988	249621	311167	RNA-binding protein squid isoform X1	XM_008203237	XP_008201459.1
LOC664361	NC_007417.3:8611926-8617129	0.0370374	0.0145106	0.059778	0.0573417	ras GTPase-activating protein-binding protein 2	XM_008203239	XP_008201461.1
LOC664368	NC_007417.3:8621185-8622244	0.467578	0.182445	0.555992	0.673058	histone H2A.V	XM_970375	XP_975468.1
LOC663893	NC_007417.3:8625551-8628753	578311	31898	100.99	497566	troponin T isoform X2	XM_008203242	XP_008201464.1
LOC664379	NC_007417.3:8645621-8650220	229806	221058	126565	0.911779	LOW QUALITY PROTEIN: high-affinity choline	XM_008203247	XP_008201469.1
LOC664385	NC_007417.3:8652133-8653826	302371	160376	179278	321002	alpha-amylase	XM_970392	XP_975485.1
LOC663954	NC_007417.3:8656323-8658007	19926	103438	0.612777	118366	alpha-amylase precursor	NM_001114376	NP_001107848.1
LOC664022	NC_007417.3:8662131-8663821	0.374394	0.14823	0.162082	0.0814294	alpha-amylase	XM_964287	XP_969380.1
LOC664389	NC_007417.3:8667745-8670804	0.0676253	0.150395	0.264464	0.093778	LOW QUALITY PROTEIN: alpha-amylase-like	XM_008203250	XP_008201472.1
LOC107399231	NC_007417.3:8676944-8683318	0	0	0.0841545	0
LOC664392	NC_007417.3:8676944-8683318	0.141017	0.231511	0.240362	0.126325	alpha-amylase-like isoform X2	XM_008203249	XP_008201471.1
LOC664395	NC_007417.3:8685030-8689026	101638	629928	661119	87982	LOW QUALITY PROTEIN: alpha-amylase-like	XM_008203252	XP_008201474.1
LOC103315193	NC_007417.3:8689319-8692746	0.283568	0.471066	0.237851	0.288231	uncharacterized LOC103315193	XR_511831	0
LOC664399,LOC664403	NC_007417.3:8697010-8726243	187	0.0471899	0.162489	0.204085
LOC664405	NC_007417.3:8726330-8727190	0	0.184717	0.0676437	0.93292	UPF0468 protein C16orf80 homolog	XM_970412	XP_975505.1
LOC664099	NC_007417.3:8733829-8737018	0	0	0.0181296	0.0282849	scavenger receptor class B, member 1-like	NM_001170680	NP_001164151.1
LOC103315194	NC_007417.3:8738950-8745621	388901	318822	541118	439055	chymotrypsin-like elastase family member 2A	XM_008203256	XP_008201478.1
LOC107399284	NC_007417.3:8749129-8812397	120115	125931	147778	104393
LOC654854	NC_007417.3:8749129-8812397	0.617388	0.598093	0.606575	0.805046	BTB/POZ domain-containing protein 17 isoform X1	XM_008196989	XP_008195211.1
LOC654901	NC_007417.3:8813658-8819395	498799	431931	501996	442.98	guanine nucleotide-binding protein G(q) subunit	XM_961218	XP_966311.2
LOC654908	NC_007417.3:8819970-8827443	866814	115517	115247	497818	amphiphysin isoform X3	XM_008197008	XP_008195230.1
LOC654908	NC_007417.3:8819970-8827443	248446	165716	289798	211637	amphiphysin isoform X3	XM_008197008	XP_008195230.1
LOC107399189	NC_007417.3:8827542-8830782	0.765629	124147	0.696894	114713
LOC654968	NC_007417.3:8827542-8830782	282346	244356	261516	225404	acidic leucine-rich nuclear phosphoprotein 32	XM_008197033	XP_008195255.1
0	NC_007417.3:8831841-8832520	366017	308212	408342	299432
LOC655033	NC_007417.3:8832627-8848360	246333	249085	239035	225318	protein roadkill isoform X4	XM_008197051	XP_008195273.1
LOC655336	NC_007417.3:8850638-8853160	579012	507753	549574	439349	uncharacterized protein LOC655336	XM_970939	XP_976032.1
LOC655419	NC_007417.3:8853669-8857580	0.561012	0.345583	0.263781	0.257823	F-box only protein 28	XM_008197070	XP_008195292.1
LOC655832	NC_007417.3:8869925-8884184	0.0678198	0.1025	0.0907141	0.0751276	WD repeat and FYVE domain-containing protein 3	XM_008197094	XP_008195316.1
LOC655996	NC_007417.3:8885777-8888572	131975	105545	133252	112.4	molybdenum cofactor sulfurase 1	XM_962553	XP_967646.1
LOC656076	NC_007417.3:8894885-8931805	981529	941044	112362	662951	chaoptin	XM_962627	XP_967720.2
LOC656076	NC_007417.3:8894885-8931805	242289	291192	540602	46688	chaoptin	XM_962627	XP_967720.2
LOC656328	NC_007417.3:8956006-8958415	11881	111268	0.697922	159685	aldehyde dehydrogenase, mitochondrial	XM_962867	XP_967960.2
LOC656409	NC_007417.3:8959413-8964358	130353	112399	132.32	180768	phosphatidylinositol 3-kinase catalytic subunit	XM_962942	XP_968035.2
LOC656493	NC_007417.3:8964385-8965837	0.140882	0.0512012	0.144834	0.20662	ras-related C3 botulinum toxin substrate 1	XM_963019	XP_968112.1
LOC656576	NC_007417.3:8965909-8966626	217213	177107	209679	205129	coiled-coil domain-containing protein 58	XM_963097	XP_968190.1
LOC656663	NC_007417.3:8966682-8974100	866781	671769	691755	107022	protein polybromo-1	XM_008197164	XP_008195386.1
LOC656663	NC_007417.3:8966682-8974100	133682	105168	113943	110087	protein polybromo-1	XM_008197164	XP_008195386.1
LOC656915	NC_007417.3:8976149-8980393	0.167947	0.12218	0.124182	0.17381	importin subunit alpha-7	XM_963412	XP_968505.1
LOC656816	NC_007417.3:8981663-8982972	758.91	710605	593707	599265	probable transaldolase	XM_961492	XP_966585.1
LOC657002	NC_007417.3:8983091-8986440	574404	438571	681253	608529	TBC domain-containing protein kinase-like	XM_963491	XP_968584.1
LOC657396,LOC657631	NC_007417.3:8997946-9012208	0.365768	0.24539	0.164587	0.358089
LOC657552	NC_007417.3:8997946-9012208	0.0504891	0.150268	0.0579639	0.0967916	double-strand-break repair protein rad21 homolog	XM_001808712	XP_001808764.1
LOC657784	NC_007417.3:9012770-9020951	0	0.0126417	0	0	metal transporter CNNM4	XM_964220	XP_969313.1
LOC657865	NC_007417.3:9021245-9043167	0.950155	109019	149826	0.996414	probable E3 ubiquitin-protein ligase HERC1	XM_008197279	XP_008195501.1
LOC658104	NC_007417.3:9075725-9083172	0.0178482	0	0.0313845	0	integrator complex subunit 7	XM_964515	XP_969608.1
LOC658337	NC_007417.3:9083209-9089262	117597	902541	967307	100039	uncharacterized protein LOC658337	XM_964735	XP_969828.2
LOC658776	NC_007417.3:9102408-9123890	309065	279776	301437	303419	histone-lysine N-methyltransferase 2C-like	XM_008202810	XP_008201032.1
LOC658776	NC_007417.3:9102408-9123890	669881	873904	690413	489411	histone-lysine N-methyltransferase 2C-like	XM_008202810	XP_008201032.1
LOC658776	NC_007417.3:9102408-9123890	51157	570149	527609	442388	histone-lysine N-methyltransferase 2C-like	XM_008202810	XP_008201032.1
LOC100142275	NC_007417.3:9124760-9136215	190549	175117	168211	158999	uncharacterized protein LOC100142275 isoform X3	XM_008202816	XP_008201038.1
LOC658995	NC_007417.3:9138394-9146658	38231	0	62649	315042	sorting nexin-4-like	XM_008202819	XP_008201041.1
LOC658995	NC_007417.3:9138394-9146658	126679	210121	901955	151086	sorting nexin-4-like	XM_008202819	XP_008201041.1
LOC659073	NC_007417.3:9138394-9146658	2696	131854	101043	197355	calcium-binding mitochondrial carrier protein	XM_008202783	XP_008201005.1
LOC659151	NC_007417.3:9152704-9159168	0.0686858	0.179909	0	0.142799	corticotropin-releasing factor-binding protein	XM_008202820	XP_008201042.1
LOC659368	NC_007417.3:9173807-9235203	0.0207625	0.0235966	0.0113196	0.0353752	acetylcholinesterase	XM_008202822	XP_008201044.1
LOC659703	NC_007417.3:9236426-9237518	193.1	921222	170403	155548	venom allergen 3-like	XM_008202827	XP_008201049.1
LOC659838	NC_007417.3:9239532-9272282	177511	14031	18969	15616	protein timeless homolog	XM_008202829	XP_008201051.1
LOC100142069	NC_007417.3:9239532-9272282	291107	18317	218051	248404	vasorin	XM_001812642	XP_001812694.1
LOC100142069	NC_007417.3:9239532-9272282	0.613984	0.410215	0.471818	0.388616	vasorin	XM_001812642	XP_001812694.1
LOC659838	NC_007417.3:9239532-9272282	311188	224385	272434	247655	protein timeless homolog	XM_008202829	XP_008201051.1
LOC659904	NC_007417.3:9303915-9309109	150247	316768	198854	287099	uncharacterized protein LOC659904	XM_966170	XP_971263.1
LOC659904	NC_007417.3:9303915-9309109	781297	411454	221523	244311	uncharacterized protein LOC659904	XM_966170	XP_971263.1
LOC660029	NC_007417.3:9310556-9340574	582153	723504	666088	483379	methyl-CpG-binding domain protein 5 isoform X1	XM_008202830	XP_008201052.1
LOC660029	NC_007417.3:9310556-9340574	571997	619122	613367	515129	methyl-CpG-binding domain protein 5 isoform X1	XM_008202830	XP_008201052.1
LOC660093	NC_007417.3:9341222-9344283	786485	789074	674736	714179	dnaJ homolog subfamily A member 1	XM_966353	XP_971446.1
LOC660221	NC_007417.3:9345302-9346820	0.63406	0.631251	0.401835	0.701063	WD repeat-containing protein 5	XM_966471	XP_971564.1
Fru	NC_007417.3:9346854-9357295	142051	138.57	135259	143977	fruitless isoform X6	XM_008202775	XP_008200997.1
LOC107399238	NC_007417.3:9359760-9375722	434154	361914	506692	420391
LOC107399238	NC_007417.3:9359760-9375722	0	0.385497	0.21231	0
LOC100142412	NC_007417.3:9375771-9387002	109209	767262	915676	926173	vacuolar protein sorting-associated protein	XM_008202786	XP_008201008.1
LOC660700	NC_007417.3:9389130-9397391	821105	888857	997209	114557	organic cation transporter protein isoform X2	XM_008202834	XP_008201056.1
LOC660700	NC_007417.3:9389130-9397391	987819	918113	115.87	102245	organic cation transporter protein isoform X2	XM_008202834	XP_008201056.1
LOC660811	NC_007417.3:9400812-9412263	871779	815182	946287	552137	b(0,+)-type amino acid transporter 1 isoform X2	XM_967014	XP_972107.2
LOC103315077,LOC661034	NC_007417.3:9417496-9470426	0	0.0543544	0.0144652	0.0225882
LOC661195,LOC661248	NC_007417.3:9475030-9481359	0.028554	0.178528	0.0513329	0.140489
Mir6010	NC_007417.3:9481671-9484490	174833	221704	257311	206986
LOC100141942	NC_007417.3:9485620-9496022	0.0920971	0.0591813	0.045036	0	dentin sialophosphoprotein isoform X1	XM_008202854	XP_008201076.1
LOC103315080	NC_007417.3:9496506-9517162	0	0.0419065	0.0459329	0.256344	uncharacterized protein LOC103315080	XM_008202856	XP_008201078.1
LOC660213	NC_007417.3:9518324-9528566	170657	196221	262422	164.19	probable E3 ubiquitin-protein ligase HERC4	XM_008202864	XP_008201086.1
LOC661494	NC_007417.3:9529282-9531103	218269	245822	213881	242255	zinc finger protein 358	XM_967649	XP_972742.1
LOC660394	NC_007417.3:9532051-9541000	178442	134132	151459	26701	moesin/ezrin/radixin homolog 1 isoform X3	XM_008202870	XP_008201092.1
LOC661535	NC_007417.3:9541997-9577390	179422	208218	0.851718	149237	dopamine receptor 2 isoform X1	XM_008202871	XP_008201093.1
LOC661579	NC_007417.3:9577562-9579997	0.170624	0.0641503	0.119133	0.160486	tetraspanin-5 isoform X2	XM_967730	XP_972823.3
LOC660457	NC_007417.3:9580332-9587891	7376.7	14525	17482.4	7046.81	bumetanide-sensitive sodium-(potassium)-chloride	XM_962855	XP_967948.2
LOC661622	NC_007417.3:9590588-9599046	260991	229.23	265101	239674	mucin-22 isoform X2	XM_008202874	XP_008201096.1
LOC661669	NC_007417.3:9607092-9627425	0.110155	0.0569689	0.15596	0.0869834	microtubule-associated protein futsch	XM_008202875	XP_008201097.1
LOC661710	NC_007417.3:9627450-9632208	186179	133097	139.78	990873	uncharacterized family 31 glucosidase KIAA1161	XM_008202881	XP_008201103.1
LOC661788	NC_007417.3:9632242-9637113	116629	133459	117201	139173	lon protease homolog, mitochondrial isoform X2	XM_967928	XP_973021.1
LOC661829	NC_007417.3:9637174-9644653	136533	114611	118252	144018	nuclear cap-binding protein subunit 1	XM_008202884	XP_008201106.1
LOC661829	NC_007417.3:9637174-9644653	204021	169683	207.94	177802	nuclear cap-binding protein subunit 1	XM_008202884	XP_008201106.1
LOC661829	NC_007417.3:9637174-9644653	877709	813374	772647	907656	nuclear cap-binding protein subunit 1	XM_008202884	XP_008201106.1
LOC661999	NC_007417.3:9682675-9687368	588679	307249	5302	821302	endothelin-converting enzyme 2-like	XM_008202885	XP_008201107.1
LOC661999	NC_007417.3:9682675-9687368	399279	392245	460289	605334	endothelin-converting enzyme 2-like	XM_008202885	XP_008201107.1
LOC662036	NC_007417.3:9690561-9744486	0.0840479	0.178428	0.290667	0.128373	lachesin	XM_001815423	XP_001815475.1
0	NC_007417.3:9748569-9749219	16252	20633	110505	350472
LOC103315085	NC_007417.3:9752325-9759866	188946	503004	518054	244694	protein amalgam-like isoform X1	XM_008202893	XP_008201115.1
LOC103315085	NC_007417.3:9752325-9759866	101448	955504	102179	698987	protein amalgam-like isoform X1	XM_008202893	XP_008201115.1
LOC662106	NC_007417.3:9763327-9767058	126093	108155	175.94	125358	solute carrier family 22 member 21	XM_008202891	XP_008201113.1
LOC662142	NC_007417.3:9767318-9769942	0.0618459	0.0725405	0	0.0855085	UPF0691 protein C9orf116 homolog	XM_008202886	XP_008201108.1
LOC662247	NC_007417.3:9774119-9775688	0.0853779	0	0	0	uncharacterized protein LOC662247	XM_968358	XP_973451.2
LOC662287	NC_007417.3:9803719-9837083	0.0224134	0.0661219	0.05895	0.0195092	protein amalgam	XM_008202895	XP_008201117.1
LOC662394	NC_007417.3:9845353-9880430	143797	508259	23862	428414	A disintegrin and metalloproteinase with	XM_008202896	XP_008201118.1
LOC662363	NC_007417.3:9845353-9880430	810225	242671	122895	199703	A disintegrin and metalloproteinase with	XM_008202790	XP_008201012.1
LOC662363	NC_007417.3:9845353-9880430	137997	321644	16034	254547	A disintegrin and metalloproteinase with	XM_008202790	XP_008201012.1
LOC662363	NC_007417.3:9845353-9880430	100919	230927	153721	235752	A disintegrin and metalloproteinase with	XM_008202790	XP_008201012.1
LOC662394	NC_007417.3:9845353-9880430	0.121426	0.0786188	0.10456	0.192721	A disintegrin and metalloproteinase with	XM_008202896	XP_008201118.1
LOC662629	NC_007417.3:9891391-9893503	371415	11052	246815	214035	uncharacterized protein LOC662629	XM_968714	XP_973807.2
LOC107399275	NC_007417.3:9893613-9895494	0	0	0	0.1083
nAChRa1	NC_007417.3:9898020-9902408	0.0741476	0.107533	0	0.138869	nicotinic acetylcholine receptor alpha1 subunit	XM_008202777	XP_008200999.1
LOC103315090,LOC662787	NC_007417.3:9910506-9917329	0.121635	0	0.118054	0.0311585
LOC662865	NC_007417.3:9922555-9924799	928027	2205.47	951582	1036.29	acyl-CoA desaturase 1	XM_968940	XP_974033.1
LOC661704	NC_007417.3:9925302-9928853	930871	874104	457034	667023	transmembrane protease serine 9-like	XM_008202794	XP_008201016.1
LOC661704	NC_007417.3:9925302-9928853	103416	931077	637883	116101	transmembrane protease serine 9-like	XM_008202794	XP_008201016.1
LOC663033	NC_007417.3:9937884-9940796	180104	127661	14822	114628	soluble guanylate cyclase 89Db-like	XM_008202795	XP_008201017.1
LOC663033	NC_007417.3:9937884-9940796	484155	325724	329481	320005	soluble guanylate cyclase 89Db-like	XM_008202795	XP_008201017.1
LOC103315094	NC_007417.3:9947973-9956185	0.831249	0.375436	0.565951	0.651704	39S ribosomal protein L54, mitochondrial	XM_008202914	XP_008201136.1
LOC663141	NC_007417.3:9956614-9976863	116886	10793	147575	127847	cytochrome b5	XM_969201	XP_974294.1
LOC103315066	NC_007417.3:9956614-9976863	0.292759	0	0	0	uncharacterized protein LOC103315066	XM_008202797	XP_008201019.1
LOC663220	NC_007417.3:9979291-9980092	264273	227635	251646	297308	uncharacterized protein LOC663220	XM_969277	XP_974370.1
LOC663303	NC_007417.3:9985852-9988581	0	0.0265677	0	0	serine/threonine-protein kinase PLK4	XM_008202920	XP_008201142.1
LOC663344	NC_007417.3:9993593-10007043	0.457058	0.626893	0.411712	0.702733	ankyrin repeat domain-containing protein 17	XM_008202798	XP_008201020.1
LOC663376	NC_007417.3:10009198-10011209	0.135261	0.107851	0.151081	0.187382	splicing factor 3A subunit 3	XM_969427	XP_974520.1
LOC663393	NC_007417.3:10011473-10024549	0.49122	0.403078	0.133335	0.248093	neuropathy target esterase sws isoform X1	XM_008202927	XP_008201149.1
LOC662319	NC_007417.3:10011473-10024549	0.0898209	0.0776403	0.0797989	0.18962	fizzy-related protein homolog	XM_008202921	XP_008201143.1
LOC663464	NC_007417.3:10026636-10029024	0.243803	0.193897	0.292365	0.373402	ras-like protein 1	XM_969507	XP_974600.1
LOC663484	NC_007417.3:10029031-10035889	160531	132916	136554	141387	C-myc promoter-binding protein	XM_008202933	XP_008201155.1
LOC663484	NC_007417.3:10029031-10035889	537238	700418	735521	102605	C-myc promoter-binding protein	XM_008202933	XP_008201155.1
LOC107399268	NC_007417.3:10049092-10101308	0.125302	0	0	0.353105
LOC663540	NC_007417.3:10107088-10112965	0.287689	0.260547	0.0827726	0.0646998	ADAM 17-like protease isoform X2	XM_969580	XP_974673.1
LOC663576	NC_007417.3:10113147-10116280	495264	578734	514774	607207	mitochondrial folate transporter/carrier	XM_969615	XP_974708.1
LOC663611	NC_007417.3:10116618-10119996	0.260699	0.0354228	0.125928	0.0430498	pre-mRNA-splicing factor 18	XM_969650	XP_974743.1
LOC103315067	NC_007417.3:10125021-10137262	152238	168576	203036	164163	uncharacterized protein LOC103315067	XM_008202799	XP_008201021.1
LOC103315067	NC_007417.3:10125021-10137262	177214	179734	182867	166205	uncharacterized protein LOC103315067	XM_008202799	XP_008201021.1
LOC103315067	NC_007417.3:10125021-10137262	216221	217.12	211217	196454	uncharacterized protein LOC103315067	XM_008202799	XP_008201021.1
LOC663722	NC_007417.3:10141205-10143794	456626	283217	417328	405007	amidophosphoribosyltransferase	XM_969757	XP_974850.1
LOC663737	NC_007417.3:10144368-10149210	928842	807664	896962	805924	protein wings apart-like isoform X2	XM_008202945	XP_008201167.1
LOC663749	NC_007417.3:10149213-10152274	0.0847159	0.222519	0.0285913	0.400845	alpha-2-macroglobulin receptor-associated	XM_008202943	XP_008201165.1
LOC103315103	NC_007417.3:10152637-10155808	727994	158508	134943	127689	paired mesoderm homeobox protein 2	XM_008202947	XP_008201169.1
LOC663795	NC_007417.3:10163055-10184482	0.144553	0.219063	0.282761	0.258227	uncharacterized protein LOC663795	XM_008202800	XP_008201022.1
LOC662923	NC_007417.3:10186798-10188718	196834	122082	373621	165187	myosin light chain alkali isoform X1	XM_008202950	XP_008201172.1
LOC663860	NC_007417.3:10190870-10206860	0.0670394	0.205359	0.0899236	0.114942	microtubule-associated protein tau isoform X3	XM_008202955	XP_008201177.1
LOC100141859	NC_007417.3:10209847-10217583	0.198326	0.189423	0.150286	0.140673	zinc finger protein OZF	XM_001815323	XP_001815375.1
LOC663904	NC_007417.3:10209847-10217583	458188	378348	459576	400685	V-type proton ATPase 21 kDa proteolipid subunit	XM_008202957	XP_008201179.1
LOC663927	NC_007417.3:10217614-10219039	245871	168116	299869	267541	glutathione S-transferase 1, isoform D	XM_969955	XP_975048.1
LOC103315106	NC_007417.3:10219654-10228008	321941	118353	437835	259285	uncharacterized protein LOC103315106	XM_008202959	XP_008201181.1
LOC663965	NC_007417.3:10235689-10244148	104.02	838259	117248	735806	protein spaetzle isoform X2	XM_969990	XP_975083.1
LOC663965	NC_007417.3:10235689-10244148	215099	168383	195767	216669	protein spaetzle isoform X2	XM_969990	XP_975083.1
LOC103315111	NC_007417.3:10245858-10247852	0.219537	0	0	0.330586	uncharacterized protein LOC103315111	XM_008202969	XP_008201191.1
LOC664001	NC_007417.3:10247945-10291280	0.0236563	0.0617474	0.0186702	0.0349587	LOW QUALITY PROTEIN: neuropeptide Y receptor	XM_008202971	XP_008201193.1
LOC103315115	NC_007417.3:10294029-10478730	0.0342861	0.0396666	0.0721954	0.0323493	SH3 domain-containing kinase-binding protein 1	XM_008202975	XP_008201197.1
LOC664073	NC_007417.3:10294029-10478730	0.353333	0.422152	0.244309	0.318307	uncharacterized protein LOC664073 isoform X1	XM_970090	XP_975183.2
LOC664073	NC_007417.3:10294029-10478730	268746	659452	1095.03	619749	uncharacterized protein LOC664073 isoform X1	XM_970090	XP_975183.2
LOC664063	NC_007417.3:10294029-10478730	800323	1964.71	1612.83	2390.35	pathogenesis-related protein 5	XM_970082	XP_975175.1
LOC664081	NC_007417.3:10294029-10478730	146947	121553	134853	136078	dnaJ homolog subfamily C member 8	XM_970098	XP_975191.1
LOC664090	NC_007417.3:10294029-10478730	117706	0.93874	0.63553	0.881222	forkhead box protein O isoform X1	XM_970107	XP_975200.2
LOC664107	NC_007417.3:10294029-10478730	0	0.0338046	0.026304	0.124256	uncharacterized protein LOC664107	XM_008202802	XP_008201024.1
LOC100142270	NC_007417.3:10294029-10478730	934324	645976	118097	612447	uncharacterized protein LOC100142270	XM_001816315	XP_001816367.1
LOC100142270	NC_007417.3:10294029-10478730	252538	116599	195904	939153	uncharacterized protein LOC100142270	XM_001816315	XP_001816367.1
LOC664116	NC_007417.3:10294029-10478730	0.318705	0.107064	0.0444902	0.130693	LOW QUALITY PROTEIN: uncharacterized protein	XM_008202803	XP_008201025.1
LOC664133	NC_007417.3:10479782-10482390	0	0.113522	0	0.567446	transcription initiation factor TFIID subunit	XM_970148	XP_975241.2
LOC103315117	NC_007417.3:10500815-10502255	12693	12993	166718	2069	uncharacterized protein LOC103315117	XM_008202982	XP_008201204.1
LOC664161	NC_007417.3:10502457-10505665	0.541817	0.410977	0.611887	0.791762	peroxiredoxin-2	XM_970175	XP_975268.1
LOC664171	NC_007417.3:10502457-10505665	781331	797533	840893	59917	chromatin assembly factor 1 subunit B	XM_970184	XP_975277.1
LOC664178	NC_007417.3:10505871-10515215	0	0.00685204	0	0	anaphase-promoting complex subunit 1	XM_008202983	XP_008201205.1
LOC664187	NC_007417.3:10505871-10515215	620751	884431	667141	749588	importin subunit alpha-5	XM_970200	XP_975293.1
LOC664193	NC_007417.3:10515704-10517964	0.139235	0.122083	0.0477883	0.292809	T-complex protein 1 subunit theta	XM_970206	XP_975299.1
LOC663390	NC_007417.3:10521665-10529353	421741	320326	356089	313462	uncharacterized protein LOC663390 isoform X2	XM_971128	XP_976221.1
LOC664204	NC_007417.3:10529615-10533430	122543	104076	104557	139991	E3 ubiquitin-protein ligase Mdm2-like	XM_970217	XP_975310.1
LOC664204	NC_007417.3:10529615-10533430	554157	517514	441091	609526	E3 ubiquitin-protein ligase Mdm2-like	XM_970217	XP_975310.1
LOC664211	NC_007417.3:10534053-10539492	0.0380724	0.0996812	0.183446	0.475583	ribosomal protein S6 kinase 2 beta isoform X1	XM_008202990	XP_008201212.1
0	NC_007417.3:10541824-10542113	122272	391678	307546	533945
0	NC_007417.3:10542504-10542752	445452	36383	59598	731831
0	NC_007417.3:10543659-10543842	124758	734411	559529	104299
LOC107399226	NC_007417.3:10580908-10584025	385458	371485	37839	457921
LOC664254	NC_007417.3:10586503-10592076	539953	654344	812597	781361	serine protease easter-like isoform X1	XM_008202995	XP_008201217.1
0	NC_007417.3:10597355-10597597	854277	140662	298856	0.616125
LOC107399229	NC_007417.3:10609057-10614048	0.448657	0.137456	0.175209	0.210268
LOC664275	NC_007417.3:10617045-10670242	0.157338	0.115825	0.0428419	0.212161	headcase protein	XM_008202996	XP_008201218.1
LOC100141793	NC_007417.3:10686475-10688405	0.949152	177623	0.668375	165495	uncharacterized protein LOC100141793	XM_001815823	XP_001815875.1
LOC664286	NC_007417.3:10688480-10691583	1509.98	1383.93	1424.9	1698.58	heat shock 70 kDa protein cognate 5	XM_970293	XP_975386.1
LOC664291	NC_007417.3:10691814-10694011	0.0295524	0.12805	0	0.0311243	protein spartin	XM_008202997	XP_008201219.1
slmb	NC_007417.3:10695862-10704064	0.701013	0.635839	0.636718	0.762741	supernumerary limbs isoform X1	XM_008202779	XP_008201001.1
LOC664312	NC_007417.3:10708948-10711123	316478	282468	333771	319674	suppressor of fused homolog	XM_008203007	XP_008201229.1
LOC664319	NC_007417.3:10711221-10724949	0.0805523	0.0759262	0.0716553	0.0974477	leucine-rich repeat serine/threonine-protein	XM_008203002	XP_008201224.1
LOC664330	NC_007417.3:10732101-10738601	0	0.0622945	0	0	cardioactive peptide isoform X3	XM_008203012	XP_008201234.1
LOC654855	NC_007417.3:10780723-10784602	226082	205226	210213	245258	putative pre-mRNA-splicing factor ATP-dependent	XM_961271	XP_966364.1
LOC654909	NC_007417.3:10784694-10801284	392034	341862	371506	395225	Kv channel-interacting protein 1	XM_961352	XP_966445.1
LOC655034	NC_007417.3:10813542-10815612	0.0284973	0.221232	0.132401	0	probable ATP-dependent RNA helicase DDX56	XM_008203279	XP_008201501.1
LOC655256	NC_007417.3:10824443-10827118	0.155954	0.588763	0.257726	123396	transmembrane emp24 domain-containing protein 5	XM_961785	XP_966878.1
LOC655337	NC_007417.3:10824443-10827118	117144	124.07	139064	957276	uncharacterized protein CG1785 isoform X2	XM_008203285	XP_008201507.1
LOC655492	NC_007417.3:10827328-10831537	2191.89	2086.13	2212.53	1702.76	ferritin, lower subunit	XM_961219	XP_966312.1
LOC655505,LOC655585	NC_007417.3:10833689-10835683	0.792393	0.532464	109413	125209
LOC655663	NC_007417.3:10835766-10837142	305898	273227	294072	390044	DNA fragmentation factor subunit alpha	XM_001807977	XP_001808029.1
LOC655745	NC_007417.3:10841565-10849094	223257	213407	367712	214251	D-beta-hydroxybutyrate dehydrogenase,	XM_962308	XP_967401.1
LOC103315204	NC_007417.3:10869311-10903527	0.254326	0.224326	0.128912	0.263181	uncharacterized protein LOC103315204	XM_008203287	XP_008201509.1
LOC656329	NC_007417.3:10911493-10913468	110352	877776	900739	882662	membrane-bound transcription factor site-2	XM_962868	XP_967961.1
LOC656494	NC_007417.3:10913561-10915616	599638	578979	610173	471636	C-Myc-binding protein homolog	XM_963020	XP_968113.1
LOC656664	NC_007417.3:10917316-10919115	0.737829	0.504875	0.881699	0.154794	pleiotropic regulator 1	XM_008203290	XP_008201512.1
LOC656740	NC_007417.3:10919271-10920293	231011	342633	297486	277716	tubulin-folding cofactor B	XM_963246	XP_968339.1
LOC657003	NC_007417.3:10924701-10992753	0.164085	0.195471	0.0952154	0.253434	syntaxin-binding protein 5 isoform X1	XM_008203292	XP_008201514.1
LOC656650	NC_007417.3:10992764-10999391	0.21899	0.296882	0.0802554	0.2411	uncharacterized protein LOC656650	XM_970775	XP_975868.1
LOC657244	NC_007417.3:10999414-11002618	0.6829	0.69059	0.61636	0.451982	cullin-5	XM_963713	XP_968806.3
LOC657397	NC_007417.3:11006155-11029832	0.03996	0	0.0892853	0	metabotropic glutamate receptor 5-like	XM_008203299	XP_008201521.1
LOC103315208	NC_007417.3:11030299-11034295	536243	406474	482164	461756	LOW QUALITY PROTEIN: major facilitator	XM_008203300	XP_008201522.1
LOC657632	NC_007417.3:11037163-11040629	3468.11	3431.52	4180.94	6316.03	monocarboxylate transporter 10	XM_964079	XP_969172.2
LOC657632	NC_007417.3:11037163-11040629	416319	303348	364.16	473897	monocarboxylate transporter 10	XM_964079	XP_969172.2
LOC657707	NC_007417.3:11046488-11048596	150758	132835	139084	138535	sorting nexin-6 isoform X2	XM_964150	XP_969243.3
LOC657707	NC_007417.3:11046488-11048596	167653	142359	147505	134351	sorting nexin-6 isoform X2	XM_964150	XP_969243.3
LOC658185	NC_007417.3:11064703-11149165	0.445499	0.20696	0.337668	0.479057	spectrin alpha chain, non-erythrocytic 1 isoform	XM_008203308	XP_008201530.1
LOC658711	NC_007417.3:11152812-11203018	0.112851	0.043883	0.0702693	0	pituitary homeobox homolog Ptx1 isoform X1	XM_008203315	XP_008201537.1
LOC658711	NC_007417.3:11152812-11203018	134152	163802	311405	178431	pituitary homeobox homolog Ptx1 isoform X1	XM_008203315	XP_008201537.1
LOC103315211	NC_007417.3:11205261-11207357	0.0748889	0	0	0	uncharacterized protein LOC103315211 isoform X2	XM_008203318	XP_008201540.1
LOC659152	NC_007417.3:11209229-11210125	985838	136166	158342	735015	tyrosine-protein phosphatase non-receptor type	XM_965480	XP_970573.1
LOC100141555	NC_007417.3:11214484-11216530	0.188497	0.0686853	0.531652	0.0809071	regulator of nonsense transcripts 1	XM_001811548	XP_001811600.1
Nag3	NC_007417.3:11218014-11220043	0.0251574	0	0	0	beta-N-acetylglucosaminidase NAG3 precursor	NM_001098827	NP_001092297.1
Tll	NC_007417.3:11221814-11226431	119694	847759	819769	123852	tailless	NM_001039413	NP_001034502.1
LOC103315212	NC_007417.3:11234011-11247750	524918	149156	119318	53079	uncharacterized serine-rich protein C215.13	XM_008203319	XP_008201541.1
LOC659631	NC_007417.3:11262009-11264896	0	0	0.146128	0	extensin isoform X1	XM_965918	XP_971011.1
LOC659704	NC_007417.3:11267121-11270884	0.0783413	0.0589709	0.262407	0	cuticular protein precursor	NM_001167844	NP_001161316.1
LOC100141834	NC_007417.3:11279461-11285637	0.0742299	0	0.175736	0.0963742	ras-interacting protein RIP3-like isoform X1	XM_008203321	XP_008201543.1
LOC100141622	NC_007417.3:11290826-11298612	0.0782203	0.0285395	0	0.0858157	uncharacterized protein LOC100141622 isoform X1	XM_001811784	XP_001811836.1
LOC100141688	NC_007417.3:11299355-11346977	0	0.00806127	0.00977268	0.0345098	FERM and PDZ domain-containing protein 2-like	XM_008203325	XP_008201547.1
LOC660401	NC_007417.3:11349148-11410665	0.120474	0.160208	0.0948611	0.118416	tyrosine-protein phosphatase non-receptor type	XM_008203328	XP_008201550.1
LOC660465	NC_007417.3:11410877-11427113	0.932254	126622	0.80455	0.939027	cadherin-23	XM_008203331	XP_008201553.1
UDE	NC_007417.3:11427460-11428574	123268	0.378657	230677	129115	uracil-DNA degrading factor	NM_001172371	NP_001165842.1
LOC660585	NC_007417.3:11428664-11448385	0.0934134	0.171019	0.136136	0.467088	colorectal mutant cancer protein isoform X2	XM_008203334	XP_008201556.1
LOC103315216	NC_007417.3:11461772-11462945	823351	610782	672702	544228	uncharacterized protein LOC103315216 isoform X2	XM_008203340	XP_008201562.1
LOC660978	NC_007417.3:11470573-11484409	0.0258516	0.00990117	0.0229468	0.0158725	dmX-like protein 2	XM_008203343	XP_008201565.1
LOC661091	NC_007417.3:11487662-11489312	0.186376	0.0735642	0.273122	0.17818	sorbitol dehydrogenase	XM_967275	XP_972368.1
LOC661196	NC_007417.3:11494510-11582447	13939	0.620397	348529	115295	muscle-specific protein 20 isoform X2	XM_967372	XP_972465.1
LOC100142109	NC_007417.3:11494510-11582447	135392	166151	121589	169823	protein takeout	XM_001812643	XP_001812695.1
LOC659621	NC_007417.3:11494510-11582447	1755.38	977374	2366.62	1627.32	myophilin	XM_961947	XP_967040.1
LOC661249	NC_007417.3:11494510-11582447	218097	151342	144905	158624	mitogen-activated protein kinase kinase kinase	XM_008203347	XP_008201569.1
LOC103315219	NC_007417.3:11494510-11582447	0.0228048	0.0303794	0.0244815	0	uncharacterized protein LOC103315219	XM_008203354	XP_008201576.1
LOC661670	NC_007417.3:11494510-11582447	0.494448	0.191602	0.352221	0.495902	uncharacterized protein LOC661670 isoform X3	XM_008203360	XP_008201582.1
LOC661711	NC_007417.3:11582531-11701464	511749	510102	588739	47255	uncharacterized protein LOC661711 isoform X1	XM_008203363	XP_008201585.1
LOC661711	NC_007417.3:11582531-11701464	415498	306835	385454	35134	uncharacterized protein LOC661711 isoform X1	XM_008203363	XP_008201585.1
LOC103315224,LOC661830	NC_007417.3:11707830-11765435	191478	171192	175666	175245
LOC103315224	NC_007417.3:11707830-11765435	186321	150384	2454	204748	uncharacterized LOC103315224	XR_511834	0
LOC107399250	NC_007417.3:11765476-11815215	417065	299956	435661	361386
LOC107399250	NC_007417.3:11765476-11815215	0.810176	0.545389	0.425793	0.770406
LOC103315225	NC_007417.3:11765476-11815215	380168	284877	351273	315724	uncharacterized protein LOC103315225	XM_008203370	XP_008201592.1
LOC661872	NC_007417.3:11765476-11815215	479523	321877	511393	469464	disintegrin and metalloproteinase	XM_968004	XP_973097.1
LOC661917	NC_007417.3:11817329-11820110	109152	913106	113105	108484	abl interactor 2-like	XM_008203372	XP_008201594.1
LOC661917	NC_007417.3:11817329-11820110	1448.09	1382.26	1346.47	1328.77	abl interactor 2-like	XM_008203372	XP_008201594.1
LOC662143	NC_007417.3:11836662-11872967	257477	254352	245314	325753	39S ribosomal protein L32, mitochondrial	XM_968260	XP_973353.1
LOC662212	NC_007417.3:11888034-11890158	0.0196415	0.0230889	0.0349041	0.0554812	ras-related protein Rab-8A	XM_008203375	XP_008201597.1
LOC662325	NC_007417.3:11894988-11895723	178254	181295	184677	204215	LDLR chaperone boca	XM_968427	XP_973520.1
0	NC_007417.3:11900686-11900810	162235	136315	105711	254466
LOC662431	NC_007417.3:11901121-11904405	277033	315128	231323	148545	branched-chain-amino-acid aminotransferase,	XM_968525	XP_973618.1
LOC662501	NC_007417.3:11908900-11913016	527265	344606	423041	353573	alpha-crystallin B chain	XM_968592	XP_973685.1
LOC662569	NC_007417.3:11913072-11997479	111.14	978997	117183	106.33	fat-like cadherin-related tumor suppressor	XM_008203384	XP_008201606.1
LOC662569	NC_007417.3:11913072-11997479	120053	108355	126594	103575	fat-like cadherin-related tumor suppressor	XM_008203384	XP_008201606.1
LOC662569	NC_007417.3:11913072-11997479	845289	740997	889933	783263	fat-like cadherin-related tumor suppressor	XM_008203384	XP_008201606.1
LOC662569	NC_007417.3:11913072-11997479	927217	806618	880323	865565	fat-like cadherin-related tumor suppressor	XM_008203384	XP_008201606.1
LOC662569	NC_007417.3:11913072-11997479	131242	106788	115392	117813	fat-like cadherin-related tumor suppressor	XM_008203384	XP_008201606.1
LOC662599	NC_007417.3:12005517-12007708	12469	559232	160755	82237	protein Malvolio	XM_968686	XP_973779.1
LOC662599	NC_007417.3:12005517-12007708	171617	62644	261703	132697	protein Malvolio	XM_968686	XP_973779.1
LOC662664	NC_007417.3:12011640-12015335	0	0	0.292641	0	dopamine N-acetyltransferase	XM_968748	XP_973841.1
LOC662726	NC_007417.3:12015708-12098838	210344	187926	231405	248021	transmembrane and TPR repeat-containing protein	XM_008203387	XP_008201609.1
LOC662726	NC_007417.3:12015708-12098838	131468	199712	159344	230241	transmembrane and TPR repeat-containing protein	XM_008203387	XP_008201609.1
LOC662815	NC_007417.3:12105015-12111871	766451	11336	990915	184856	N-acetyllactosaminide	XM_008203385	XP_008201607.1
LOC662815	NC_007417.3:12105015-12111871	651371	975605	108276	271387	N-acetyllactosaminide	XM_008203385	XP_008201607.1
LOC662838	NC_007417.3:12113633-12115371	0.205003	0.133265	0.106991	0.0478266	venom acid phosphatase Acph-1	XM_968915	XP_974008.1
LOC662895	NC_007417.3:12118867-12120346	0.0843253	0.292354	0.21647	0.185484	venom acid phosphatase Acph-1	XM_968969	XP_974062.1
nAChRa4	NC_007417.3:12120519-12150166	149869	157061	151784	171006	nicotinic acetylcholine receptor alpha4 subunit	XM_008203277	XP_008201499.1
LOC662953	NC_007417.3:12159873-12163936	0.0443723	0.038463	0	0.0934748	homeobox protein ceh-30	XM_969021	XP_974114.2
LOC662982,Mir6008	NC_007417.3:12163998-12181377	802886	676848	683836	627739
0	NC_007417.3:12188137-12188542	674907	102633	63425	461197
LOC663221	NC_007417.3:12189494-12204378	178516	122489	157362	129356	CCR4-NOT transcription complex subunit 6-like	XM_008203399	XP_008201621.1
LOC663221	NC_007417.3:12189494-12204378	172.76	125853	144615	130341	CCR4-NOT transcription complex subunit 6-like	XM_008203399	XP_008201621.1
LOC103315234	NC_007417.3:12189494-12204378	111757	851475	136913	108195	uncharacterized protein LOC103315234	XM_008203398	XP_008201620.1
LOC661953	NC_007417.3:12204536-12208286	474	527259	478221	431202	ubiquitin-conjugating enzyme E2 Q2	XM_008203401	XP_008201623.1
Cpap3-c5	NC_007417.3:12217906-12223283	0.867393	0.123368	158108	149781
LOC103315236	NC_007417.3:12223323-12228347	62027	529075	561688	504967	dual specificity mitogen-activated protein	XM_008203403	XP_008201625.1
0	NC_007417.3:12230272-12230465	180422	266098	285727	263615
LOC663345	NC_007417.3:12230539-12243635	762362	875928	783719	873798	STE20-like serine/threonine-protein kinase	XM_008203435	XP_008201657.1
LOC663345	NC_007417.3:12230539-12243635	167.1	167372	155676	142087	STE20-like serine/threonine-protein kinase	XM_008203435	XP_008201657.1
LOC662245	NC_007417.3:12243644-12247599	158089	130593	135.14	112556	UDP-N-acetylglucosamine transferase subunit	XM_962292	XP_967385.1
LOC663394	NC_007417.3:12247625-12249914	0.29086	0.136991	0.0590706	0.366882	mediator of RNA polymerase II transcription	XM_008203406	XP_008201628.1
LOC663431	NC_007417.3:12250393-12259240	128879	135604	150036	126355	cytosol aminopeptidase isoform X2	XM_008203405	XP_008201627.1
Snp	NC_007417.3:12250393-12259240	0.107068	0	0	0	Snipper	NM_001114326	NP_001107798.1
LOC103315238	NC_007417.3:12262739-12268818	209556	184478	191051	363824	uncharacterized LOC103315238	XR_511839	0
LOC663595	NC_007417.3:12269022-12274076	587105	584614	436752	574865	transcriptional adapter 1	XM_969635	XP_974728.1
LOC663629	NC_007417.3:12274693-12275570	0	0.0603511	0	0	larval/pupal cuticle protein H1C	XM_969667	XP_974760.1
LOC663711	NC_007417.3:12279390-12292861	431466	0.776762	57674	0.378269	D-aspartate oxidase	XM_969745	XP_974838.1
LOC663711	NC_007417.3:12279390-12292861	0.312254	0.411668	0.0815005	0.150174	D-aspartate oxidase	XM_969745	XP_974838.1
LOC663762	NC_007417.3:12315248-12319513	111318	0.118038	0.322897	0.462872	uncharacterized protein LOC663762	XM_969797	XP_974890.2
LOC663783	NC_007417.3:12319645-12331115	854009	850873	122962	115271	glutamate receptor ionotropic, kainate 2	XM_008203413	XP_008201635.1
LOC663783	NC_007417.3:12319645-12331115	940519	112123	827389	897168	glutamate receptor ionotropic, kainate 2	XM_008203413	XP_008201635.1
LOC663805	NC_007417.3:12331191-12337446	0	0.111206	0	0	glutamate receptor ionotropic, kainate 2-like	XM_969840	XP_974933.1
LOC107397420	NC_007417.3:12344017-12352471	0.0274455	0	0	0
LOC663861	NC_007417.3:12354617-12370338	173677	219512	159365	263858	uncharacterized protein LOC663861 isoform X2	XM_008203417	XP_008201639.1
LOC663885	NC_007417.3:12380836-12382747	237446	234173	244984	262372	acetyl-CoA acetyltransferase, mitochondrial	XM_969915	XP_975008.2
LOC663905	NC_007417.3:12382997-12387060	0.320839	0.449909	0.451528	0.147588	apoptosis 2 inhibitor	XM_969934	XP_975027.1
Six3	NC_007417.3:12454004-12474792	0.751842	0.934312	139336	17025	optix	NM_001113467	NP_001106938.1
Vang	NC_007417.3:12489540-12492432	0.0188424	0	0.0230514	0.160788	van-gogh isoform X1	XM_008203278	XP_008201500.1
LOC654969	NC_007417.3:12554538-12574508	242508	250025	217714	168257	rootletin	XM_008203270	XP_008201492.1
LOC654969	NC_007417.3:12554538-12574508	382684	397926	336488	321291	rootletin	XM_008203270	XP_008201492.1
LOC654969	NC_007417.3:12554538-12574508	862256	133666	116039	147741	rootletin	XM_008203270	XP_008201492.1
LOC100141606	NC_007417.3:12574590-12578034	165982	157828	154767	177212	zinc finger protein 571	XM_001807021	XP_001807073.1
LOC100141606	NC_007417.3:12574590-12578034	407481	331833	318472	348176	zinc finger protein 571	XM_001807021	XP_001807073.1
LOC100142092	NC_007417.3:12579935-12585730	0.163835	0.048865	0.102255	0.0668431	protein SMG5	XM_001807161	XP_001807213.1
LOC107399287	NC_007417.3:12586222-12589925	0.140513	0.0635777	0.0885616	0.0739071
LOC655664	NC_007417.3:12603355-12663445	0.384109	0.318633	0.349728	0.308271	protein groucho-1-like isoform X1	XM_008203263	XP_008201485.1
Mex-3	NC_007417.3:12667227-12689774	0.274969	0.178674	0.20608	0
LOC656741	NC_007417.3:12728114-12951481	0	0.0349367	0.0133729	0	semaphorin-2A isoform X2	XM_008203454	XP_008201676.1
LOC107399236	NC_007417.3:12728114-12951481	0	0.211845	0.116976	0.382871
LOC657398,LOC657472	NC_007417.3:12968786-12970754	446909	340244	225939	5328
LOC657633	NC_007417.3:12976303-12980416	0	0.0158535	0	0	proteoglycan 4 isoform X1	XM_008203461	XP_008201683.1
LOC657708	NC_007417.3:12980451-12987060	910281	166452	766437	114998	potassium channel subfamily K member 6-like	XM_964151	XP_969244.1
LOC658267	NC_007417.3:13014242-13016212	268185	209045	213828	261537	protein sarah	XM_964668	XP_969761.2
LOC658851	NC_007417.3:13037267-13041195	773522	560031	536784	47336	RUN and FYVE domain-containing protein 2 isoform	XM_008203481	XP_008201703.1
LOC658851	NC_007417.3:13037267-13041195	1258.3	944583	680.65	549415	RUN and FYVE domain-containing protein 2 isoform	XM_008203481	XP_008201703.1
LOC658922	NC_007417.3:13041473-13065673	166767	156856	205793	151744	transcriptional enhancer factor TEF-1 isoform	XM_008203484	XP_008201706.1
LOC658922	NC_007417.3:13041473-13065673	550988	399213	587314	445671	transcriptional enhancer factor TEF-1 isoform	XM_008203484	XP_008201706.1
LOC658922	NC_007417.3:13041473-13065673	122325	927071	98759	941356	transcriptional enhancer factor TEF-1 isoform	XM_008203484	XP_008201706.1
LOC657694	NC_007417.3:13068588-13077390	242749	360668	296561	411014	hexokinase type 2-like isoform X2	XM_008203492	XP_008201714.1
LOC657694	NC_007417.3:13068588-13077390	951111	113163	104999	121.6	hexokinase type 2-like isoform X2	XM_008203492	XP_008201714.1
LOC100141886	NC_007417.3:13121422-13135749	634148	557097	81071	590653	protein fem-1 homolog CG6966 isoform X1	XM_001811644	XP_001811696.1
LOC660094	NC_007417.3:13155720-13171055	696495	542273	305015	599577	uncharacterized protein LOC660094 isoform X1	XM_008203508	XP_008201730.1
LOC660864	NC_007417.3:13227018-13230541	439472	206776	312362	445862	calmodulin	XM_967063	XP_972156.1
LOC662839	NC_007417.3:13682431-13689423	155827	188234	168586	227174	glycine N-acyltransferase	XM_008192081	XP_008190303.1
LOC662983	NC_007417.3:13698431-13713003	0.0669865	0.10108	0.0186728	0.0580571	uncharacterized protein LOC662983 isoform X1	XM_008192084	XP_008190306.1
LOC663115	NC_007417.3:13722094-13723322	159364	0.827824	0.764238	0.562229	longitudinals lacking protein-like	XM_008192090	XP_008190312.1
LOC654911	NC_007417.3:13762645-13767761	507762	495674	99822	15162	BTB/POZ domain-containing protein kctd15-like	XM_008201722	XP_008199944.1
LOC654911	NC_007417.3:13762645-13767761	155718	134252	167121	138412	BTB/POZ domain-containing protein kctd15-like	XM_008201722	XP_008199944.1
0	NC_007417.3:13791585-13792142	59229	219267	236678	353571
LOC654970	NC_007417.3:13805070-13811723	39361	465829	482966	476978	transcription initiation factor TFIID subunit 4	XM_961439	XP_966532.1
LOC655103	NC_007417.3:13814650-13958477	901593	723373	170325	122497	epithelial discoidin domain-containing receptor	XM_008201695	XP_008199917.1
LOC655103	NC_007417.3:13814650-13958477	211091	295065	307478	386636	epithelial discoidin domain-containing receptor	XM_008201695	XP_008199917.1
LOC655103	NC_007417.3:13814650-13958477	304746	715583	521579	689232	epithelial discoidin domain-containing receptor	XM_008201695	XP_008199917.1
LOC655103	NC_007417.3:13814650-13958477	150723	107486	112179	557713	epithelial discoidin domain-containing receptor	XM_008201695	XP_008199917.1
LOC107399292	NC_007417.3:13814650-13958477	0.0607792	0.0823845	0.0249023	0.051008
LOC655506	NC_007417.3:13977542-13985966	0.0545487	0.0433171	0	0.13232	LIM homeobox transcription factor 1-alpha	XM_008192108	XP_008190330.1
LOC655586	NC_007417.3:14008579-14015433	0.0254874	0.495772	0.362377	0.321366	LIM homeobox transcription factor 1-beta	XM_008192109	XP_008190331.1
LOC655834	NC_007417.3:14019651-14033824	0.0415895	0.0332179	0.0538725	0.0520262	uncharacterized protein LOC655834 isoform X2	XM_962397	XP_967490.1
LOC655919	NC_007417.3:14033913-14093945	240242	272035	309712	322449	potassium channel subfamily T member 2	XM_008192114	XP_008190336.1
LOC655919	NC_007417.3:14033913-14093945	630222	664908	868908	914233	potassium channel subfamily T member 2	XM_008192114	XP_008190336.1
LOC107399298	NC_007417.3:14119480-14125554	0.0479617	0	0.049169	0.135648
LOC107399300	NC_007417.3:14128514-14166888	0.226521	0.255206	0.084442	0.133318
LOC656495	NC_007417.3:14128514-14166888	67295	672305	779896	827734	AT-rich interactive domain-containing protein	XM_008192118	XP_008190340.1
LOC657473	NC_007417.3:14209640-14241302	509318	500234	520831	40.8	LIM domain-binding protein 2 isoform X7	XM_008192130	XP_008190352.1
LOC657473	NC_007417.3:14209640-14241302	338723	343879	389503	315601	LIM domain-binding protein 2 isoform X7	XM_008192130	XP_008190352.1
Phcl	NC_007417.3:14265909-14301714	321987	319026	391655	311414	pH-sensitive chloride channel isoform X3	XM_008192100	XP_008190322.1
Phcl	NC_007417.3:14265909-14301714	207798	228674	297437	221354	pH-sensitive chloride channel isoform X3	XM_008192100	XP_008190322.1
LOC658107	NC_007417.3:14315983-14360559	186558	180268	191397	190.54	poly(rC)-binding protein 3 isoform X4	XM_008192139	XP_008190361.1
0	NC_007417.3:14372059-14372162	8766.53	10806.4	3443.25	9255.72
LOC659706	NC_007417.3:14462160-14469112	0.0123724	0	0	0	unconventional myosin-Ia	XM_008192206	XP_008190428.1
LOC658630	NC_007417.3:14470164-14472089	192257	183472	247.24	160721	casein kinase II subunit beta	XM_961220	XP_966313.1
LOC660159	NC_007417.3:14491439-14527717	792585	677799	117906	114.37	cadherin-87A	XM_008192213	XP_008190435.1
LOC107397435	NC_007417.3:14491439-14527717	0.0563381	0	0	0
LOC660341	NC_007417.3:14534629-14545778	0.0882726	0.0327246	0.0870935	0	ubiquitin domain-containing protein 2	XM_966579	XP_971672.1
LOC660865	NC_007417.3:14553580-14579456	159636	100755	104213	819376	protein neuralized isoform X2	XM_008192221	XP_008190443.1
LOC660980	NC_007417.3:14579610-14689369	223579	138616	337629	202631	protein slit isoform X3	XM_008192224	XP_008190446.1
LOC661312	NC_007417.3:14698396-14740903	362204	116293	640148	840432	1-phosphatidylinositol 4,5-bisphosphate	XM_008192229	XP_008190451.1
LOC661312	NC_007417.3:14698396-14740903	285266	355482	253702	400924	1-phosphatidylinositol 4,5-bisphosphate	XM_008192229	XP_008190451.1
LOC661312	NC_007417.3:14698396-14740903	906001	139037	775001	15688	1-phosphatidylinositol 4,5-bisphosphate	XM_008192229	XP_008190451.1
LOC661624	NC_007417.3:14826831-14871670	367987	359443	395961	317454	uncharacterized protein LOC661624 isoform X2	XM_008192234	XP_008190456.1
LOC661752	NC_007417.3:14892728-14900024	142123	325126	170992	22559	alpha-L-iduronidase	XM_008192236	XP_008190458.1
LOC661752	NC_007417.3:14892728-14900024	930681	170286	120724	173427	alpha-L-iduronidase	XM_008192236	XP_008190458.1
LOC661919	NC_007417.3:14910745-14912168	0	0.0629669	0	0	putative ATPase N2B	XM_008192240	XP_008190462.1
LOC103312198	NC_007417.3:14915108-14919922	262131	207769	122334	135604	formin-like protein 5 isoform X2	XM_008192243	XP_008190465.1
LOC662109	NC_007417.3:14922070-14927059	164319	158022	161101	170082	regulator of nonsense transcripts 1 homolog,	XR_511332	0
LOC662109	NC_007417.3:14922070-14927059	359	268569	289236	298517	regulator of nonsense transcripts 1 homolog,	XR_511332	0
LOC662109	NC_007417.3:14922070-14927059	447682	310735	382252	348148	regulator of nonsense transcripts 1 homolog,	XR_511332	0
LOC107397434	NC_007417.3:14947682-14950416	450994	496176	495417	429939
LOC107397434	NC_007417.3:14947682-14950416	115221	104604	126921	932517
LOC107397434	NC_007417.3:14947682-14950416	247876	228795	247553	210276
LOC662433	NC_007417.3:14950442-14993868	196634	206907	204122	192129	cubilin	XM_008192265	XP_008190487.1
LOC662433	NC_007417.3:14950442-14993868	599262	519671	748065	431716	cubilin	XM_008192265	XP_008190487.1
LOC662503	NC_007417.3:14993986-15005745	151215	181532	163184	207947	heterogeneous nuclear ribonucleoprotein Q-like	XM_008192250	XP_008190472.1
LOC662535	NC_007417.3:15011195-15015339	0.0391671	0.171002	0.139402	0.0737655	uncharacterized protein LOC662535	XM_968625	XP_973718.1
LOC662727	NC_007417.3:15021699-15029243	2065.77	2137.17	2591.36	1663.93	LOW QUALITY PROTEIN: tyrosine-protein	XM_008192266	XP_008190488.1
LOC662727	NC_007417.3:15021699-15029243	819299	806629	932377	714644	LOW QUALITY PROTEIN: tyrosine-protein	XM_008192266	XP_008190488.1
LOC656496	NC_007417.3:15122581-15138306	0.0980818	0.0163809	0.0347512	0	protein groucho isoform X1	XM_008192173	XP_008190395.1
LOC656579	NC_007417.3:15138870-15159593	0.00727755	0	0.0101899	0	unconventional myosin-IXa isoform X1	XM_008192178	XP_008190400.1
LOC103312184	NC_007417.3:15212543-15222159	0	0	0.0249765	0	uncharacterized protein LOC103312184 isoform X1	XM_008192189	XP_008190411.1
LOC657474	NC_007417.3:15222578-15225999	198.33	187073	185145	130756	protein SMG7-like	XM_963932	XP_969025.2
LOC659129	NC_007417.3:5765-35064	178323	171924	154619	174785	putative U5 small nuclear ribonucleoprotein 200	XM_965461	XP_970554.1
LOC659129	NC_007417.3:5765-35064	154659	141254	132914	149484	putative U5 small nuclear ribonucleoprotein 200	XM_965461	XP_970554.1
LOC659129	NC_007417.3:5765-35064	195182	180784	204791	186241	putative U5 small nuclear ribonucleoprotein 200	XM_965461	XP_970554.1
LOC659129	NC_007417.3:5765-35064	124645	131497	141044	125582	putative U5 small nuclear ribonucleoprotein 200	XM_965461	XP_970554.1
LOC659129	NC_007417.3:5765-35064	143042	132.78	146947	131862	putative U5 small nuclear ribonucleoprotein 200	XM_965461	XP_970554.1
LOC659129	NC_007417.3:5765-35064	135801	124.99	140493	129266	putative U5 small nuclear ribonucleoprotein 200	XM_965461	XP_970554.1
LOC659207	NC_007417.3:37189-67940	234118	483131	261531	539242	transferrin-like isoform X1	XM_008201719	XP_008199941.1
0	NC_007417.3:133460-133760	148935	0.304482	0	322836
0	NC_007417.3:174978-175266	122421	482249	578025	830132
LOC100142583	NC_007417.3:179649-180927	0	0.0839347	0	0.136361	uncharacterized protein LOC100142583 isoform X2	XM_008201730	XP_008199952.1
0	NC_007417.3:339448-339882	446852	310262	259312	351551
0	NC_007417.3:379576-380017	408864	454975	238273	319757
0	NC_007417.3:387334-389148	134675	152652	118.94	133348
0	NC_007417.3:451891-452121	243856	219792	308757	260616
0	NC_007417.3:452489-452750	141899	170339	219026	147715
LOC655471	NC_007417.3:455608-456709	573617	625967	632545	602626	LOW QUALITY PROTEIN: cleavage and	XM_008201378	XP_008199600.1
LOC103314710	NC_007417.3:510328-517644	0.272063	0.349837	0.13887	0.317666	Down syndrome cell adhesion molecule-like	XM_008201394	XP_008199616.1
LOC107398242	NC_007417.3:588333-590409	0.0794649	0.027329	0.158801	0.0338214
LOC103314711	NC_007417.3:593052-594666	528607	658475	688463	340457	GATA zinc finger domain-containing protein	XM_008201395	XP_008199617.1
LOC655967	NC_007417.3:610545-623695	339599	347936	385372	274229	RING finger protein 44	XM_008201382	XP_008199604.1
LOC103314708	NC_007417.3:637811-656750	281328	284134	197237	260845	formin-binding protein 4-like	XM_008201384	XP_008199606.1
LOC656383	NC_007417.3:662166-690604	491527	297813	465229	369573	PHD and RING finger domain-containing protein 1	XM_008201385	XP_008199607.1
LOC655494	NC_007417.3:662166-690604	225434	218547	131236	238374	lysosomal aspartic protease	XM_961424	XP_966517.1
0	NC_007417.3:692171-693303	294863	192262	181931	139649
LOC107398263	NC_007417.3:694014-696379	531014	369399	291711	474902
LOC656464	NC_007417.3:703705-712391	0	0	0.0319396	0.265968	neurofilament heavy polypeptide	XM_971100	XP_976193.1
LOC656552	NC_007417.3:718480-736300	185571	145917	177585	168314	cAMP-dependent protein kinase catalytic subunit	XM_008201387	XP_008199609.1
0	NC_007417.3:737975-738280	507425	473079	809833	501201
0	NC_007417.3:738393-738596	342903	343046	376912	303888
LOC103314709	NC_007417.3:748129-845152	0.130771	0.483516	0	0.0719356	diuretic hormone class 2 isoform X3	XM_008201391	XP_008199613.1
LOC658973	NC_007417.3:905879-921295	192335	108801	230509	221257	transmembrane protein 183	XM_965319	XP_970412.1
LOC658901	NC_007417.3:921489-1082804	84292	806705	755243	746615	liprin-alpha-1 isoform X12	XM_008201272	XP_008199494.1
LOC103314673	NC_007417.3:1102884-1339855	540024	51434	44.18	510024	venom allergen 5-like	XM_008201259	XP_008199481.1
0	NC_007417.3:1102884-1339855	0	77354	25458	418878
LOC103314073	NC_007417.3:1102884-1339855	371723	51395	435396	105484	serine/arginine repetitive matrix protein	XM_008198947	XP_008197169.1
LOC107398286	NC_007417.3:1379768-1380482	1072.4	862698	792382	726728
0	NC_007417.3:1382024-1382820	0.90204	0.256352	0.0489261	0.537931
0	NC_007417.3:1383080-1383621	0.679751	0.108854	0.164409	115789
0	NC_007417.3:1464980-1465145	230728	274727	213814	160525
0	NC_007417.3:1468319-1470433	0.186343	0.616541	0.120884	0
0	NC_007417.3:1468319-1470433	0.194616	135232	0.755216	0
0	NC_007417.3:1490427-1490570	268573	361013	221038	284237
LOC660014	NC_007417.3:1516711-1521608	252537	233941	191414	282378	carboxypeptidase Q isoform X2	XM_008192824	XP_008191046.1
LOC660014	NC_007417.3:1516711-1521608	501479	426.66	352.08	466461	carboxypeptidase Q isoform X2	XM_008192824	XP_008191046.1
LOC103312362	NC_007417.3:1524972-1578944	0.408803	0.789184	0.487049	0.282025	protein unc-80 homolog	XM_008192834	XP_008191056.1
LOC107397418	NC_007417.3:1626683-1628735	644564	115834	893868	47844
LOC657607	NC_007417.3:1781397-1802969	285305	293895	308735	273174	NADP-dependent malic enzyme	XM_964058	XP_969151.1
LOC657686	NC_007417.3:1803164-1832970	1240.71	2122.44	997688	1399.56	NADP-dependent malic enzyme isoform X2	XM_008195131	XP_008193353.1
LOC657686	NC_007417.3:1803164-1832970	2037.74	3957.06	1518.47	2088.26	NADP-dependent malic enzyme isoform X2	XM_008195131	XP_008193353.1
LOC657760	NC_007417.3:1836345-1841870	0.378288	142682	0.150169	0.156134	ras-related protein Rab-39B	XM_964202	XP_969295.1
LOC657841	NC_007417.3:1850199-1855803	277189	216448	300038	25752	solute carrier family 35 member F2-like	XM_008195132	XP_008193354.1
LOC657922	NC_007417.3:1857592-1872800	0.19567	0.0329239	0.103975	0.0605383	RNA polymerase-associated protein CTR9 homolog	XM_964348	XP_969441.1
LOC100141951	NC_007417.3:1880257-2078368	0	0	0.105381	0	uncharacterized protein LOC100141951	XM_001808333	XP_001808385.1
LOC658166	NC_007417.3:1880257-2078368	112698	166378	145733	15461	uncharacterized protein LOC658166	XM_008195134	XP_008193356.1
LOC654962	NC_007417.3:2139380-2141568	0	0.0242135	0.0260505	0.0571387	organic cation transporter protein-like	XM_008202576	XP_008200798.1
LOC103315009,LOC655028	NC_007417.3:2147420-2284549	120725	86139	783401	815186
LOC655028	NC_007417.3:2147420-2284549	219304	105409	140578	168369	ecdysone-induced protein 74EF isoform A isoform	XM_008202580	XP_008200802.1
LOC655096	NC_007417.3:2285529-2294672	0.321613	0.321128	0.401549	0.37934	V-type proton ATPase 116 kDa subunit a isoform 1	XM_008202587	XP_008200809.1
LOC655329	NC_007417.3:2302083-2338870	0.423729	0.391602	0.280154	0.518515	testican-2	XM_961871	XP_966964.1
LOC655578	NC_007417.3:2349426-2378450	0	0.042473	0	0	neuropeptide Y receptor type 2	XM_962139	XP_967232.2
LOC655655	NC_007417.3:2381529-2396659	0.0349575	0.0877161	0	0.0746381	spermine oxidase-like	XM_008202594	XP_008200816.1
LOC655738	NC_007417.3:2381529-2396659	237727	373949	238087	222043	stAR-related lipid transfer protein 7,	XM_962301	XP_967394.1
LOC655829	NC_007417.3:2396659-2405641	0.273275	0.103747	0.206792	0.214058	cell division cycle and apoptosis regulator	XM_008202595	XP_008200817.1
LOC655649	NC_007417.3:2407952-2411136	2836.65	2401.38	2474.93	2240.18	peptidyl-prolyl cis-trans isomerase	XM_961215	XP_966308.2
LOC655989	NC_007417.3:2416432-2422927	937604	219196	144608	177614	uncharacterized protein DDB_G0271670-like	XM_008202598	XP_008200820.1
LOC656069	NC_007417.3:2423295-2424026	571944	292627	296612	360404	uncharacterized protein LOC656069	XM_962621	XP_967714.1
LOC656156	NC_007417.3:2428335-2446499	10227	687605	806209	770501	A disintegrin and metalloproteinase with	XM_008202599	XP_008200821.1
LOC656488	NC_007417.3:2457719-2471258	234.01	195563	196696	161216	uncharacterized protein LOC656488	XM_008202603	XP_008200825.1
LOC656488	NC_007417.3:2457719-2471258	162828	143211	144198	136984	uncharacterized protein LOC656488	XM_008202603	XP_008200825.1
LOC656570	NC_007417.3:2472743-2476608	389977	13229	325959	120107	nose resistant to fluoxetine protein 6-like	XM_008202604	XP_008200826.1
LOC656823	NC_007417.3:2483457-2499369	0.246846	0.198373	0.057308	0.0549409	uridine phosphorylase 1-like isoform X2	XM_963324	XP_968417.2
LOC100142058	NC_007417.3:2483457-2499369	480693	259597	146614	119531	ATP-dependent RNA helicase A	XM_001811078	XP_001811130.1
LOC656996	NC_007417.3:2503476-2506212	0	0.0422861	0	0.0684509	tetraspanin-13 isoform X1	XM_963485	XP_968578.2
LOC657076	NC_007417.3:2506683-2513950	2360.4	2588.22	2935.49	2371.29	MKI67 FHA domain-interacting nucleolar	XM_008202610	XP_008200832.1
LOC103315016	NC_007417.3:2506683-2513950	0.0787761	0.27562	0.128424	0	homeobox protein MOX-2	XM_008202609	XP_008200831.1
LOC657160	NC_007417.3:2514185-2536814	123778	128879	117136	100698	aminopeptidase N isoform X3	XM_008202614	XP_008200836.1
LOC657160	NC_007417.3:2514185-2536814	0	139429	732377	0	aminopeptidase N isoform X3	XM_008202614	XP_008200836.1
LOC657465	NC_007417.3:2565360-2573970	0.221207	0.099801	0.111324	0.184879	heterogeneous nuclear ribonucleoprotein A1,	XM_963923	XP_969016.3
LOC657778	NC_007417.3:2588283-2660064	0.568894	0.2027	146345	0.736563	furin-like protease 2	XM_964214	XP_969307.1
nAChRa8	NC_007417.3:2669233-2671073	166836	141722	176111	246242	nicotinic acetylcholine receptor alpha 8 subunit	NM_001162526	NP_001155998.1
LOC658096	NC_007417.3:2671741-2681309	0.0138788	0.0158092	0	0	peroxidase isoform X1	XM_008202563	XP_008200785.1
LOC658179	NC_007417.3:2682281-2694188	813946	653377	758951	581052	splicing factor 3A subunit 1 isoform X1	XM_964588	XP_969681.1
Dad	NC_007417.3:2709444-2730511	118061	130936	137494	117961	daughters against dpp	NM_001145906	NP_001139378.1
LOC103315018	NC_007417.3:2732900-2735998	0.104108	0.259416	0.0490135	0.166828	transmembrane protein 127-like	XM_008202624	XP_008200846.1
LOC658917	NC_007417.3:2843476-2872068	1271.87	1896.29	1835.45	767604	delta-1-pyrroline-5-carboxylate synthase	XM_008202627	XP_008200849.1
LOC658917	NC_007417.3:2843476-2872068	1428.01	2383.41	2355.38	946571	delta-1-pyrroline-5-carboxylate synthase	XM_008202627	XP_008200849.1
LOC659436	NC_007417.3:2990306-3004695	159784	169401	142305	175512	early growth response protein 1-B isoform X2	XM_008202634	XP_008200856.1
LOC659436	NC_007417.3:2990306-3004695	497107	674272	857427	50808	early growth response protein 1-B isoform X2	XM_008202634	XP_008200856.1
LOC654963	NC_007417.3:3090948-3134318	0	0.0214262	0	0	leucine zipper putative tumor suppressor 2	XM_961432	XP_966525.1
LOC103314979	NC_007417.3:3138217-3145147	0.0692262	0.215764	0.0835327	0.154595	uncharacterized protein LOC103314979	XM_008202404	XP_008200626.1
LOC655330	NC_007417.3:3148044-3150817	125325	191181	212774	122149	LETM1 and EF-hand domain-containing protein	XM_008202406	XP_008200628.1
LOC655414	NC_007417.3:3151063-3222045	0.35837	0.323857	0.356698	0.324921	probable JmjC domain-containing histone	XM_008202407	XP_008200629.1
LOC103314980	NC_007417.3:3236232-3255481	249943	212372	233928	24459	LOW QUALITY PROTEIN: uncharacterized protein	XM_008202410	XP_008200632.1
LOC655912	NC_007417.3:3258253-3260463	157461	129238	175176	109703	galactoside 2-alpha-L-fucosyltransferase 3-like	XM_962469	XP_967562.2
LOC655912	NC_007417.3:3258253-3260463	124667	135614	13805	121727	galactoside 2-alpha-L-fucosyltransferase 3-like	XM_962469	XP_967562.2
LOC656157	NC_007417.3:3284147-3286161	687825	108731	70392	551614	palmitoyltransferase ZDHHC6	XM_962702	XP_967795.1
LOC655491	NC_007417.3:3288378-3296663	122193	219594	145456	293186	tubulin alpha-1A chain	XM_961314	XP_966407.1
LOC656571	NC_007417.3:3311464-3315986	461683	369838	394387	462129	interleukin enhancer-binding factor 2 homolog	XM_963092	XP_968185.1
LOC656824	NC_007417.3:3321743-3377776	0.0361242	0.0771333	0.0929953	0.0155471	RNA-binding protein Musashi homolog 2 isoform	XM_963325	XP_968418.2
LOC657238	NC_007417.3:3466299-3571352	0.227272	0.31263	0.248002	0.399816	protein couch potato isoform X2	XM_963707	XP_968800.3
LOC107398639	NC_007417.3:3466299-3571352	0	0.0348384	0	0
LOC657546	NC_007417.3:3586502-3594533	0.515134	0.257809	0.473735	0.514813	glycerol-3-phosphate acyltransferase 3 isoform	XM_008202421	XP_008200643.1
LOC656649	NC_007417.3:3596891-3598602	4852.91	7256.27	5785.58	6592.02	tubulin alpha-1 chain	XM_961399	XP_966492.1
LOC657700	NC_007417.3:3607473-3612666	0	0.0370435	0	0	NHL repeat-containing protein 2 isoform X1	XM_964143	XP_969236.2
LOC657779	NC_007417.3:3617096-3618999	245292	205101	233292	308975	protein RMD5 homolog A	XM_964215	XP_969308.1
LOC657779	NC_007417.3:3617096-3618999	199875	162467	202717	176511	protein RMD5 homolog A	XM_964215	XP_969308.1
0	NC_007417.3:3640917-3641973	989518	775211	695285	763484
LOC658704	NC_007417.3:3661509-3672736	0.107829	0	0.103936	0	LOW QUALITY PROTEIN: putative leucine-rich	XM_008202642	XP_008200864.1
LOC659146	NC_007417.3:3684548-3691335	0.230154	0.196271	0.239025	0.381652	transcription elongation regulator 1 isoform X2	XM_008202654	XP_008200876.1
LOC659437	NC_007417.3:3698275-3727145	0.300343	0.310824	0.140175	0.344979	synaptic vesicular amine transporter	XM_008202659	XP_008200881.1
LOC659560	NC_007417.3:3735727-3752287	117845	161155	0.98596	213365	protein hu-li tai shao isoform X3	XM_008202663	XP_008200885.1
LOC659696	NC_007417.3:3752407-3758838	137328	145611	141201	961587	U4/U6.U5 small nuclear ribonucleoprotein 27 kDa	XM_965975	XP_971068.1
fbl	NC_007417.3:3800651-3807935	0.698943	0.305092	0.38813	0.529449	fumble isoform X1	XM_008202639	XP_008200861.1
LOC660337	NC_007417.3:3809920-3814960	189663	184233	159933	17963	eukaryotic peptide chain release factor subunit	XM_966575	XP_971668.1
LOC660461	NC_007417.3:3815011-3817026	129.92	97893	106383	835712	cyclin-dependent kinase 8	XM_966689	XP_971782.2
LOC660580	NC_007417.3:3817039-3818837	942432	810441	792012	718783	TM2 domain-containing protein CG11103	XM_966799	XP_971892.1
LOC660697	NC_007417.3:3872209-3894654	212777	225605	200741	217781	slit homolog 2 protein	XM_966906	XP_971999.1
LOC660697	NC_007417.3:3872209-3894654	172527	167536	168563	168091	slit homolog 2 protein	XM_966906	XP_971999.1
LOC660697	NC_007417.3:3872209-3894654	11272	176368	148328	191551	slit homolog 2 protein	XM_966906	XP_971999.1
0	NC_007417.3:3971169-3972370	408325	806453	479889	747653
0	NC_007417.3:3973348-3973538	335491	118286	442114	768264
0	NC_007417.3:3973689-3974109	544281	128818	310357	671555
0	NC_007417.3:3977573-3977848	177203	423542	335631	100217
0	NC_007417.3:3979092-3979813	285022	558477	103946	389144
0	NC_007417.3:3979952-3980418	137185	479153	177162	120432
0	NC_007417.3:3993630-3993901	246805	267598	322446	275916
LOC103315031	NC_007417.3:4013410-4122658	0.0348302	0.0286825	0.021154	0.0433786	lysine-specific histone demethylase 1A	XM_008202676	XP_008200898.1
LOC660808	NC_007417.3:4013410-4122658	519233	261945	64147	461777	slit homolog 1 protein	XM_008202675	XP_008200897.1
LOC660808	NC_007417.3:4013410-4122658	452911	232154	516545	366403	slit homolog 1 protein	XM_008202675	XP_008200897.1
LOC661030	NC_007417.3:4127752-4135267	114534	107305	12379	825606	protein toll	XM_967219	XP_972312.1
LOC661030	NC_007417.3:4127752-4135267	592228	771993	701075	571658	protein toll	XM_967219	XP_972312.1
LOC107398522	NC_007417.3:4278368-4278709	0.297439	0.690401	0.7617	0.541961
0	NC_007417.3:4287440-4287639	524945	125154	188348	573019
0	NC_007417.3:4288570-4288826	37478	33.75	229653	351974
LOC661135	NC_007417.3:4385889-4450665	0.408962	0.248426	0.389991	0.392379	slit homolog 3 protein	XM_967316	XP_972409.1
LOC661191	NC_007417.3:4513799-4515708	0	0	0.0683199	0	cell wall protein DAN4-like	XM_967367	XP_972460.1
[truncated: 12,847 more rows]
