# Supplementary material for: Transcriptomic landscape of the interaction between the entomopathogenic fungus Beauveria bassiana and its tolerant host Tribolium castaneum revealed by dual RNA-seq
Source: Sci Rep. 2023 Oct 2;13:16506. doi: 10.1038/s41598-023-43889-y (PMC10545715; doi:10.1038/s41598-023-43889-y)
Supplement: Supplementary file 5 — Supplementary Table S4. [file 41598_2023_43889_MOESM5_ESM.xls]

## Sheet: 3h
Supplementary Table S4: Beauveria bassiana enrichment analysis for molecular functon (MF), cellular component (CC), and other ontologies at each interaction time.
Category	Term ID	Term description	Observed gene count	Background gene count	Strength	False discovery rate	Matching proteins in your network (IDs)	Matching proteins in your network (labels)
GO Process	GO:0002181	Cytoplasmic translation	7	75	1.43	3.57e-05	176275.XP_008593576.1,176275.XP_008594895.1,176275.XP_008596644.1,176275.XP_008601190.1,176275.XP_008601677.1,176275.XP_008601895.1,176275.XP_008603297.1	BBA_00257,BBA_01576,BBA_03325,BBA_07871,BBA_08358,BBA_08576,BBA_09978
GO Process	GO:0006412	Translation	10	261	1.04	3.57e-05	176275.XP_008593576.1,176275.XP_008594895.1,176275.XP_008595707.1,176275.XP_008596644.1,176275.XP_008596807.1,176275.XP_008601190.1,176275.XP_008601677.1,176275.XP_008601895.1,176275.XP_008602628.1,176275.XP_008603297.1	BBA_00257,BBA_01576,BBA_02388,BBA_03325,BBA_03488,BBA_07871,BBA_08358,BBA_08576,BBA_09309,BBA_09978
GO Process	GO:0044271	Cellular nitrogen compound biosynthetic process	12	739	0.67	0.0023	176275.XP_008593576.1,176275.XP_008594895.1,176275.XP_008595707.1,176275.XP_008596644.1,176275.XP_008596807.1,176275.XP_008601190.1,176275.XP_008601677.1,176275.XP_008601895.1,176275.XP_008602628.1,176275.XP_008602971.1,176275.XP_008603297.1,176275.XP_008603354.1	BBA_00257,BBA_01576,BBA_02388,BBA_03325,BBA_03488,BBA_07871,BBA_08358,BBA_08576,BBA_09309,BBA_09652,BBA_09978,BBA_10035
GO Process	GO:1901566	Organonitrogen compound biosynthetic process	12	770	0.65	0.0031	176275.XP_008593576.1,176275.XP_008594895.1,176275.XP_008595707.1,176275.XP_008596644.1,176275.XP_008596807.1,176275.XP_008600544.1,176275.XP_008601190.1,176275.XP_008601677.1,176275.XP_008601895.1,176275.XP_008602628.1,176275.XP_008602971.1,176275.XP_008603297.1	BBA_00257,BBA_01576,BBA_02388,BBA_03325,BBA_03488,BBA_07225,BBA_07871,BBA_08358,BBA_08576,BBA_09309,BBA_09652,BBA_09978
GO Process	GO:0034645	Cellular macromolecule biosynthetic process	11	674	0.67	0.0048	176275.XP_008593576.1,176275.XP_008594895.1,176275.XP_008595707.1,176275.XP_008596644.1,176275.XP_008596807.1,176275.XP_008601190.1,176275.XP_008601677.1,176275.XP_008601895.1,176275.XP_008602628.1,176275.XP_008603297.1,176275.XP_008603354.1	BBA_00257,BBA_01576,BBA_02388,BBA_03325,BBA_03488,BBA_07871,BBA_08358,BBA_08576,BBA_09309,BBA_09978,BBA_10035
GO Process	GO:0006414	Translational elongation	3	18	1.68	0.0156	176275.XP_008593576.1,176275.XP_008595707.1,176275.XP_008596644.1	BBA_00257,BBA_02388,BBA_03325
GO Process	GO:1901576	Organic substance biosynthetic process	14	1311	0.49	0.0201	176275.XP_008593576.1,176275.XP_008594895.1,176275.XP_008595461.1,176275.XP_008595707.1,176275.XP_008596644.1,176275.XP_008596807.1,176275.XP_008600544.1,176275.XP_008601190.1,176275.XP_008601677.1,176275.XP_008601895.1,176275.XP_008602628.1,176275.XP_008602971.1,176275.XP_008603297.1,176275.XP_008603354.1	BBA_00257,BBA_01576,BBA_02142,BBA_02388,BBA_03325,BBA_03488,BBA_07225,BBA_07871,BBA_08358,BBA_08576,BBA_09309,BBA_09652,BBA_09978,BBA_10035
GO Function	GO:0005198	Structural molecule activity	9	197	1.12	3.35e-05	176275.XP_008594895.1,176275.XP_008595729.1,176275.XP_008596644.1,176275.XP_008599167.1,176275.XP_008601190.1,176275.XP_008601677.1,176275.XP_008601895.1,176275.XP_008602628.1,176275.XP_008603297.1	BBA_01576,BBA_02410,BBA_03325,BBA_05848,BBA_07871,BBA_08358,BBA_08576,BBA_09309,BBA_09978
GO Function	GO:0003735	Structural constituent of ribosome	7	136	1.17	0.00034	176275.XP_008594895.1,176275.XP_008596644.1,176275.XP_008601190.1,176275.XP_008601677.1,176275.XP_008601895.1,176275.XP_008602628.1,176275.XP_008603297.1	BBA_01576,BBA_03325,BBA_07871,BBA_08358,BBA_08576,BBA_09309,BBA_09978
GO Component	GO:0022626	Cytosolic ribosome	6	74	1.37	0.00023	176275.XP_008594895.1,176275.XP_008596644.1,176275.XP_008601190.1,176275.XP_008601677.1,176275.XP_008601895.1,176275.XP_008603297.1	BBA_01576,BBA_03325,BBA_07871,BBA_08358,BBA_08576,BBA_09978
GO Component	GO:0005840	Ribosome	7	148	1.13	0.00034	176275.XP_008594895.1,176275.XP_008596644.1,176275.XP_008601190.1,176275.XP_008601677.1,176275.XP_008601895.1,176275.XP_008602628.1,176275.XP_008603297.1	BBA_01576,BBA_03325,BBA_07871,BBA_08358,BBA_08576,BBA_09309,BBA_09978
GO Component	GO:0044391	Ribosomal subunit	6	129	1.13	0.0017	176275.XP_008594895.1,176275.XP_008596644.1,176275.XP_008601190.1,176275.XP_008601677.1,176275.XP_008601895.1,176275.XP_008603297.1	BBA_01576,BBA_03325,BBA_07871,BBA_08358,BBA_08576,BBA_09978
GO Component	GO:0043232	Intracellular non-membrane-bounded organelle	13	940	0.6	0.0019	176275.XP_008594195.1,176275.XP_008594895.1,176275.XP_008596644.1,176275.XP_008596807.1,176275.XP_008597255.1,176275.XP_008600562.1,176275.XP_008601190.1,176275.XP_008601677.1,176275.XP_008601895.1,176275.XP_008602628.1,176275.XP_008603297.1,176275.XP_008603354.1,176275.XP_008603404.1	BBA_00876,BBA_01576,BBA_03325,BBA_03488,BBA_03936,BBA_07243,BBA_07871,BBA_08358,BBA_08576,BBA_09309,BBA_09978,BBA_10035,BBA_10085
GO Component	GO:0005829	Cytosol	10	764	0.58	0.0291	176275.XP_008593495.1,176275.XP_008593576.1,176275.XP_008594895.1,176275.XP_008595461.1,176275.XP_008596644.1,176275.XP_008601190.1,176275.XP_008601677.1,176275.XP_008601895.1,176275.XP_008602917.1,176275.XP_008603297.1	BBA_00176,BBA_00257,BBA_01576,BBA_02142,BBA_03325,BBA_07871,BBA_08358,BBA_08576,BBA_09598,BBA_09978
GO Component	GO:0022627	Cytosolic small ribosomal subunit	3	31	1.44	0.0291	176275.XP_008601190.1,176275.XP_008601677.1,176275.XP_008601895.1	BBA_07871,BBA_08358,BBA_08576
GO Component	GO:1990904	Ribonucleoprotein complex	7	379	0.73	0.0313	176275.XP_008593576.1,176275.XP_008594895.1,176275.XP_008596644.1,176275.XP_008601190.1,176275.XP_008601677.1,176275.XP_008601895.1,176275.XP_008603297.1	BBA_00257,BBA_01576,BBA_03325,BBA_07871,BBA_08358,BBA_08576,BBA_09978
GO Component	GO:0022625	Cytosolic large ribosomal subunit	3	42	1.31	0.0451	176275.XP_008594895.1,176275.XP_008596644.1,176275.XP_008603297.1	BBA_01576,BBA_03325,BBA_09978
KEGG	map03010	Ribosome	7	135	1.17	6.77e-05	176275.XP_008594895.1,176275.XP_008596644.1,176275.XP_008601190.1,176275.XP_008601677.1,176275.XP_008601895.1,176275.XP_008602628.1,176275.XP_008603297.1	BBA_01576,BBA_03325,BBA_07871,BBA_08358,BBA_08576,BBA_09309,BBA_09978
COMPARTMENTS	GOCC:0022626	Cytosolic ribosome	7	78	1.41	1.47e-05	176275.XP_008594895.1,176275.XP_008596644.1,176275.XP_008601190.1,176275.XP_008601677.1,176275.XP_008601895.1,176275.XP_008602628.1,176275.XP_008603297.1	BBA_01576,BBA_03325,BBA_07871,BBA_08358,BBA_08576,BBA_09309,BBA_09978
COMPARTMENTS	GOCC:0044391	Ribosomal subunit	7	137	1.17	0.00028	176275.XP_008594895.1,176275.XP_008596644.1,176275.XP_008601190.1,176275.XP_008601677.1,176275.XP_008601895.1,176275.XP_008602628.1,176275.XP_008603297.1	BBA_01576,BBA_03325,BBA_07871,BBA_08358,BBA_08576,BBA_09309,BBA_09978
COMPARTMENTS	GOCC:0022627	Cytosolic small ribosomal subunit	4	33	1.54	0.0021	176275.XP_008601190.1,176275.XP_008601677.1,176275.XP_008601895.1,176275.XP_008602628.1	BBA_07871,BBA_08358,BBA_08576,BBA_09309
COMPARTMENTS	GOCC:0005829	Cytosol	8	390	0.77	0.0114	176275.XP_008593495.1,176275.XP_008594895.1,176275.XP_008596644.1,176275.XP_008601190.1,176275.XP_008601677.1,176275.XP_008601895.1,176275.XP_008602628.1,176275.XP_008603297.1	BBA_00176,BBA_01576,BBA_03325,BBA_07871,BBA_08358,BBA_08576,BBA_09309,BBA_09978
COMPARTMENTS	GOCC:1990904	Ribonucleoprotein complex	8	404	0.76	0.0117	176275.XP_008593576.1,176275.XP_008594895.1,176275.XP_008596644.1,176275.XP_008601190.1,176275.XP_008601677.1,176275.XP_008601895.1,176275.XP_008602628.1,176275.XP_008603297.1	BBA_00257,BBA_01576,BBA_03325,BBA_07871,BBA_08358,BBA_08576,BBA_09309,BBA_09978
COMPARTMENTS	GOCC:0043232	Intracellular non-membrane-bounded organelle	11	926	0.53	0.0307	176275.XP_008594895.1,176275.XP_008596644.1,176275.XP_008597255.1,176275.XP_008600562.1,176275.XP_008601190.1,176275.XP_008601677.1,176275.XP_008601895.1,176275.XP_008602628.1,176275.XP_008603297.1,176275.XP_008603354.1,176275.XP_008603404.1	BBA_01576,BBA_03325,BBA_03936,BBA_07243,BBA_07871,BBA_08358,BBA_08576,BBA_09309,BBA_09978,BBA_10035,BBA_10085
COMPARTMENTS	GOCC:0005737	Cytoplasm	22	3385	0.27	0.0491	176275.XP_008593495.1,176275.XP_008593576.1,176275.XP_008594195.1,176275.XP_008594895.1,176275.XP_008594912.1,176275.XP_008595461.1,176275.XP_008595468.1,176275.XP_008595707.1,176275.XP_008595729.1,176275.XP_008596644.1,176275.XP_008597409.1,176275.XP_008599167.1,176275.XP_008600562.1,176275.XP_008601190.1,176275.XP_008601677.1,176275.XP_008601895.1,176275.XP_008602199.1,176275.XP_008602628.1,176…	BBA_00176,BBA_00257,BBA_00876,BBA_01576,BBA_01593,BBA_02142,BBA_02149,BBA_02388,BBA_02410,BBA_03325,BBA_04090,BBA_05848,BBA_07243,BBA_07871,BBA_08358,BBA_08576,BBA_08880,BBA_09309,BBA_09598,BBA_09652,BBA_09978,BBA_10036

## Sheet: 12h
Category	Term ID	Term description	Observed gene count	Background gene count	Strength	False discovery rate	Matching proteins in your network (IDs)	Matching proteins in your network (labels)
GO Process	GO:0006412	Translation	53	261	0.86	4.65e-24	176275.XP_008593536.1,176275.XP_008593576.1,176275.XP_008593728.1,176275.XP_008593978.1,176275.XP_008594065.1,176275.XP_008594220.1,176275.XP_008594361.1,176275.XP_008594417.1,176275.XP_008594527.1,176275.XP_008594777.1,176275.XP_008594888.1,176275.XP_008595023.1,176275.XP_008595076.1,176275.XP_008595152.1,176275.XP_008595380.1,176275.XP_008595707.1,176275.XP_008595792.1,176275.XP_008595897.1,176…	RPL31,SSB1,RpS20,RL27A,XP_008594065.1,STM1,XP_008594361.1,RPS12,RPS13,ppr5,eef1b,cot-3,RPS11B,RPL44,XP_008595380.1,TEF,RSM19,psi1,tif211,crp-6,ALTA12,XP_008596664.1,XP_008596807.1,RPS0,XP_008597043.1,crp-63,RPL2,crp-74,XP_008598734.1,XP_008598812.1,RPS8B,rpl-5,rpl44_0,RL25,rpl37,rrn7,XP_008600201.1,RLA2,RPS1,RPS9,EIF1AY,rpl-38,XP_008601190.1,RML2,RPS18,XP_008601873.1,XP_008601895.1,rpl-3,rpl22,ub…
GO Process	GO:0006518	Peptide metabolic process	55	324	0.78	3.44e-22	176275.XP_008593536.1,176275.XP_008593576.1,176275.XP_008593728.1,176275.XP_008593978.1,176275.XP_008594065.1,176275.XP_008594220.1,176275.XP_008594361.1,176275.XP_008594417.1,176275.XP_008594527.1,176275.XP_008594777.1,176275.XP_008594888.1,176275.XP_008595023.1,176275.XP_008595076.1,176275.XP_008595152.1,176275.XP_008595380.1,176275.XP_008595707.1,176275.XP_008595792.1,176275.XP_008595897.1,176…	RPL31,SSB1,RpS20,RL27A,XP_008594065.1,STM1,XP_008594361.1,RPS12,RPS13,ppr5,eef1b,cot-3,RPS11B,RPL44,XP_008595380.1,TEF,RSM19,psi1,tif211,crp-6,GTT1,ALTA12,XP_008596664.1,XP_008596807.1,RPS0,XP_008597043.1,crp-63,RPL2,crp-74,XP_008598734.1,XP_008598812.1,RPS8B,rpl-5,rpl44_0,RL25,rpl37,rrn7,XP_008600201.1,RLA2,RPS1,RPS9,EIF1AY,XP_008601073.1,rpl-38,XP_008601190.1,RML2,RPS18,XP_008601873.1,XP_008601…
GO Process	GO:0043604	Amide biosynthetic process	54	324	0.77	1.63e-21	176275.XP_008593536.1,176275.XP_008593576.1,176275.XP_008593728.1,176275.XP_008593978.1,176275.XP_008594065.1,176275.XP_008594220.1,176275.XP_008594361.1,176275.XP_008594417.1,176275.XP_008594527.1,176275.XP_008594777.1,176275.XP_008594888.1,176275.XP_008595023.1,176275.XP_008595076.1,176275.XP_008595152.1,176275.XP_008595380.1,176275.XP_008595707.1,176275.XP_008595792.1,176275.XP_008595897.1,176…	RPL31,SSB1,RpS20,RL27A,XP_008594065.1,STM1,XP_008594361.1,RPS12,RPS13,ppr5,eef1b,cot-3,RPS11B,RPL44,XP_008595380.1,TEF,RSM19,psi1,tif211,crp-6,ALTA12,XP_008596664.1,XP_008596807.1,RPS0,XP_008597043.1,crp-63,RPL2,crp-74,XP_008598734.1,XP_008598812.1,RPS8B,ASN2,rpl-5,rpl44_0,RL25,rpl37,rrn7,XP_008600201.1,RLA2,RPS1,RPS9,EIF1AY,rpl-38,XP_008601190.1,RML2,RPS18,XP_008601873.1,XP_008601895.1,rpl-3,rpl…
GO Process	GO:0043603	Cellular amide metabolic process	56	428	0.67	5.98e-18	176275.XP_008593536.1,176275.XP_008593576.1,176275.XP_008593728.1,176275.XP_008593978.1,176275.XP_008594065.1,176275.XP_008594220.1,176275.XP_008594361.1,176275.XP_008594417.1,176275.XP_008594527.1,176275.XP_008594777.1,176275.XP_008594888.1,176275.XP_008595023.1,176275.XP_008595076.1,176275.XP_008595152.1,176275.XP_008595380.1,176275.XP_008595707.1,176275.XP_008595792.1,176275.XP_008595897.1,176…	RPL31,SSB1,RpS20,RL27A,XP_008594065.1,STM1,XP_008594361.1,RPS12,RPS13,ppr5,eef1b,cot-3,RPS11B,RPL44,XP_008595380.1,TEF,RSM19,psi1,tif211,crp-6,GTT1,ALTA12,XP_008596664.1,XP_008596807.1,RPS0,XP_008597043.1,crp-63,RPL2,crp-74,XP_008598734.1,XP_008598812.1,RPS8B,ASN2,rpl-5,rpl44_0,RL25,rpl37,rrn7,XP_008600201.1,RLA2,RPS1,RPS9,EIF1AY,XP_008601073.1,rpl-38,XP_008601190.1,RML2,RPS18,XP_008601873.1,XP_0…
GO Process	GO:0002181	Cytoplasmic translation	27	75	1.11	6.08e-17	176275.XP_008593536.1,176275.XP_008593576.1,176275.XP_008593728.1,176275.XP_008594417.1,176275.XP_008594527.1,176275.XP_008595076.1,176275.XP_008595380.1,176275.XP_008596299.1,176275.XP_008596644.1,176275.XP_008596664.1,176275.XP_008597043.1,176275.XP_008597398.1,176275.XP_008598734.1,176275.XP_008598812.1,176275.XP_008598835.1,176275.XP_008599713.1,176275.XP_008599724.1,176275.XP_008599977.1,176…	RPL31,SSB1,RpS20,RPS12,RPS13,RPS11B,XP_008595380.1,tif211,ALTA12,XP_008596664.1,XP_008597043.1,RPL2,XP_008598734.1,XP_008598812.1,RPS8B,rpl44_0,RL25,rpl37,RLA2,RPS9,EIF1AY,XP_008601190.1,RPS18,XP_008601873.1,XP_008601895.1,rpl22,RPL29
GO Process	GO:0034645	Cellular macromolecule biosynthetic process	62	674	0.52	2.52e-13	176275.XP_008593536.1,176275.XP_008593576.1,176275.XP_008593728.1,176275.XP_008593978.1,176275.XP_008594065.1,176275.XP_008594220.1,176275.XP_008594361.1,176275.XP_008594401.1,176275.XP_008594417.1,176275.XP_008594527.1,176275.XP_008594777.1,176275.XP_008594888.1,176275.XP_008595023.1,176275.XP_008595076.1,176275.XP_008595152.1,176275.XP_008595380.1,176275.XP_008595587.1,176275.XP_008595707.1,176…	RPL31,SSB1,RpS20,RL27A,XP_008594065.1,STM1,XP_008594361.1,snf21,RPS12,RPS13,ppr5,eef1b,cot-3,RPS11B,RPL44,XP_008595380.1,hH4-1_0,TEF,RSM19,psi1,tif211,crp-6,ALTA12,XP_008596664.1,XP_008596807.1,RPS0,XP_008597043.1,crp-63,XP_008597224.1,RPL2,crp-74,tbpA_0,XP_008598734.1,XP_008598812.1,RPS8B,rpl-5,rpl44_0,RL25,rpl37,rrn7,XP_008600201.1,RLA2,big1,RPS1,RPS9,EIF1AY,rpl-38,XP_008601190.1,RML2,RPS18,XP_…
GO Process	GO:0044271	Cellular nitrogen compound biosynthetic process	65	739	0.5	2.82e-13	176275.XP_008593448.1,176275.XP_008593473.1,176275.XP_008593536.1,176275.XP_008593576.1,176275.XP_008593728.1,176275.XP_008593978.1,176275.XP_008594065.1,176275.XP_008594220.1,176275.XP_008594361.1,176275.XP_008594401.1,176275.XP_008594417.1,176275.XP_008594527.1,176275.XP_008594777.1,176275.XP_008594888.1,176275.XP_008595023.1,176275.XP_008595076.1,176275.XP_008595152.1,176275.XP_008595340.1,176…	XP_008593448.1,atp-1,RPL31,SSB1,RpS20,RL27A,XP_008594065.1,STM1,XP_008594361.1,snf21,RPS12,RPS13,ppr5,eef1b,cot-3,RPS11B,RPL44,ndk1,XP_008595380.1,hH4-1_0,TEF,RSM19,psi1,tif211,crp-6,ALTA12,XP_008596664.1,XP_008596807.1,SPAC4A8.14,RPS0,XP_008597043.1,crp-63,RPL2,crp-74,tbpA_0,XP_008598734.1,XP_008598812.1,RPS8B,ASN2,rpl-5,rpl44_0,RL25,rpl37,rrn7,XP_008600201.1,RLA2,RPS1,RPS9,EIF1AY,rpl-38,XP_0086…
GO Process	GO:1901566	Organonitrogen compound biosynthetic process	63	770	0.46	1.63e-11	176275.XP_008593448.1,176275.XP_008593473.1,176275.XP_008593536.1,176275.XP_008593576.1,176275.XP_008593728.1,176275.XP_008593978.1,176275.XP_008594065.1,176275.XP_008594220.1,176275.XP_008594361.1,176275.XP_008594417.1,176275.XP_008594527.1,176275.XP_008594777.1,176275.XP_008594888.1,176275.XP_008595023.1,176275.XP_008595076.1,176275.XP_008595152.1,176275.XP_008595250.1,176275.XP_008595340.1,176…	XP_008593448.1,atp-1,RPL31,SSB1,RpS20,RL27A,XP_008594065.1,STM1,XP_008594361.1,RPS12,RPS13,ppr5,eef1b,cot-3,RPS11B,RPL44,lys1,ndk1,XP_008595380.1,TEF,RSM19,psi1,tif211,crp-6,ALTA12,XP_008596664.1,XP_008596807.1,RPS0,XP_008597043.1,crp-63,RPL2,crp-74,XP_008598734.1,XP_008598812.1,RPS8B,yjgF_0,Dhrs7b,ASN2,rpl-5,rpl44_0,RL25,rpl37,rrn7,XP_008600201.1,RLA2,RPS1,RPS9,EIF1AY,rpl-38,XP_008601190.1,RML2,…
GO Process	GO:0010467	Gene expression	68	961	0.4	7.79e-10	176275.XP_008593536.1,176275.XP_008593576.1,176275.XP_008593728.1,176275.XP_008593978.1,176275.XP_008594039.1,176275.XP_008594065.1,176275.XP_008594220.1,176275.XP_008594361.1,176275.XP_008594401.1,176275.XP_008594417.1,176275.XP_008594527.1,176275.XP_008594777.1,176275.XP_008594809.1,176275.XP_008594888.1,176275.XP_008595023.1,176275.XP_008595076.1,176275.XP_008595152.1,176275.XP_008595380.1,176…	RPL31,SSB1,RpS20,RL27A,XP_008594039.1,XP_008594065.1,STM1,XP_008594361.1,snf21,RPS12,RPS13,ppr5,cyt-19,eef1b,cot-3,RPS11B,RPL44,XP_008595380.1,hH4-1_0,TEF,RSM19,psi1,SUB2_1,tif211,crp-6,ALTA12,XP_008596664.1,XP_008596807.1,usp102,RPS0,XP_008597043.1,crp-63,DBP2,RPL2,crp-74,tbpA_0,rpl-30,XP_008598734.1,XP_008598812.1,RPS8B,rpl-5,rpl44_0,RL25,rpl37,rrn7,XP_008600201.1,XP_008600270.1,RLA2,RPS1,RPS9,…
GO Process	GO:0044267	Cellular protein metabolic process	71	1062	0.38	2.61e-09	176275.XP_008593536.1,176275.XP_008593576.1,176275.XP_008593728.1,176275.XP_008593978.1,176275.XP_008594065.1,176275.XP_008594220.1,176275.XP_008594361.1,176275.XP_008594417.1,176275.XP_008594527.1,176275.XP_008594637.1,176275.XP_008594777.1,176275.XP_008594888.1,176275.XP_008595023.1,176275.XP_008595076.1,176275.XP_008595152.1,176275.XP_008595201.1,176275.XP_008595380.1,176275.XP_008595529.1,176…	RPL31,SSB1,RpS20,RL27A,XP_008594065.1,STM1,XP_008594361.1,RPS12,RPS13,mkh1,ppr5,eef1b,cot-3,RPS11B,RPL44,cdc48,XP_008595380.1,XP_008595529.1,UBA1,TEF,RSM19,psi1,wc-1_0,tif211,crp-6,ALTA12,XP_008596664.1,XP_008596807.1,RPS0,XP_008597043.1,crp-63,XP_008597200.1,XP_008597224.1,RPL2,crp-74,hhp1,act_1,ptc2,PPIA_0,XP_008598734.1,XP_008598812.1,RPS8B,rpl-5,XP_008599556.1,rpl44_0,ksp1,RL25,rpl37,rrn7,XP_…
GO Process	GO:1901576	Organic substance biosynthetic process	79	1311	0.33	1.61e-08	176275.XP_008593448.1,176275.XP_008593473.1,176275.XP_008593536.1,176275.XP_008593576.1,176275.XP_008593728.1,176275.XP_008593978.1,176275.XP_008594065.1,176275.XP_008594220.1,176275.XP_008594361.1,176275.XP_008594401.1,176275.XP_008594417.1,176275.XP_008594527.1,176275.XP_008594777.1,176275.XP_008594888.1,176275.XP_008595023.1,176275.XP_008595076.1,176275.XP_008595152.1,176275.XP_008595250.1,176…	XP_008593448.1,atp-1,RPL31,SSB1,RpS20,RL27A,XP_008594065.1,STM1,XP_008594361.1,snf21,RPS12,RPS13,ppr5,eef1b,cot-3,RPS11B,RPL44,lys1,ndk1,XP_008595380.1,hH4-1_0,XP_008595635.1,TEF,RSM19,psi1,acu-6_1,tif211,XP_008596313.1,crp-6,ALTA12,XP_008596664.1,XP_008596807.1,SPAC4A8.14,RPS0,XP_008597043.1,crp-63,XP_008597224.1,RPL2,crp-74,pyc,CLAH10,tbpA_0,XP_008598734.1,XP_008598812.1,RPS8B,yjgF_0,Dhrs7b,ASN…
GO Process	GO:0044249	Cellular biosynthetic process	76	1263	0.33	4.16e-08	176275.XP_008593448.1,176275.XP_008593473.1,176275.XP_008593536.1,176275.XP_008593576.1,176275.XP_008593728.1,176275.XP_008593978.1,176275.XP_008594065.1,176275.XP_008594220.1,176275.XP_008594361.1,176275.XP_008594401.1,176275.XP_008594417.1,176275.XP_008594527.1,176275.XP_008594777.1,176275.XP_008594888.1,176275.XP_008595023.1,176275.XP_008595076.1,176275.XP_008595152.1,176275.XP_008595250.1,176…	XP_008593448.1,atp-1,RPL31,SSB1,RpS20,RL27A,XP_008594065.1,STM1,XP_008594361.1,snf21,RPS12,RPS13,ppr5,eef1b,cot-3,RPS11B,RPL44,lys1,ndk1,XP_008595380.1,hH4-1_0,TEF,RSM19,psi1,tif211,XP_008596313.1,crp-6,ALTA12,XP_008596664.1,XP_008596807.1,SPAC4A8.14,RPS0,XP_008597043.1,crp-63,XP_008597224.1,RPL2,crp-74,CLAH10,tbpA_0,XP_008598734.1,XP_008598812.1,RPS8B,yjgF_0,Dhrs7b,ASN2,rpl-5,rpl44_0,RL25,rpl37,…
GO Process	GO:0009987	Cellular process	200	5240	0.13	9.56e-08	176275.XP_008593448.1,176275.XP_008593473.1,176275.XP_008593495.1,176275.XP_008593507.1,176275.XP_008593536.1,176275.XP_008593576.1,176275.XP_008593728.1,176275.XP_008593978.1,176275.XP_008594039.1,176275.XP_008594040.1,176275.XP_008594065.1,176275.XP_008594195.1,176275.XP_008594220.1,176275.XP_008594361.1,176275.XP_008594401.1,176275.XP_008594417.1,176275.XP_008594443.1,176275.XP_008594527.1,176…	XP_008593448.1,atp-1,mas5,cct4,RPL31,SSB1,RpS20,RL27A,XP_008594039.1,XP_008594040.1,XP_008594065.1,SPCC364.06,STM1,XP_008594361.1,snf21,RPS12,XP_008594443.1,RPS13,mkh1,ppr5,cyt-19,eef1b,XP_008594893.1,cot-3,XP_008595042.1,RPS11B,RPL44,agdC_1,cdc48,lys1,ndk1,hsp30_1,XP_008595380.1,XP_008595460.1,XP_008595529.1,UBA1,hH4-1_0,hsp98,ATG8,SOD1,RRT8,XP_008595635.1,TEF,sec21,RSM19,psi1,SUB2_1,wc-1_0,XP_0…
GO Process	GO:0044237	Cellular metabolic process	142	3234	0.19	1.13e-07	176275.XP_008593448.1,176275.XP_008593473.1,176275.XP_008593536.1,176275.XP_008593576.1,176275.XP_008593728.1,176275.XP_008593978.1,176275.XP_008594039.1,176275.XP_008594065.1,176275.XP_008594220.1,176275.XP_008594361.1,176275.XP_008594401.1,176275.XP_008594417.1,176275.XP_008594443.1,176275.XP_008594527.1,176275.XP_008594637.1,176275.XP_008594777.1,176275.XP_008594809.1,176275.XP_008594888.1,176…	XP_008593448.1,atp-1,RPL31,SSB1,RpS20,RL27A,XP_008594039.1,XP_008594065.1,STM1,XP_008594361.1,snf21,RPS12,XP_008594443.1,RPS13,mkh1,ppr5,cyt-19,eef1b,cot-3,RPS11B,RPL44,agdC_1,cdc48,lys1,ndk1,XP_008595380.1,XP_008595460.1,XP_008595529.1,UBA1,hH4-1_0,ATG8,SOD1,XP_008595635.1,TEF,RSM19,psi1,SUB2_1,wc-1_0,tif211,XP_008596313.1,crp-6,RAB6A,GTT1,ALTA12,XP_008596664.1,qcr-8,XP_008596807.1,SPAC4A8.14,us…
GO Process	GO:0019538	Protein metabolic process	75	1299	0.31	2.77e-07	176275.XP_008593536.1,176275.XP_008593576.1,176275.XP_008593728.1,176275.XP_008593978.1,176275.XP_008594065.1,176275.XP_008594220.1,176275.XP_008594361.1,176275.XP_008594417.1,176275.XP_008594527.1,176275.XP_008594637.1,176275.XP_008594777.1,176275.XP_008594888.1,176275.XP_008595023.1,176275.XP_008595076.1,176275.XP_008595152.1,176275.XP_008595201.1,176275.XP_008595380.1,176275.XP_008595529.1,176…	RPL31,SSB1,RpS20,RL27A,XP_008594065.1,STM1,XP_008594361.1,RPS12,RPS13,mkh1,ppr5,eef1b,cot-3,RPS11B,RPL44,cdc48,XP_008595380.1,XP_008595529.1,UBA1,TEF,RSM19,psi1,wc-1_0,tif211,crp-6,ALTA12,XP_008596664.1,XP_008596807.1,RPS0,XP_008597043.1,crp-63,XP_008597200.1,XP_008597224.1,RPL2,crp-74,hhp1,act_1,ptc2,PPIA_0,XP_008598734.1,XP_008598812.1,RPS8B,rpl-5,XP_008599556.1,rpl44_0,ksp1,RL25,rpl37,rrn7,XP_…
GO Process	GO:0034641	Cellular nitrogen compound metabolic process	86	1615	0.28	4.88e-07	176275.XP_008593448.1,176275.XP_008593473.1,176275.XP_008593536.1,176275.XP_008593576.1,176275.XP_008593728.1,176275.XP_008593978.1,176275.XP_008594039.1,176275.XP_008594065.1,176275.XP_008594220.1,176275.XP_008594361.1,176275.XP_008594401.1,176275.XP_008594417.1,176275.XP_008594527.1,176275.XP_008594777.1,176275.XP_008594809.1,176275.XP_008594888.1,176275.XP_008595023.1,176275.XP_008595076.1,176…	XP_008593448.1,atp-1,RPL31,SSB1,RpS20,RL27A,XP_008594039.1,XP_008594065.1,STM1,XP_008594361.1,snf21,RPS12,RPS13,ppr5,cyt-19,eef1b,cot-3,RPS11B,RPL44,ndk1,XP_008595380.1,hH4-1_0,TEF,RSM19,psi1,SUB2_1,tif211,crp-6,GTT1,ALTA12,XP_008596664.1,XP_008596807.1,SPAC4A8.14,usp102,DTD1,RPS0,XP_008597043.1,crp-63,DBP2,RPL2,crp-74,nhp-1,hhp1,act_1,tbpA_0,rpl-30,XP_008598734.1,XP_008598812.1,RPS8B,ASN2,rpl-5,…
GO Process	GO:0044260	Cellular macromolecule metabolic process	81	1590	0.26	1.12e-05	176275.XP_008593536.1,176275.XP_008593576.1,176275.XP_008593728.1,176275.XP_008593978.1,176275.XP_008594065.1,176275.XP_008594220.1,176275.XP_008594361.1,176275.XP_008594401.1,176275.XP_008594417.1,176275.XP_008594527.1,176275.XP_008594637.1,176275.XP_008594777.1,176275.XP_008594888.1,176275.XP_008595023.1,176275.XP_008595076.1,176275.XP_008595152.1,176275.XP_008595201.1,176275.XP_008595380.1,176…	RPL31,SSB1,RpS20,RL27A,XP_008594065.1,STM1,XP_008594361.1,snf21,RPS12,RPS13,mkh1,ppr5,eef1b,cot-3,RPS11B,RPL44,cdc48,XP_008595380.1,XP_008595529.1,UBA1,hH4-1_0,TEF,RSM19,psi1,wc-1_0,tif211,crp-6,ALTA12,XP_008596664.1,XP_008596807.1,RPS0,XP_008597043.1,crp-63,DBP2,XP_008597200.1,XP_008597224.1,RPL2,crp-74,nhp-1,hhp1,act_1,ptc2,PPIA_0,tbpA_0,XP_008598734.1,XP_008598812.1,RPS8B,rpl-5,XP_008599556.1,…
GO Process	GO:0008152	Metabolic process	163	4196	0.14	1.67e-05	176275.XP_008593448.1,176275.XP_008593473.1,176275.XP_008593536.1,176275.XP_008593576.1,176275.XP_008593728.1,176275.XP_008593978.1,176275.XP_008594039.1,176275.XP_008594065.1,176275.XP_008594220.1,176275.XP_008594361.1,176275.XP_008594401.1,176275.XP_008594417.1,176275.XP_008594443.1,176275.XP_008594527.1,176275.XP_008594637.1,176275.XP_008594777.1,176275.XP_008594809.1,176275.XP_008594888.1,176…	XP_008593448.1,atp-1,RPL31,SSB1,RpS20,RL27A,XP_008594039.1,XP_008594065.1,STM1,XP_008594361.1,snf21,RPS12,XP_008594443.1,RPS13,mkh1,ppr5,cyt-19,eef1b,ALTA7,cot-3,RPS11B,RPL44,agdC_1,cdc48,lys1,ndk1,XP_008595380.1,XP_008595460.1,gla-1,XP_008595529.1,UBA1,hH4-1_0,ATG8,SOD1,XP_008595635.1,TEF,RSM19,ARD1_0,psi1,SUB2_1,acu-6_1,wc-1_0,tif211,XP_008596313.1,crp-6,RAB6A,GTT1,ALTA12,XP_008596664.1,qcr-8,X…
GO Process	GO:0046034	ATP metabolic process	13	65	0.85	2.59e-05	176275.XP_008593448.1,176275.XP_008593473.1,176275.XP_008596681.1,176275.XP_008598810.1,176275.XP_008600015.1,176275.XP_008600107.1,176275.XP_008600274.1,176275.XP_008600559.1,176275.XP_008600752.1,176275.XP_008601414.1,176275.XP_008602212.1,176275.XP_008602915.1,176275.XP_008603440.1	XP_008593448.1,atp-1,qcr-8,XP_008598810.1,vma-1,glkA,emp-7,XP_008600559.1,XP_008600752.1,XP_008601414.1,XP_008602212.1,sdh3_1,COX9
GO Process	GO:0006414	Translational elongation	8	18	1.2	4.39e-05	176275.XP_008593576.1,176275.XP_008594220.1,176275.XP_008594888.1,176275.XP_008595023.1,176275.XP_008595707.1,176275.XP_008596644.1,176275.XP_008600356.1,176275.XP_008603059.1	SSB1,STM1,eef1b,cot-3,TEF,ALTA12,RLA2,mtr1
GO Process	GO:0006091	Generation of precursor metabolites and energy	17	125	0.69	4.48e-05	176275.XP_008595635.1,176275.XP_008596681.1,176275.XP_008598810.1,176275.XP_008599037.1,176275.XP_008600107.1,176275.XP_008600274.1,176275.XP_008600347.1,176275.XP_008600559.1,176275.XP_008600752.1,176275.XP_008601372.1,176275.XP_008601414.1,176275.XP_008602002.1,176275.XP_008602674.1,176275.XP_008602900.1,176275.XP_008602915.1,176275.XP_008603335.1,176275.XP_008603440.1	XP_008595635.1,qcr-8,XP_008598810.1,CYC1,glkA,emp-7,SDH2_0,XP_008600559.1,XP_008600752.1,gsdA,XP_008601414.1,nuo-32,FDH1,XP_008602900.1,sdh3_1,dld1,COX9
GO Process	GO:1901564	Organonitrogen compound metabolic process	89	1934	0.21	0.00014	176275.XP_008593448.1,176275.XP_008593473.1,176275.XP_008593536.1,176275.XP_008593576.1,176275.XP_008593728.1,176275.XP_008593978.1,176275.XP_008594065.1,176275.XP_008594220.1,176275.XP_008594361.1,176275.XP_008594417.1,176275.XP_008594527.1,176275.XP_008594637.1,176275.XP_008594777.1,176275.XP_008594888.1,176275.XP_008595023.1,176275.XP_008595076.1,176275.XP_008595152.1,176275.XP_008595201.1,176…	XP_008593448.1,atp-1,RPL31,SSB1,RpS20,RL27A,XP_008594065.1,STM1,XP_008594361.1,RPS12,RPS13,mkh1,ppr5,eef1b,cot-3,RPS11B,RPL44,cdc48,lys1,ndk1,XP_008595380.1,XP_008595529.1,UBA1,TEF,RSM19,psi1,wc-1_0,tif211,crp-6,GTT1,ALTA12,XP_008596664.1,XP_008596807.1,SPAC4A8.14,RPS0,XP_008597043.1,crp-63,XP_008597200.1,XP_008597224.1,RPL2,crp-74,hhp1,act_1,ptc2,PPIA_0,XP_008598734.1,XP_008598812.1,RPS8B,yjgF_0…
GO Process	GO:0044238	Primary metabolic process	127	3187	0.15	0.00046	176275.XP_008593448.1,176275.XP_008593473.1,176275.XP_008593536.1,176275.XP_008593576.1,176275.XP_008593728.1,176275.XP_008593978.1,176275.XP_008594039.1,176275.XP_008594065.1,176275.XP_008594220.1,176275.XP_008594361.1,176275.XP_008594401.1,176275.XP_008594417.1,176275.XP_008594527.1,176275.XP_008594637.1,176275.XP_008594777.1,176275.XP_008594809.1,176275.XP_008594888.1,176275.XP_008595023.1,176…	XP_008593448.1,atp-1,RPL31,SSB1,RpS20,RL27A,XP_008594039.1,XP_008594065.1,STM1,XP_008594361.1,snf21,RPS12,RPS13,mkh1,ppr5,cyt-19,eef1b,cot-3,RPS11B,RPL44,agdC_1,cdc48,lys1,ndk1,XP_008595380.1,XP_008595460.1,gla-1,XP_008595529.1,UBA1,hH4-1_0,XP_008595635.1,TEF,RSM19,psi1,SUB2_1,acu-6_1,wc-1_0,tif211,XP_008596313.1,crp-6,ALTA12,XP_008596664.1,XP_008596807.1,SPAC4A8.14,usp102,DTD1,RPS0,XP_008597043.…
GO Process	GO:0043170	Macromolecule metabolic process	97	2280	0.18	0.001	176275.XP_008593536.1,176275.XP_008593576.1,176275.XP_008593728.1,176275.XP_008593978.1,176275.XP_008594039.1,176275.XP_008594065.1,176275.XP_008594220.1,176275.XP_008594361.1,176275.XP_008594401.1,176275.XP_008594417.1,176275.XP_008594527.1,176275.XP_008594637.1,176275.XP_008594777.1,176275.XP_008594809.1,176275.XP_008594888.1,176275.XP_008595023.1,176275.XP_008595076.1,176275.XP_008595152.1,176…	RPL31,SSB1,RpS20,RL27A,XP_008594039.1,XP_008594065.1,STM1,XP_008594361.1,snf21,RPS12,RPS13,mkh1,ppr5,cyt-19,eef1b,cot-3,RPS11B,RPL44,agdC_1,cdc48,XP_008595380.1,gla-1,XP_008595529.1,UBA1,hH4-1_0,TEF,RSM19,psi1,SUB2_1,wc-1_0,tif211,crp-6,ALTA12,XP_008596664.1,XP_008596807.1,usp102,DTD1,RPS0,XP_008597043.1,crp-63,DBP2,XP_008597200.1,XP_008597224.1,RPL2,crp-74,nhp-1,hhp1,act_1,ptc2,PPIA_0,tbpA_0,rpl…
GO Process	GO:0006457	Protein folding	12	84	0.71	0.0014	176275.XP_008593495.1,176275.XP_008593507.1,176275.XP_008593576.1,176275.XP_008595529.1,176275.XP_008595602.1,176275.XP_008595897.1,176275.XP_008596946.1,176275.XP_008597055.1,176275.XP_008597224.1,176275.XP_008598356.1,176275.XP_008598905.1,176275.XP_008599559.1	mas5,cct4,SSB1,XP_008595529.1,hsp98,psi1,wos2,xdj1,XP_008597224.1,PPIA_0,HSP70,XP_008599559.1
GO Process	GO:0042254	Ribosome biogenesis	22	266	0.47	0.0016	176275.XP_008593576.1,176275.XP_008593728.1,176275.XP_008595076.1,176275.XP_008595792.1,176275.XP_008596506.1,176275.XP_008596664.1,176275.XP_008596918.1,176275.XP_008597043.1,176275.XP_008597079.1,176275.XP_008597306.1,176275.XP_008597412.1,176275.XP_008598733.1,176275.XP_008598734.1,176275.XP_008598812.1,176275.XP_008598835.1,176275.XP_008599464.1,176275.XP_008599724.1,176275.XP_008601048.1,176…	SSB1,RpS20,RPS11B,RSM19,crp-6,XP_008596664.1,RPS0,XP_008597043.1,DBP2,ARB1,crp-74,rpl-30,XP_008598734.1,XP_008598812.1,RPS8B,rpl-5,RL25,RPS9,GSP1,RPS18,rpl-3,SQS1
GO Process	GO:0044085	Cellular component biogenesis	39	671	0.32	0.0025	176275.XP_008593576.1,176275.XP_008593728.1,176275.XP_008594039.1,176275.XP_008594195.1,176275.XP_008595076.1,176275.XP_008595587.1,176275.XP_008595634.1,176275.XP_008595792.1,176275.XP_008596506.1,176275.XP_008596559.1,176275.XP_008596664.1,176275.XP_008596857.1,176275.XP_008596918.1,176275.XP_008597043.1,176275.XP_008597079.1,176275.XP_008597224.1,176275.XP_008597306.1,176275.XP_008597412.1,176…	SSB1,RpS20,XP_008594039.1,SPCC364.06,RPS11B,hH4-1_0,RRT8,RSM19,crp-6,RAB6A,XP_008596664.1,usp102,RPS0,XP_008597043.1,DBP2,XP_008597224.1,ARB1,crp-74,hhp1,act_1,tbpA_0,rpl-30,XP_008598734.1,XP_008598810.1,XP_008598812.1,RPS8B,rpl-5,RL25,big1,TPM2,RPS9,rpl-38,GSP1,RPS18,rpl-3,LSP1,SQS1,XP_008603354.1,XP_008603503.1
GO Process	GO:0071704	Organic substance metabolic process	132	3496	0.13	0.0038	176275.XP_008593448.1,176275.XP_008593473.1,176275.XP_008593536.1,176275.XP_008593576.1,176275.XP_008593728.1,176275.XP_008593978.1,176275.XP_008594039.1,176275.XP_008594065.1,176275.XP_008594220.1,176275.XP_008594361.1,176275.XP_008594401.1,176275.XP_008594417.1,176275.XP_008594443.1,176275.XP_008594527.1,176275.XP_008594637.1,176275.XP_008594777.1,176275.XP_008594809.1,176275.XP_008594888.1,176…	XP_008593448.1,atp-1,RPL31,SSB1,RpS20,RL27A,XP_008594039.1,XP_008594065.1,STM1,XP_008594361.1,snf21,RPS12,XP_008594443.1,RPS13,mkh1,ppr5,cyt-19,eef1b,cot-3,RPS11B,RPL44,agdC_1,cdc48,lys1,ndk1,XP_008595380.1,XP_008595460.1,gla-1,XP_008595529.1,UBA1,hH4-1_0,XP_008595635.1,TEF,RSM19,psi1,SUB2_1,acu-6_1,wc-1_0,tif211,XP_008596313.1,crp-6,GTT1,ALTA12,XP_008596664.1,XP_008596807.1,SPAC4A8.14,usp102,DTD…
GO Process	GO:0006119	Oxidative phosphorylation	7	28	0.95	0.004	176275.XP_008596681.1,176275.XP_008598810.1,176275.XP_008600559.1,176275.XP_008600752.1,176275.XP_008601414.1,176275.XP_008602915.1,176275.XP_008603440.1	qcr-8,XP_008598810.1,XP_008600559.1,XP_008600752.1,XP_008601414.1,sdh3_1,COX9
GO Process	GO:0022904	Respiratory electron transport chain	7	29	0.93	0.0048	176275.XP_008596681.1,176275.XP_008600347.1,176275.XP_008600752.1,176275.XP_008601414.1,176275.XP_008602002.1,176275.XP_008602915.1,176275.XP_008603440.1	qcr-8,SDH2_0,XP_008600752.1,XP_008601414.1,nuo-32,sdh3_1,COX9
GO Process	GO:0022613	Ribonucleoprotein complex biogenesis	24	337	0.4	0.005	176275.XP_008593576.1,176275.XP_008593728.1,176275.XP_008595076.1,176275.XP_008595792.1,176275.XP_008596506.1,176275.XP_008596664.1,176275.XP_008596857.1,176275.XP_008596918.1,176275.XP_008597043.1,176275.XP_008597079.1,176275.XP_008597306.1,176275.XP_008597412.1,176275.XP_008598733.1,176275.XP_008598734.1,176275.XP_008598812.1,176275.XP_008598835.1,176275.XP_008599464.1,176275.XP_008599724.1,176…	SSB1,RpS20,RPS11B,RSM19,crp-6,XP_008596664.1,usp102,RPS0,XP_008597043.1,DBP2,ARB1,crp-74,rpl-30,XP_008598734.1,XP_008598812.1,RPS8B,rpl-5,RL25,RPS9,rpl-38,GSP1,RPS18,rpl-3,SQS1
GO Process	GO:0032268	Regulation of cellular protein metabolic process	19	229	0.47	0.005	176275.XP_008594220.1,176275.XP_008594637.1,176275.XP_008594777.1,176275.XP_008594809.1,176275.XP_008594888.1,176275.XP_008595023.1,176275.XP_008595707.1,176275.XP_008596299.1,176275.XP_008596644.1,176275.XP_008598233.1,176275.XP_008600175.1,176275.XP_008600201.1,176275.XP_008600262.1,176275.XP_008601048.1,176275.XP_008601072.1,176275.XP_008601194.1,176275.XP_008603030.1,176275.XP_008603059.1,176…	STM1,mkh1,ppr5,cyt-19,eef1b,cot-3,TEF,tif211,ALTA12,ptc2,XP_008600175.1,XP_008600201.1,GCN1,RPS9,EIF1AY,suc1,LSP1,mtr1,pab1
GO Process	GO:0042255	Ribosome assembly	8	41	0.84	0.005	176275.XP_008595792.1,176275.XP_008596506.1,176275.XP_008596918.1,176275.XP_008598734.1,176275.XP_008598812.1,176275.XP_008599464.1,176275.XP_008599724.1,176275.XP_008602239.1	RSM19,crp-6,RPS0,XP_008598734.1,XP_008598812.1,rpl-5,RL25,rpl-3
GO Process	GO:0070887	Cellular response to chemical stimulus	17	191	0.5	0.0052	176275.XP_008595201.1,176275.XP_008595376.1,176275.XP_008595602.1,176275.XP_008595630.1,176275.XP_008596571.1,176275.XP_008597138.1,176275.XP_008597224.1,176275.XP_008598179.1,176275.XP_008598233.1,176275.XP_008598274.1,176275.XP_008598905.1,176275.XP_008599073.1,176275.XP_008599505.1,176275.XP_008602674.1,176275.XP_008602918.1,176275.XP_008603391.1,176275.XP_008603591.1	cdc48,hsp30_1,hsp98,SOD1,GTT1,LDHA,XP_008597224.1,act_1,ptc2,POT1,HSP70,HBN1,cat-1,FDH1,XP_008602918.1,XP_008603391.1,gpt1_0
GO Process	GO:0015672	Monovalent inorganic cation transport	12	102	0.62	0.0057	176275.XP_008593448.1,176275.XP_008593473.1,176275.XP_008596498.1,176275.XP_008599398.1,176275.XP_008600015.1,176275.XP_008600980.1,176275.XP_008601414.1,176275.XP_008601621.1,176275.XP_008602212.1,176275.XP_008602226.1,176275.XP_008603163.1,176275.XP_008603440.1	XP_008593448.1,atp-1,cta3_1,vma-3,vma-1,cta3_0,XP_008601414.1,SLC28A3,XP_008602212.1,pma-1,vcx1_0,COX9
GO Process	GO:0006417	Regulation of translation	12	103	0.62	0.0061	176275.XP_008594220.1,176275.XP_008594777.1,176275.XP_008594809.1,176275.XP_008594888.1,176275.XP_008595023.1,176275.XP_008595707.1,176275.XP_008596299.1,176275.XP_008600201.1,176275.XP_008600262.1,176275.XP_008601048.1,176275.XP_008601072.1,176275.XP_008603059.1	STM1,ppr5,cyt-19,eef1b,cot-3,TEF,tif211,XP_008600201.1,GCN1,RPS9,EIF1AY,mtr1
GO Process	GO:0006807	Nitrogen compound metabolic process	109	2806	0.14	0.0076	176275.XP_008593448.1,176275.XP_008593473.1,176275.XP_008593536.1,176275.XP_008593576.1,176275.XP_008593728.1,176275.XP_008593978.1,176275.XP_008594039.1,176275.XP_008594065.1,176275.XP_008594220.1,176275.XP_008594361.1,176275.XP_008594401.1,176275.XP_008594417.1,176275.XP_008594527.1,176275.XP_008594637.1,176275.XP_008594777.1,176275.XP_008594809.1,176275.XP_008594888.1,176275.XP_008595023.1,176…	XP_008593448.1,atp-1,RPL31,SSB1,RpS20,RL27A,XP_008594039.1,XP_008594065.1,STM1,XP_008594361.1,snf21,RPS12,RPS13,mkh1,ppr5,cyt-19,eef1b,cot-3,RPS11B,RPL44,cdc48,lys1,ndk1,XP_008595380.1,XP_008595529.1,UBA1,hH4-1_0,TEF,RSM19,psi1,SUB2_1,wc-1_0,tif211,crp-6,GTT1,ALTA12,XP_008596664.1,XP_008596807.1,SPAC4A8.14,usp102,DTD1,RPS0,XP_008597043.1,crp-63,DBP2,XP_008597200.1,XP_008597224.1,RPL2,crp-74,nhp-1…
GO Process	GO:0022900	Electron transport chain	8	47	0.78	0.0092	176275.XP_008596681.1,176275.XP_008599037.1,176275.XP_008600347.1,176275.XP_008600752.1,176275.XP_008601414.1,176275.XP_008602002.1,176275.XP_008602915.1,176275.XP_008603440.1	qcr-8,CYC1,SDH2_0,XP_008600752.1,XP_008601414.1,nuo-32,sdh3_1,COX9
GO Process	GO:0015980	Energy derivation by oxidation of organic compounds	9	67	0.68	0.0168	176275.XP_008595635.1,176275.XP_008596681.1,176275.XP_008600347.1,176275.XP_008600752.1,176275.XP_008601414.1,176275.XP_008602002.1,176275.XP_008602900.1,176275.XP_008602915.1,176275.XP_008603440.1	XP_008595635.1,qcr-8,SDH2_0,XP_008600752.1,XP_008601414.1,nuo-32,XP_008602900.1,sdh3_1,COX9
GO Process	GO:1902600	Proton transmembrane transport	10	84	0.63	0.0181	176275.XP_008593448.1,176275.XP_008593473.1,176275.XP_008596498.1,176275.XP_008599398.1,176275.XP_008600015.1,176275.XP_008601414.1,176275.XP_008602212.1,176275.XP_008602226.1,176275.XP_008603163.1,176275.XP_008603440.1	XP_008593448.1,atp-1,cta3_1,vma-3,vma-1,XP_008601414.1,XP_008602212.1,pma-1,vcx1_0,COX9
GO Process	GO:0045333	Cellular respiration	8	54	0.72	0.0198	176275.XP_008596681.1,176275.XP_008600347.1,176275.XP_008600752.1,176275.XP_008601414.1,176275.XP_008602002.1,176275.XP_008602900.1,176275.XP_008602915.1,176275.XP_008603440.1	qcr-8,SDH2_0,XP_008600752.1,XP_008601414.1,nuo-32,XP_008602900.1,sdh3_1,COX9
GO Process	GO:0000003	Reproduction	15	185	0.46	0.0281	176275.XP_008595634.1,176275.XP_008597200.1,176275.XP_008597224.1,176275.XP_008597614.1,176275.XP_008597663.1,176275.XP_008598179.1,176275.XP_008598997.1,176275.XP_008599505.1,176275.XP_008600410.1,176275.XP_008600522.1,176275.XP_008601347.1,176275.XP_008602415.1,176275.XP_008603030.1,176275.XP_008603503.1,176275.XP_008603522.1	RRT8,XP_008597200.1,XP_008597224.1,mug190_0,hhp1,act_1,nirA_3,cat-1,con-10,TPM2,XP_008601347.1,fl_3,LSP1,XP_008603503.1,MSC1
GO Process	GO:0006067	Ethanol metabolic process	3	4	1.43	0.0468	176275.XP_008595635.1,176275.XP_008597902.1,176275.XP_008602674.1	XP_008595635.1,CLAH10,FDH1
GO Process	GO:0043934	Sporulation	7	48	0.72	0.049	176275.XP_008595634.1,176275.XP_008598179.1,176275.XP_008598997.1,176275.XP_008599505.1,176275.XP_008600410.1,176275.XP_008602415.1,176275.XP_008603030.1	RRT8,act_1,nirA_3,cat-1,con-10,fl_3,LSP1
GO Function	GO:0003735	Structural constituent of ribosome	43	136	1.05	7.39e-26	176275.XP_008593536.1,176275.XP_008593728.1,176275.XP_008593978.1,176275.XP_008594065.1,176275.XP_008594361.1,176275.XP_008594417.1,176275.XP_008594527.1,176275.XP_008595076.1,176275.XP_008595152.1,176275.XP_008595380.1,176275.XP_008595792.1,176275.XP_008596506.1,176275.XP_008596644.1,176275.XP_008596664.1,176275.XP_008596918.1,176275.XP_008597043.1,176275.XP_008597074.1,176275.XP_008597398.1,176…	RPL31,RpS20,RL27A,XP_008594065.1,XP_008594361.1,RPS12,RPS13,RPS11B,RPL44,XP_008595380.1,RSM19,crp-6,ALTA12,XP_008596664.1,RPS0,XP_008597043.1,crp-63,RPL2,crp-74,rpl-30,XP_008598734.1,XP_008598812.1,RPS8B,rpl-5,rpl44_0,RL25,rpl37,rrn7,XP_008600201.1,RLA2,RPS1,RPS9,rpl-38,XP_008601190.1,RML2,RPS18,XP_008601873.1,XP_008601895.1,rpl-3,rpl22,ubi::crp-6,RPL29,crp-28
GO Function	GO:0005198	Structural molecule activity	49	197	0.95	7.39e-26	176275.XP_008593536.1,176275.XP_008593728.1,176275.XP_008593978.1,176275.XP_008594065.1,176275.XP_008594361.1,176275.XP_008594417.1,176275.XP_008594527.1,176275.XP_008595076.1,176275.XP_008595152.1,176275.XP_008595380.1,176275.XP_008595729.1,176275.XP_008595792.1,176275.XP_008596334.1,176275.XP_008596506.1,176275.XP_008596644.1,176275.XP_008596664.1,176275.XP_008596918.1,176275.XP_008597043.1,176…	RPL31,RpS20,RL27A,XP_008594065.1,XP_008594361.1,RPS12,RPS13,RPS11B,RPL44,XP_008595380.1,sec21,RSM19,hyd1,crp-6,ALTA12,XP_008596664.1,RPS0,XP_008597043.1,crp-63,RPL2,crp-74,act_1,rpl-30,XP_008598734.1,XP_008598812.1,RPS8B,CIS3,rpl-5,rpl44_0,RL25,rpl37,rrn7,XP_008600201.1,chc1,RLA2,RPS1,RPS9,rpl-38,XP_008601190.1,RML2,sgf73,RPS18,XP_008601873.1,XP_008601895.1,rpl-3,rpl22,ubi::crp-6,RPL29,crp-28
GO Function	GO:0005488	Binding	144	3508	0.16	2.09e-05	176275.XP_008593473.1,176275.XP_008593495.1,176275.XP_008593507.1,176275.XP_008593576.1,176275.XP_008594039.1,176275.XP_008594040.1,176275.XP_008594065.1,176275.XP_008594195.1,176275.XP_008594220.1,176275.XP_008594361.1,176275.XP_008594401.1,176275.XP_008594527.1,176275.XP_008594533.1,176275.XP_008594637.1,176275.XP_008594777.1,176275.XP_008594809.1,176275.XP_008594888.1,176275.XP_008594893.1,176…	atp-1,mas5,cct4,SSB1,XP_008594039.1,XP_008594040.1,XP_008594065.1,SPCC364.06,STM1,XP_008594361.1,snf21,RPS13,HMGB3,mkh1,ppr5,cyt-19,eef1b,XP_008594893.1,ALTA7,cot-3,XP_008595042.1,RPS11B,agdC_1,cdc48,ndk1,hsp30_1,XP_008595380.1,gla-1,UBA1,hH4-1_0,hsp98,ATG8,SOD1,TEF,RSM19,psi1,SUB2_1,SPCC320.03,acu-6_1,tif211,cta3_1,crp-6,RAB6A,ALTA12,XP_008596807.1,SPAC4A8.14,XP_008596850.1,usp102,DTD1,SPAC227.1…
GO Function	GO:0019843	rRNA binding	10	36	1	0.0001	176275.XP_008594527.1,176275.XP_008595076.1,176275.XP_008595380.1,176275.XP_008597398.1,176275.XP_008599464.1,176275.XP_008599724.1,176275.XP_008599977.1,176275.XP_008600201.1,176275.XP_008601048.1,176275.XP_008601677.1	RPS13,RPS11B,XP_008595380.1,RPL2,rpl-5,RL25,rpl37,XP_008600201.1,RPS9,RPS18
GO Function	GO:0097159	Organic cyclic compound binding	98	2147	0.21	0.0001	176275.XP_008593473.1,176275.XP_008593495.1,176275.XP_008593507.1,176275.XP_008593576.1,176275.XP_008594039.1,176275.XP_008594220.1,176275.XP_008594401.1,176275.XP_008594527.1,176275.XP_008594533.1,176275.XP_008594637.1,176275.XP_008594809.1,176275.XP_008594888.1,176275.XP_008594893.1,176275.XP_008594912.1,176275.XP_008595023.1,176275.XP_008595076.1,176275.XP_008595201.1,176275.XP_008595340.1,176…	atp-1,mas5,cct4,SSB1,XP_008594039.1,STM1,snf21,RPS13,HMGB3,mkh1,cyt-19,eef1b,XP_008594893.1,ALTA7,cot-3,RPS11B,cdc48,ndk1,XP_008595380.1,UBA1,hH4-1_0,hsp98,TEF,RSM19,SUB2_1,SPCC320.03,acu-6_1,tif211,cta3_1,crp-6,RAB6A,SPAC4A8.14,usp102,DTD1,SPAC227.14,sec18,DBP2,Cyp4f6,PRY2_1,XP_008597224.1,ARB1,RPL2,crp-74,nhp-1,pyc,hhp1,Rab11b,act_1,tbpA_0,rpl-30,XP_008598812.1,HSP70,nirA_3,CYC1,ypt2,ABCC8_1,AS…
GO Function	GO:1901363	Heterocyclic compound binding	97	2135	0.21	0.0001	176275.XP_008593473.1,176275.XP_008593495.1,176275.XP_008593507.1,176275.XP_008593576.1,176275.XP_008594039.1,176275.XP_008594220.1,176275.XP_008594401.1,176275.XP_008594527.1,176275.XP_008594533.1,176275.XP_008594637.1,176275.XP_008594809.1,176275.XP_008594888.1,176275.XP_008594893.1,176275.XP_008594912.1,176275.XP_008595023.1,176275.XP_008595076.1,176275.XP_008595201.1,176275.XP_008595340.1,176…	atp-1,mas5,cct4,SSB1,XP_008594039.1,STM1,snf21,RPS13,HMGB3,mkh1,cyt-19,eef1b,XP_008594893.1,ALTA7,cot-3,RPS11B,cdc48,ndk1,XP_008595380.1,UBA1,hH4-1_0,hsp98,TEF,RSM19,SUB2_1,SPCC320.03,acu-6_1,tif211,cta3_1,crp-6,RAB6A,SPAC4A8.14,usp102,DTD1,SPAC227.14,sec18,DBP2,Cyp4f6,XP_008597224.1,ARB1,RPL2,crp-74,nhp-1,pyc,hhp1,Rab11b,act_1,tbpA_0,rpl-30,XP_008598812.1,HSP70,nirA_3,CYC1,ypt2,ABCC8_1,ASN2,rpl-…
GO Function	GO:0003723	RNA binding	34	485	0.4	0.00037	176275.XP_008594527.1,176275.XP_008594809.1,176275.XP_008594888.1,176275.XP_008595023.1,176275.XP_008595076.1,176275.XP_008595380.1,176275.XP_008595707.1,176275.XP_008595792.1,176275.XP_008595985.1,176275.XP_008596299.1,176275.XP_008596506.1,176275.XP_008596857.1,176275.XP_008596887.1,176275.XP_008597079.1,176275.XP_008597398.1,176275.XP_008597412.1,176275.XP_008598733.1,176275.XP_008598812.1,176…	RPS13,cyt-19,eef1b,cot-3,RPS11B,XP_008595380.1,TEF,RSM19,SUB2_1,tif211,crp-6,usp102,DTD1,DBP2,RPL2,crp-74,rpl-30,XP_008598812.1,rpl-5,RL25,rpl37,ded1,XP_008600201.1,XP_008600270.1,XP_008600574.1,RPS9,EIF1AY,RML2,pla1,RPS18,seb1_1,rpl-3,rpl22,mtr1
GO Function	GO:0015077	Monovalent inorganic cation transmembrane transporter activity	13	96	0.68	0.0014	176275.XP_008593448.1,176275.XP_008593473.1,176275.XP_008596498.1,176275.XP_008598810.1,176275.XP_008599398.1,176275.XP_008600015.1,176275.XP_008600980.1,176275.XP_008601414.1,176275.XP_008601621.1,176275.XP_008602212.1,176275.XP_008602226.1,176275.XP_008603163.1,176275.XP_008603440.1	XP_008593448.1,atp-1,cta3_1,XP_008598810.1,vma-3,vma-1,cta3_0,XP_008601414.1,SLC28A3,XP_008602212.1,pma-1,vcx1_0,COX9
GO Function	GO:0051082	Unfolded protein binding	10	61	0.77	0.0033	176275.XP_008593495.1,176275.XP_008593507.1,176275.XP_008593576.1,176275.XP_008595376.1,176275.XP_008595897.1,176275.XP_008597055.1,176275.XP_008597224.1,176275.XP_008598905.1,176275.XP_008600067.1,176275.XP_008603591.1	mas5,cct4,SSB1,hsp30_1,psi1,xdj1,XP_008597224.1,HSP70,EGD1,gpt1_0
GO Function	GO:0015078	Proton transmembrane transporter activity	11	78	0.7	0.0035	176275.XP_008593448.1,176275.XP_008593473.1,176275.XP_008596498.1,176275.XP_008598810.1,176275.XP_008599398.1,176275.XP_008600015.1,176275.XP_008601414.1,176275.XP_008602212.1,176275.XP_008602226.1,176275.XP_008603163.1,176275.XP_008603440.1	XP_008593448.1,atp-1,cta3_1,XP_008598810.1,vma-3,vma-1,XP_008601414.1,XP_008602212.1,pma-1,vcx1_0,COX9
GO Function	GO:0032553	Ribonucleotide binding	47	884	0.28	0.0035	176275.XP_008593473.1,176275.XP_008593495.1,176275.XP_008593507.1,176275.XP_008593576.1,176275.XP_008594401.1,176275.XP_008594637.1,176275.XP_008594809.1,176275.XP_008594893.1,176275.XP_008594912.1,176275.XP_008595023.1,176275.XP_008595201.1,176275.XP_008595340.1,176275.XP_008595530.1,176275.XP_008595602.1,176275.XP_008595707.1,176275.XP_008595985.1,176275.XP_008596152.1,176275.XP_008596498.1,176…	atp-1,mas5,cct4,SSB1,snf21,mkh1,cyt-19,XP_008594893.1,ALTA7,cot-3,cdc48,ndk1,UBA1,hsp98,TEF,SUB2_1,acu-6_1,cta3_1,RAB6A,SPAC4A8.14,SPAC227.14,sec18,DBP2,XP_008597224.1,ARB1,pyc,hhp1,Rab11b,act_1,HSP70,ypt2,ABCC8_1,ASN2,XP_008599556.1,ksp1,vma-1,ded1,glkA,cta3_0,GSP1,YCF1_0,pla1,PHO85,GAL1_1,pma-1,SPAC328.04,XP_008603503.1
GO Function	GO:0032555	Purine ribonucleotide binding	46	860	0.28	0.0035	176275.XP_008593473.1,176275.XP_008593495.1,176275.XP_008593507.1,176275.XP_008593576.1,176275.XP_008594401.1,176275.XP_008594637.1,176275.XP_008594809.1,176275.XP_008594893.1,176275.XP_008595023.1,176275.XP_008595201.1,176275.XP_008595340.1,176275.XP_008595530.1,176275.XP_008595602.1,176275.XP_008595707.1,176275.XP_008595985.1,176275.XP_008596152.1,176275.XP_008596498.1,176275.XP_008596559.1,176…	atp-1,mas5,cct4,SSB1,snf21,mkh1,cyt-19,XP_008594893.1,cot-3,cdc48,ndk1,UBA1,hsp98,TEF,SUB2_1,acu-6_1,cta3_1,RAB6A,SPAC4A8.14,SPAC227.14,sec18,DBP2,XP_008597224.1,ARB1,pyc,hhp1,Rab11b,act_1,HSP70,ypt2,ABCC8_1,ASN2,XP_008599556.1,ksp1,vma-1,ded1,glkA,cta3_0,GSP1,YCF1_0,pla1,PHO85,GAL1_1,pma-1,SPAC328.04,XP_008603503.1
GO Function	GO:0035639	Purine ribonucleoside triphosphate binding	46	857	0.28	0.0035	176275.XP_008593473.1,176275.XP_008593495.1,176275.XP_008593507.1,176275.XP_008593576.1,176275.XP_008594401.1,176275.XP_008594637.1,176275.XP_008594809.1,176275.XP_008594893.1,176275.XP_008595023.1,176275.XP_008595201.1,176275.XP_008595340.1,176275.XP_008595530.1,176275.XP_008595602.1,176275.XP_008595707.1,176275.XP_008595985.1,176275.XP_008596152.1,176275.XP_008596498.1,176275.XP_008596559.1,176…	atp-1,mas5,cct4,SSB1,snf21,mkh1,cyt-19,XP_008594893.1,cot-3,cdc48,ndk1,UBA1,hsp98,TEF,SUB2_1,acu-6_1,cta3_1,RAB6A,SPAC4A8.14,SPAC227.14,sec18,DBP2,XP_008597224.1,ARB1,pyc,hhp1,Rab11b,act_1,HSP70,ypt2,ABCC8_1,ASN2,XP_008599556.1,ksp1,vma-1,ded1,glkA,cta3_0,GSP1,YCF1_0,pla1,PHO85,GAL1_1,pma-1,SPAC328.04,XP_008603503.1
GO Function	GO:0009055	Electron transfer activity	7	33	0.88	0.0081	176275.XP_008596681.1,176275.XP_008598810.1,176275.XP_008599037.1,176275.XP_008600347.1,176275.XP_008600752.1,176275.XP_008601414.1,176275.XP_008603440.1	qcr-8,XP_008598810.1,CYC1,SDH2_0,XP_008600752.1,XP_008601414.1,COX9
GO Function	GO:0005524	ATP binding	39	739	0.27	0.013	176275.XP_008593473.1,176275.XP_008593495.1,176275.XP_008593507.1,176275.XP_008593576.1,176275.XP_008594401.1,176275.XP_008594637.1,176275.XP_008594809.1,176275.XP_008595201.1,176275.XP_008595340.1,176275.XP_008595530.1,176275.XP_008595602.1,176275.XP_008595985.1,176275.XP_008596152.1,176275.XP_008596498.1,176275.XP_008596834.1,176275.XP_008596912.1,176275.XP_008596916.1,176275.XP_008597079.1,176…	atp-1,mas5,cct4,SSB1,snf21,mkh1,cyt-19,cdc48,ndk1,UBA1,hsp98,SUB2_1,acu-6_1,cta3_1,SPAC4A8.14,SPAC227.14,sec18,DBP2,XP_008597224.1,ARB1,pyc,hhp1,act_1,HSP70,ABCC8_1,ASN2,XP_008599556.1,ksp1,vma-1,ded1,glkA,cta3_0,YCF1_0,pla1,PHO85,GAL1_1,pma-1,SPAC328.04,XP_008603503.1
GO Function	GO:0000166	Nucleotide binding	52	1115	0.22	0.0169	176275.XP_008593473.1,176275.XP_008593495.1,176275.XP_008593507.1,176275.XP_008593576.1,176275.XP_008594401.1,176275.XP_008594637.1,176275.XP_008594809.1,176275.XP_008594893.1,176275.XP_008594912.1,176275.XP_008595023.1,176275.XP_008595201.1,176275.XP_008595340.1,176275.XP_008595530.1,176275.XP_008595602.1,176275.XP_008595707.1,176275.XP_008595985.1,176275.XP_008596152.1,176275.XP_008596498.1,176…	atp-1,mas5,cct4,SSB1,snf21,mkh1,cyt-19,XP_008594893.1,ALTA7,cot-3,cdc48,ndk1,UBA1,hsp98,TEF,SUB2_1,acu-6_1,cta3_1,RAB6A,SPAC4A8.14,SPAC227.14,sec18,DBP2,XP_008597224.1,ARB1,pyc,hhp1,Rab11b,act_1,HSP70,ypt2,ABCC8_1,ASN2,XP_008599556.1,ksp1,vma-1,ded1,glkA,cta3_0,GSP1,gsdA,YCF1_0,pla1,PHO85,GAL1_1,ILV2,yfjR,vbs,pma-1,dld1,SPAC328.04,XP_008603503.1
GO Function	GO:0003676	Nucleic acid binding	48	1014	0.23	0.02	176275.XP_008594220.1,176275.XP_008594401.1,176275.XP_008594527.1,176275.XP_008594533.1,176275.XP_008594809.1,176275.XP_008594888.1,176275.XP_008595023.1,176275.XP_008595076.1,176275.XP_008595380.1,176275.XP_008595587.1,176275.XP_008595707.1,176275.XP_008595792.1,176275.XP_008595985.1,176275.XP_008596145.1,176275.XP_008596299.1,176275.XP_008596506.1,176275.XP_008596857.1,176275.XP_008596887.1,176…	STM1,snf21,RPS13,HMGB3,cyt-19,eef1b,cot-3,RPS11B,XP_008595380.1,hH4-1_0,TEF,RSM19,SUB2_1,SPCC320.03,tif211,crp-6,usp102,DTD1,DBP2,RPL2,crp-74,nhp-1,tbpA_0,rpl-30,XP_008598812.1,nirA_3,rpl-5,RL25,rpl37,ded1,XP_008600201.1,XP_008600270.1,XP_008600574.1,RPS9,EIF1AY,XP_008601347.1,RML2,pla1,RPS18,seb1_1,rpl-3,fl_3,rpl22,mtr1,SQS1,hh3,XP_008603354.1,RPN4
GO Function	GO:0043168	Anion binding	54	1210	0.2	0.0312	176275.XP_008593473.1,176275.XP_008593495.1,176275.XP_008593507.1,176275.XP_008593576.1,176275.XP_008594039.1,176275.XP_008594401.1,176275.XP_008594637.1,176275.XP_008594809.1,176275.XP_008594893.1,176275.XP_008594912.1,176275.XP_008595023.1,176275.XP_008595201.1,176275.XP_008595340.1,176275.XP_008595530.1,176275.XP_008595602.1,176275.XP_008595621.1,176275.XP_008595707.1,176275.XP_008595985.1,176…	atp-1,mas5,cct4,SSB1,XP_008594039.1,snf21,mkh1,cyt-19,XP_008594893.1,ALTA7,cot-3,cdc48,ndk1,UBA1,hsp98,ATG8,TEF,SUB2_1,acu-6_1,cta3_1,RAB6A,SPAC4A8.14,SPAC227.14,sec18,DBP2,XP_008597224.1,ARB1,mug190_0,pyc,hhp1,Rab11b,act_1,HSP70,ypt2,ABCC8_1,ASN2,XP_008599556.1,ksp1,vma-1,ded1,glkA,cta3_0,GSP1,YCF1_0,pla1,PHO85,GAL1_1,ILV2,vbs,pma-1,pdcA_1,dld1,SPAC328.04,XP_008603503.1
GO Function	GO:0043021	Ribonucleoprotein complex binding	6	34	0.8	0.0397	176275.XP_008594220.1,176275.XP_008595023.1,176275.XP_008596299.1,176275.XP_008596644.1,176275.XP_008600262.1,176275.XP_008603059.1	STM1,cot-3,tif211,ALTA12,GCN1,mtr1
GO Function	GO:0036094	Small molecule binding	54	1232	0.19	0.0418	176275.XP_008593473.1,176275.XP_008593495.1,176275.XP_008593507.1,176275.XP_008593576.1,176275.XP_008594039.1,176275.XP_008594401.1,176275.XP_008594637.1,176275.XP_008594809.1,176275.XP_008594893.1,176275.XP_008594912.1,176275.XP_008595023.1,176275.XP_008595201.1,176275.XP_008595340.1,176275.XP_008595530.1,176275.XP_008595602.1,176275.XP_008595707.1,176275.XP_008595985.1,176275.XP_008596152.1,176…	atp-1,mas5,cct4,SSB1,XP_008594039.1,snf21,mkh1,cyt-19,XP_008594893.1,ALTA7,cot-3,cdc48,ndk1,UBA1,hsp98,TEF,SUB2_1,acu-6_1,cta3_1,RAB6A,SPAC4A8.14,SPAC227.14,sec18,DBP2,XP_008597224.1,ARB1,pyc,hhp1,Rab11b,act_1,HSP70,ypt2,ABCC8_1,ASN2,XP_008599556.1,ksp1,vma-1,ded1,glkA,cta3_0,GSP1,gsdA,YCF1_0,pla1,PHO85,GAL1_1,ILV2,yfjR,vbs,pma-1,pdcA_1,dld1,SPAC328.04,XP_008603503.1
GO Function	GO:0017111	Nucleoside-triphosphatase activity	23	386	0.33	0.0439	176275.XP_008593576.1,176275.XP_008594401.1,176275.XP_008594809.1,176275.XP_008595023.1,176275.XP_008595201.1,176275.XP_008595602.1,176275.XP_008595707.1,176275.XP_008595985.1,176275.XP_008596498.1,176275.XP_008596559.1,176275.XP_008596916.1,176275.XP_008597079.1,176275.XP_008597224.1,176275.XP_008597306.1,176275.XP_008597859.1,176275.XP_008598905.1,176275.XP_008599101.1,176275.XP_008599160.1,176…	SSB1,snf21,cyt-19,cot-3,cdc48,hsp98,TEF,SUB2_1,cta3_1,RAB6A,sec18,DBP2,XP_008597224.1,ARB1,Rab11b,HSP70,ypt2,ABCC8_1,ded1,GSP1,YCF1_0,pma-1,SPAC328.04
GO Component	GO:0022626	Cytosolic ribosome	36	74	1.24	1.05e-26	176275.XP_008593536.1,176275.XP_008593728.1,176275.XP_008593978.1,176275.XP_008594361.1,176275.XP_008594417.1,176275.XP_008594527.1,176275.XP_008595076.1,176275.XP_008595380.1,176275.XP_008596506.1,176275.XP_008596644.1,176275.XP_008596664.1,176275.XP_008596918.1,176275.XP_008597043.1,176275.XP_008597074.1,176275.XP_008597398.1,176275.XP_008597412.1,176275.XP_008598733.1,176275.XP_008598734.1,176…	RPL31,RpS20,RL27A,XP_008594361.1,RPS12,RPS13,RPS11B,XP_008595380.1,crp-6,ALTA12,XP_008596664.1,RPS0,XP_008597043.1,crp-63,RPL2,crp-74,rpl-30,XP_008598734.1,XP_008598812.1,RPS8B,rpl-5,rpl44_0,RL25,rpl37,RLA2,RPS1,RPS9,rpl-38,XP_008601190.1,RPS18,XP_008601873.1,XP_008601895.1,rpl-3,rpl22,RPL29,crp-28
GO Component	GO:0005840	Ribosome	43	148	1.01	3.83e-25	176275.XP_008593536.1,176275.XP_008593728.1,176275.XP_008593978.1,176275.XP_008594065.1,176275.XP_008594361.1,176275.XP_008594417.1,176275.XP_008594527.1,176275.XP_008595076.1,176275.XP_008595152.1,176275.XP_008595380.1,176275.XP_008595792.1,176275.XP_008596506.1,176275.XP_008596644.1,176275.XP_008596664.1,176275.XP_008596918.1,176275.XP_008597043.1,176275.XP_008597074.1,176275.XP_008597398.1,176…	RPL31,RpS20,RL27A,XP_008594065.1,XP_008594361.1,RPS12,RPS13,RPS11B,RPL44,XP_008595380.1,RSM19,crp-6,ALTA12,XP_008596664.1,RPS0,XP_008597043.1,crp-63,RPL2,crp-74,rpl-30,XP_008598734.1,XP_008598812.1,RPS8B,rpl-5,rpl44_0,RL25,rpl37,rrn7,XP_008600201.1,RLA2,RPS1,RPS9,rpl-38,XP_008601190.1,RML2,RPS18,XP_008601873.1,XP_008601895.1,rpl-3,rpl22,ubi::crp-6,RPL29,crp-28
GO Component	GO:0044391	Ribosomal subunit	39	129	1.03	2.56e-23	176275.XP_008593536.1,176275.XP_008593728.1,176275.XP_008593978.1,176275.XP_008594361.1,176275.XP_008594417.1,176275.XP_008594527.1,176275.XP_008595076.1,176275.XP_008595380.1,176275.XP_008595792.1,176275.XP_008596506.1,176275.XP_008596644.1,176275.XP_008596664.1,176275.XP_008596918.1,176275.XP_008597043.1,176275.XP_008597074.1,176275.XP_008597398.1,176275.XP_008597412.1,176275.XP_008598733.1,176…	RPL31,RpS20,RL27A,XP_008594361.1,RPS12,RPS13,RPS11B,XP_008595380.1,RSM19,crp-6,ALTA12,XP_008596664.1,RPS0,XP_008597043.1,crp-63,RPL2,crp-74,rpl-30,XP_008598734.1,XP_008598812.1,RPS8B,rpl-5,rpl44_0,RL25,rpl37,XP_008600201.1,RLA2,RPS1,RPS9,rpl-38,XP_008601190.1,RML2,RPS18,XP_008601873.1,XP_008601895.1,rpl-3,rpl22,RPL29,crp-28
GO Component	GO:0005737	Cytoplasm	189	4023	0.22	1.3e-16	176275.XP_008593448.1,176275.XP_008593473.1,176275.XP_008593495.1,176275.XP_008593507.1,176275.XP_008593536.1,176275.XP_008593576.1,176275.XP_008593728.1,176275.XP_008593844.1,176275.XP_008593978.1,176275.XP_008594039.1,176275.XP_008594040.1,176275.XP_008594195.1,176275.XP_008594220.1,176275.XP_008594361.1,176275.XP_008594417.1,176275.XP_008594443.1,176275.XP_008594527.1,176275.XP_008594637.1,176…	XP_008593448.1,atp-1,mas5,cct4,RPL31,SSB1,RpS20,XP_008593844.1,RL27A,XP_008594039.1,XP_008594040.1,SPCC364.06,STM1,XP_008594361.1,RPS12,XP_008594443.1,RPS13,mkh1,ppr5,cyt-19,eef1b,XP_008594893.1,ALTA7,XP_008594949.1,cot-3,RPS11B,cdc48,lys1,hsp30_1,XP_008595380.1,RSN1_0,gla-1,XP_008595523.1,XP_008595529.1,UBA1,hsp98,ATG8,SOD1,XP_008595635.1,TEF,sec21,RSM19,ARD1_0,psi1,SPCC320.03,acu-6_1,wc-1_0,XP_…
GO Component	GO:0022625	Cytosolic large ribosomal subunit	21	42	1.25	1.16e-15	176275.XP_008593536.1,176275.XP_008593978.1,176275.XP_008594361.1,176275.XP_008595380.1,176275.XP_008596644.1,176275.XP_008597043.1,176275.XP_008597074.1,176275.XP_008597398.1,176275.XP_008597412.1,176275.XP_008598733.1,176275.XP_008598734.1,176275.XP_008599464.1,176275.XP_008599713.1,176275.XP_008599724.1,176275.XP_008599977.1,176275.XP_008600356.1,176275.XP_008601140.1,176275.XP_008601873.1,176…	RPL31,RL27A,XP_008594361.1,XP_008595380.1,ALTA12,XP_008597043.1,crp-63,RPL2,crp-74,rpl-30,XP_008598734.1,rpl-5,rpl44_0,RL25,rpl37,RLA2,rpl-38,XP_008601873.1,rpl-3,rpl22,RPL29
GO Component	GO:1990904	Ribonucleoprotein complex	46	379	0.64	7.38e-14	176275.XP_008593536.1,176275.XP_008593576.1,176275.XP_008593728.1,176275.XP_008593978.1,176275.XP_008594220.1,176275.XP_008594361.1,176275.XP_008594417.1,176275.XP_008594527.1,176275.XP_008595023.1,176275.XP_008595076.1,176275.XP_008595380.1,176275.XP_008595792.1,176275.XP_008595985.1,176275.XP_008596299.1,176275.XP_008596506.1,176275.XP_008596644.1,176275.XP_008596664.1,176275.XP_008596857.1,176…	RPL31,SSB1,RpS20,RL27A,STM1,XP_008594361.1,RPS12,RPS13,cot-3,RPS11B,XP_008595380.1,RSM19,SUB2_1,tif211,crp-6,ALTA12,XP_008596664.1,usp102,RPS0,XP_008597043.1,crp-63,RPL2,crp-74,rpl-30,XP_008598734.1,XP_008598812.1,RPS8B,rpl-5,rpl44_0,RL25,rpl37,XP_008600201.1,RLA2,XP_008600574.1,RPS1,RPS9,rpl-38,XP_008601190.1,RML2,RPS18,XP_008601873.1,XP_008601895.1,rpl-3,rpl22,RPL29,crp-28
GO Component	GO:0005829	Cytosol	66	764	0.49	9.81e-14	176275.XP_008593495.1,176275.XP_008593507.1,176275.XP_008593536.1,176275.XP_008593576.1,176275.XP_008593728.1,176275.XP_008593978.1,176275.XP_008594039.1,176275.XP_008594361.1,176275.XP_008594417.1,176275.XP_008594527.1,176275.XP_008595076.1,176275.XP_008595201.1,176275.XP_008595380.1,176275.XP_008595897.1,176275.XP_008596152.1,176275.XP_008596195.1,176275.XP_008596199.1,176275.XP_008596506.1,176…	mas5,cct4,RPL31,SSB1,RpS20,RL27A,XP_008594039.1,XP_008594361.1,RPS12,RPS13,RPS11B,cdc48,XP_008595380.1,psi1,acu-6_1,wc-1_0,XP_008596199.1,crp-6,RAB6A,ALTA12,XP_008596664.1,XP_008596850.1,SPAC227.14,RPS0,XP_008597043.1,crp-63,LDHA,RPL2,crp-74,mug190_0,Rab11b,HOL3,rpl-30,XP_008598734.1,XP_008598812.1,RPS8B,HSP70,yjgF_0,rpl-5,cat-1,rpl44_0,RL25,rpl37,glkA,XP_008600175.1,GCN1,emp-7,ydaD,chc1,RLA2,RPS…
GO Component	GO:0005622	Intracellular	212	5231	0.16	1.29e-12	176275.XP_008593448.1,176275.XP_008593473.1,176275.XP_008593495.1,176275.XP_008593507.1,176275.XP_008593536.1,176275.XP_008593576.1,176275.XP_008593728.1,176275.XP_008593844.1,176275.XP_008593978.1,176275.XP_008594039.1,176275.XP_008594040.1,176275.XP_008594065.1,176275.XP_008594195.1,176275.XP_008594220.1,176275.XP_008594361.1,176275.XP_008594401.1,176275.XP_008594417.1,176275.XP_008594443.1,176…	XP_008593448.1,atp-1,mas5,cct4,RPL31,SSB1,RpS20,XP_008593844.1,RL27A,XP_008594039.1,XP_008594040.1,XP_008594065.1,SPCC364.06,STM1,XP_008594361.1,snf21,RPS12,XP_008594443.1,RPS13,HMGB3,mkh1,ppr5,cyt-19,eef1b,XP_008594893.1,ALTA7,XP_008594949.1,cot-3,XP_008595042.1,RPS11B,RPL44,cdc48,lys1,hsp30_1,XP_008595380.1,RSN1_0,gla-1,XP_008595523.1,XP_008595529.1,UBA1,hH4-1_0,hsp98,ATG8,SOD1,RRT8,XP_00859563…
GO Component	GO:0015934	Large ribosomal subunit	22	76	1.01	1.29e-12	176275.XP_008593536.1,176275.XP_008593978.1,176275.XP_008594361.1,176275.XP_008595380.1,176275.XP_008596644.1,176275.XP_008597043.1,176275.XP_008597074.1,176275.XP_008597398.1,176275.XP_008597412.1,176275.XP_008598733.1,176275.XP_008598734.1,176275.XP_008599464.1,176275.XP_008599713.1,176275.XP_008599724.1,176275.XP_008599977.1,176275.XP_008600356.1,176275.XP_008601140.1,176275.XP_008601385.1,176…	RPL31,RL27A,XP_008594361.1,XP_008595380.1,ALTA12,XP_008597043.1,crp-63,RPL2,crp-74,rpl-30,XP_008598734.1,rpl-5,rpl44_0,RL25,rpl37,RLA2,rpl-38,RML2,XP_008601873.1,rpl-3,rpl22,RPL29
GO Component	GO:0022627	Cytosolic small ribosomal subunit	15	31	1.24	4.86e-11	176275.XP_008593728.1,176275.XP_008594417.1,176275.XP_008594527.1,176275.XP_008595076.1,176275.XP_008596506.1,176275.XP_008596664.1,176275.XP_008596918.1,176275.XP_008598812.1,176275.XP_008598835.1,176275.XP_008600583.1,176275.XP_008601048.1,176275.XP_008601190.1,176275.XP_008601677.1,176275.XP_008601895.1,176275.XP_008603556.1	RpS20,RPS12,RPS13,RPS11B,crp-6,XP_008596664.1,RPS0,XP_008598812.1,RPS8B,RPS1,RPS9,XP_008601190.1,RPS18,XP_008601895.1,crp-28
GO Component	GO:0015935	Small ribosomal subunit	17	53	1.06	2.65e-10	176275.XP_008593728.1,176275.XP_008594417.1,176275.XP_008594527.1,176275.XP_008595076.1,176275.XP_008595792.1,176275.XP_008596506.1,176275.XP_008596664.1,176275.XP_008596918.1,176275.XP_008598812.1,176275.XP_008598835.1,176275.XP_008600201.1,176275.XP_008600583.1,176275.XP_008601048.1,176275.XP_008601190.1,176275.XP_008601677.1,176275.XP_008601895.1,176275.XP_008603556.1	RpS20,RPS12,RPS13,RPS11B,RSM19,crp-6,XP_008596664.1,RPS0,XP_008598812.1,RPS8B,XP_008600201.1,RPS1,RPS9,XP_008601190.1,RPS18,XP_008601895.1,crp-28
GO Component	GO:0043229	Intracellular organelle	174	4096	0.18	3.33e-10	176275.XP_008593448.1,176275.XP_008593473.1,176275.XP_008593536.1,176275.XP_008593728.1,176275.XP_008593978.1,176275.XP_008594039.1,176275.XP_008594040.1,176275.XP_008594065.1,176275.XP_008594195.1,176275.XP_008594220.1,176275.XP_008594361.1,176275.XP_008594401.1,176275.XP_008594417.1,176275.XP_008594443.1,176275.XP_008594527.1,176275.XP_008594533.1,176275.XP_008594777.1,176275.XP_008594809.1,176…	XP_008593448.1,atp-1,RPL31,RpS20,RL27A,XP_008594039.1,XP_008594040.1,XP_008594065.1,SPCC364.06,STM1,XP_008594361.1,snf21,RPS12,XP_008594443.1,RPS13,HMGB3,ppr5,cyt-19,XP_008594893.1,ALTA7,XP_008594949.1,XP_008595042.1,RPS11B,RPL44,cdc48,lys1,XP_008595380.1,RSN1_0,gla-1,XP_008595523.1,UBA1,hH4-1_0,hsp98,ATG8,RRT8,sec21,RSM19,ARD1_0,psi1,SUB2_1,SPCC320.03,wc-1_0,cta3_1,crp-6,RAB6A,GTT1,ALTA12,XP_008…
GO Component	GO:0043232	Intracellular non-membrane-bounded organelle	61	940	0.36	6.94e-08	176275.XP_008593536.1,176275.XP_008593728.1,176275.XP_008593978.1,176275.XP_008594040.1,176275.XP_008594065.1,176275.XP_008594195.1,176275.XP_008594361.1,176275.XP_008594401.1,176275.XP_008594417.1,176275.XP_008594527.1,176275.XP_008595076.1,176275.XP_008595152.1,176275.XP_008595380.1,176275.XP_008595587.1,176275.XP_008595634.1,176275.XP_008595792.1,176275.XP_008596506.1,176275.XP_008596644.1,176…	RPL31,RpS20,RL27A,XP_008594040.1,XP_008594065.1,SPCC364.06,XP_008594361.1,snf21,RPS12,RPS13,RPS11B,RPL44,XP_008595380.1,hH4-1_0,RRT8,RSM19,crp-6,ALTA12,XP_008596664.1,XP_008596807.1,usp102,RPS0,XP_008597043.1,crp-63,RPL2,crp-74,nhp-1,mug190_0,hhp1,act_1,rpl-30,XP_008598734.1,XP_008598812.1,RPS8B,XP_008599385.1,rpl-5,rpl44_0,RL25,rpl37,rrn7,XP_008600201.1,RLA2,TPM2,camA,RPS1,RPS9,rpl-38,XP_0086011…
GO Component	GO:0032991	Protein-containing complex	82	1498	0.29	1.09e-07	176275.XP_008593448.1,176275.XP_008593473.1,176275.XP_008593507.1,176275.XP_008593536.1,176275.XP_008593576.1,176275.XP_008593728.1,176275.XP_008593978.1,176275.XP_008594040.1,176275.XP_008594220.1,176275.XP_008594361.1,176275.XP_008594401.1,176275.XP_008594417.1,176275.XP_008594527.1,176275.XP_008594888.1,176275.XP_008595023.1,176275.XP_008595042.1,176275.XP_008595076.1,176275.XP_008595201.1,176…	XP_008593448.1,atp-1,cct4,RPL31,SSB1,RpS20,RL27A,XP_008594040.1,STM1,XP_008594361.1,snf21,RPS12,RPS13,eef1b,cot-3,XP_008595042.1,RPS11B,cdc48,XP_008595380.1,hH4-1_0,sec21,RSM19,SUB2_1,wc-1_0,tif211,XP_008596313.1,crp-6,ALTA12,XP_008596664.1,qcr-8,SPAC4A8.14,usp102,RPS0,XP_008597043.1,crp-63,XP_008597224.1,RPL2,crp-74,syb1,act_1,tbpA_0,rpl-30,XP_008598734.1,XP_008598810.1,XP_008598812.1,RPS8B,NBR1…
GO Component	GO:0110165	Cellular anatomical entity	228	6460	0.1	2.5e-07	176275.XP_008593448.1,176275.XP_008593473.1,176275.XP_008593495.1,176275.XP_008593507.1,176275.XP_008593536.1,176275.XP_008593576.1,176275.XP_008593728.1,176275.XP_008593844.1,176275.XP_008593978.1,176275.XP_008594039.1,176275.XP_008594040.1,176275.XP_008594065.1,176275.XP_008594195.1,176275.XP_008594220.1,176275.XP_008594361.1,176275.XP_008594401.1,176275.XP_008594417.1,176275.XP_008594443.1,176…	XP_008593448.1,atp-1,mas5,cct4,RPL31,SSB1,RpS20,XP_008593844.1,RL27A,XP_008594039.1,XP_008594040.1,XP_008594065.1,SPCC364.06,STM1,XP_008594361.1,snf21,RPS12,XP_008594443.1,RPS13,HMGB3,mkh1,ppr5,cyt-19,eef1b,XP_008594893.1,ALTA7,XP_008594949.1,cot-3,XP_008595042.1,XP_008595060.1,RPS11B,RPL44,agdC_1,cdc48,lys1,ndk1,hsp30_1,XP_008595380.1,XP_008595460.1,RSN1_0,gla-1,XP_008595523.1,XP_008595529.1,UBA…
GO Component	GO:0070469	Respirasome	8	38	0.87	0.0014	176275.XP_008596681.1,176275.XP_008598810.1,176275.XP_008599037.1,176275.XP_008600752.1,176275.XP_008601414.1,176275.XP_008602002.1,176275.XP_008602915.1,176275.XP_008603663.1	qcr-8,XP_008598810.1,CYC1,XP_008600752.1,XP_008601414.1,nuo-32,sdh3_1,nuo40_1
GO Component	GO:0098803	Respiratory chain complex	5	16	1.05	0.0091	176275.XP_008596681.1,176275.XP_008598810.1,176275.XP_008600752.1,176275.XP_008601414.1,176275.XP_008602915.1	qcr-8,XP_008598810.1,XP_008600752.1,XP_008601414.1,sdh3_1
GO Component	GO:0005746	Mitochondrial respirasome	5	17	1.02	0.0109	176275.XP_008596681.1,176275.XP_008598810.1,176275.XP_008600752.1,176275.XP_008601414.1,176275.XP_008602915.1	qcr-8,XP_008598810.1,XP_008600752.1,XP_008601414.1,sdh3_1
GO Component	GO:0070069	Cytochrome complex	4	10	1.15	0.0173	176275.XP_008596681.1,176275.XP_008598810.1,176275.XP_008600752.1,176275.XP_008601414.1	qcr-8,XP_008598810.1,XP_008600752.1,XP_008601414.1
GO Component	GO:0098800	Inner mitochondrial membrane protein complex	7	49	0.71	0.0293	176275.XP_008593448.1,176275.XP_008596681.1,176275.XP_008598810.1,176275.XP_008600752.1,176275.XP_008601414.1,176275.XP_008602212.1,176275.XP_008602915.1	XP_008593448.1,qcr-8,XP_008598810.1,XP_008600752.1,XP_008601414.1,XP_008602212.1,sdh3_1
KEGG	map03010	Ribosome	44	135	1.06	5.7e-28	176275.XP_008593536.1,176275.XP_008593728.1,176275.XP_008593978.1,176275.XP_008594065.1,176275.XP_008594361.1,176275.XP_008594417.1,176275.XP_008594527.1,176275.XP_008595076.1,176275.XP_008595152.1,176275.XP_008595380.1,176275.XP_008595792.1,176275.XP_008596506.1,176275.XP_008596644.1,176275.XP_008596664.1,176275.XP_008596918.1,176275.XP_008597043.1,176275.XP_008597074.1,176275.XP_008597398.1,176…	RPL31,RpS20,RL27A,XP_008594065.1,XP_008594361.1,RPS12,RPS13,RPS11B,RPL44,XP_008595380.1,RSM19,crp-6,ALTA12,XP_008596664.1,RPS0,XP_008597043.1,crp-63,RPL2,crp-74,rpl-30,XP_008598734.1,XP_008598812.1,RPS8B,rpl-5,rpl44_0,RL25,rpl37,rrn7,XP_008600201.1,GCN1,RLA2,RPS1,RPS9,rpl-38,XP_008601190.1,RML2,RPS18,XP_008601873.1,XP_008601895.1,rpl-3,rpl22,ubi::crp-6,RPL29,crp-28
KEGG	map00190	Oxidative phosphorylation	16	93	0.79	2.85e-06	176275.XP_008593448.1,176275.XP_008593473.1,176275.XP_008596681.1,176275.XP_008598810.1,176275.XP_008599398.1,176275.XP_008600015.1,176275.XP_008600347.1,176275.XP_008600559.1,176275.XP_008600752.1,176275.XP_008601414.1,176275.XP_008602002.1,176275.XP_008602212.1,176275.XP_008602226.1,176275.XP_008602915.1,176275.XP_008603440.1,176275.XP_008603663.1	XP_008593448.1,atp-1,qcr-8,XP_008598810.1,vma-3,vma-1,SDH2_0,XP_008600559.1,XP_008600752.1,XP_008601414.1,nuo-32,XP_008602212.1,pma-1,sdh3_1,COX9,nuo40_1
KEGG	map00010	Glycolysis / Gluconeogenesis	9	57	0.75	0.0035	176275.XP_008596152.1,176275.XP_008597138.1,176275.XP_008597902.1,176275.XP_008600107.1,176275.XP_008600274.1,176275.XP_008600852.1,176275.XP_008602674.1,176275.XP_008603169.1,176275.XP_008603335.1	acu-6_1,LDHA,CLAH10,glkA,emp-7,adhA_0,FDH1,pdcA_1,dld1
KEGG	map00620	Pyruvate metabolism	7	50	0.7	0.032	176275.XP_008594436.1,176275.XP_008595250.1,176275.XP_008596152.1,176275.XP_008597138.1,176275.XP_008597628.1,176275.XP_008597902.1,176275.XP_008603335.1	moc3_6,lys1,acu-6_1,LDHA,pyc,CLAH10,dld1
KEGG	map01200	Carbon metabolism	13	163	0.45	0.032	176275.XP_008595635.1,176275.XP_008596152.1,176275.XP_008596834.1,176275.XP_008597628.1,176275.XP_008599505.1,176275.XP_008600107.1,176275.XP_008600274.1,176275.XP_008600347.1,176275.XP_008601372.1,176275.XP_008602674.1,176275.XP_008602900.1,176275.XP_008602915.1,176275.XP_008603335.1	XP_008595635.1,acu-6_1,SPAC4A8.14,pyc,cat-1,glkA,emp-7,SDH2_0,gsdA,FDH1,XP_008602900.1,sdh3_1,dld1
KEGG	map00020	Citrate cycle (TCA cycle)	6	42	0.71	0.0455	176275.XP_008596152.1,176275.XP_008597628.1,176275.XP_008600347.1,176275.XP_008602900.1,176275.XP_008602915.1,176275.XP_008603335.1	acu-6_1,pyc,SDH2_0,XP_008602900.1,sdh3_1,dld1
COMPARTMENTS	GOCC:0022626	Cytosolic ribosome	40	78	1.26	1.69e-30	176275.XP_008593536.1,176275.XP_008593728.1,176275.XP_008593978.1,176275.XP_008594065.1,176275.XP_008594361.1,176275.XP_008594417.1,176275.XP_008594527.1,176275.XP_008595076.1,176275.XP_008595152.1,176275.XP_008595380.1,176275.XP_008596506.1,176275.XP_008596644.1,176275.XP_008596664.1,176275.XP_008596918.1,176275.XP_008597043.1,176275.XP_008597074.1,176275.XP_008597398.1,176275.XP_008597412.1,176…	RPL31,RpS20,RL27A,XP_008594065.1,XP_008594361.1,RPS12,RPS13,RPS11B,RPL44,XP_008595380.1,crp-6,ALTA12,XP_008596664.1,RPS0,XP_008597043.1,crp-63,RPL2,crp-74,rpl-30,XP_008598734.1,XP_008598812.1,RPS8B,rpl-5,rpl44_0,RL25,rpl37,rrn7,RLA2,RPS1,RPS9,rpl-38,XP_008601190.1,RPS18,XP_008601873.1,XP_008601895.1,rpl-3,rpl22,ubi::crp-6,RPL29,crp-28
COMPARTMENTS	GOCC:0044391	Ribosomal subunit	43	137	1.05	3.72e-26	176275.XP_008593536.1,176275.XP_008593728.1,176275.XP_008593978.1,176275.XP_008594065.1,176275.XP_008594361.1,176275.XP_008594417.1,176275.XP_008594527.1,176275.XP_008595076.1,176275.XP_008595152.1,176275.XP_008595380.1,176275.XP_008595792.1,176275.XP_008596506.1,176275.XP_008596644.1,176275.XP_008596664.1,176275.XP_008596918.1,176275.XP_008597043.1,176275.XP_008597074.1,176275.XP_008597398.1,176…	RPL31,RpS20,RL27A,XP_008594065.1,XP_008594361.1,RPS12,RPS13,RPS11B,RPL44,XP_008595380.1,RSM19,crp-6,ALTA12,XP_008596664.1,RPS0,XP_008597043.1,crp-63,RPL2,crp-74,rpl-30,XP_008598734.1,XP_008598812.1,RPS8B,rpl-5,rpl44_0,RL25,rpl37,rrn7,XP_008600201.1,RLA2,RPS1,RPS9,rpl-38,XP_008601190.1,RML2,RPS18,XP_008601873.1,XP_008601895.1,rpl-3,rpl22,ubi::crp-6,RPL29,crp-28
COMPARTMENTS	GOCC:0005829	Cytosol	57	390	0.72	7.81e-21	176275.XP_008593495.1,176275.XP_008593507.1,176275.XP_008593536.1,176275.XP_008593728.1,176275.XP_008593978.1,176275.XP_008594039.1,176275.XP_008594065.1,176275.XP_008594361.1,176275.XP_008594417.1,176275.XP_008594527.1,176275.XP_008595023.1,176275.XP_008595076.1,176275.XP_008595152.1,176275.XP_008595201.1,176275.XP_008595380.1,176275.XP_008595602.1,176275.XP_008595621.1,176275.XP_008595897.1,176…	mas5,cct4,RPL31,RpS20,RL27A,XP_008594039.1,XP_008594065.1,XP_008594361.1,RPS12,RPS13,cot-3,RPS11B,RPL44,cdc48,XP_008595380.1,hsp98,ATG8,psi1,acu-6_1,XP_008596199.1,crp-6,RAB6A,ALTA12,XP_008596664.1,RPS0,XP_008597043.1,crp-63,RPL2,crp-74,pyc,rpl-30,XP_008598734.1,XP_008598812.1,RPS8B,HSP70,rpl-5,rpl44_0,RL25,rpl37,glkA,rrn7,XP_008600175.1,emp-7,RLA2,RPS1,RPS9,rpl-38,XP_008601190.1,RPS18,XP_0086018…
COMPARTMENTS	GOCC:0022625	Cytosolic large ribosomal subunit	23	42	1.29	8.33e-18	176275.XP_008593536.1,176275.XP_008593978.1,176275.XP_008594361.1,176275.XP_008595152.1,176275.XP_008595380.1,176275.XP_008596644.1,176275.XP_008597043.1,176275.XP_008597074.1,176275.XP_008597398.1,176275.XP_008597412.1,176275.XP_008598733.1,176275.XP_008598734.1,176275.XP_008599464.1,176275.XP_008599713.1,176275.XP_008599724.1,176275.XP_008599977.1,176275.XP_008600171.1,176275.XP_008600356.1,176…	RPL31,RL27A,XP_008594361.1,RPL44,XP_008595380.1,ALTA12,XP_008597043.1,crp-63,RPL2,crp-74,rpl-30,XP_008598734.1,rpl-5,rpl44_0,RL25,rpl37,rrn7,RLA2,rpl-38,XP_008601873.1,rpl-3,rpl22,RPL29
COMPARTMENTS	GOCC:0005737	Cytoplasm	170	3385	0.25	1.15e-16	176275.XP_008593448.1,176275.XP_008593473.1,176275.XP_008593495.1,176275.XP_008593507.1,176275.XP_008593536.1,176275.XP_008593576.1,176275.XP_008593728.1,176275.XP_008593978.1,176275.XP_008594039.1,176275.XP_008594040.1,176275.XP_008594065.1,176275.XP_008594195.1,176275.XP_008594220.1,176275.XP_008594361.1,176275.XP_008594417.1,176275.XP_008594443.1,176275.XP_008594527.1,176275.XP_008594637.1,176…	XP_008593448.1,atp-1,mas5,cct4,RPL31,SSB1,RpS20,RL27A,XP_008594039.1,XP_008594040.1,XP_008594065.1,SPCC364.06,STM1,XP_008594361.1,RPS12,XP_008594443.1,RPS13,mkh1,ppr5,cyt-19,eef1b,XP_008594893.1,ALTA7,cot-3,RPS11B,RPL44,cdc48,ndk1,hsp30_1,XP_008595380.1,RSN1_0,gla-1,XP_008595523.1,XP_008595529.1,UBA1,hsp98,ATG8,SOD1,TEF,sec21,RSM19,ARD1_0,psi1,acu-6_1,wc-1_0,XP_008596199.1,tif211,XP_008596313.1,c…
COMPARTMENTS	GOCC:1990904	Ribonucleoprotein complex	50	404	0.64	1.83e-15	176275.XP_008593536.1,176275.XP_008593576.1,176275.XP_008593728.1,176275.XP_008593978.1,176275.XP_008594065.1,176275.XP_008594220.1,176275.XP_008594361.1,176275.XP_008594417.1,176275.XP_008594527.1,176275.XP_008595076.1,176275.XP_008595152.1,176275.XP_008595380.1,176275.XP_008595792.1,176275.XP_008596299.1,176275.XP_008596506.1,176275.XP_008596644.1,176275.XP_008596664.1,176275.XP_008596857.1,176…	RPL31,SSB1,RpS20,RL27A,XP_008594065.1,STM1,XP_008594361.1,RPS12,RPS13,RPS11B,RPL44,XP_008595380.1,RSM19,tif211,crp-6,ALTA12,XP_008596664.1,usp102,RPS0,XP_008597043.1,crp-63,ARB1,RPL2,crp-74,rpl-30,XP_008598734.1,XP_008598812.1,RPS8B,rpl-5,rpl44_0,RL25,rpl37,rrn7,XP_008600201.1,RLA2,RPS1,RPS9,EIF1AY,rpl-38,XP_008601190.1,RML2,RPS18,XP_008601873.1,XP_008601895.1,rpl-3,rpl22,ubi::crp-6,SQS1,RPL29,cr…
COMPARTMENTS	GOCC:0015934	Large ribosomal subunit	24	77	1.05	2.57e-14	176275.XP_008593536.1,176275.XP_008593978.1,176275.XP_008594361.1,176275.XP_008595152.1,176275.XP_008595380.1,176275.XP_008596644.1,176275.XP_008597043.1,176275.XP_008597074.1,176275.XP_008597398.1,176275.XP_008597412.1,176275.XP_008598733.1,176275.XP_008598734.1,176275.XP_008599464.1,176275.XP_008599713.1,176275.XP_008599724.1,176275.XP_008599977.1,176275.XP_008600171.1,176275.XP_008600356.1,176…	RPL31,RL27A,XP_008594361.1,RPL44,XP_008595380.1,ALTA12,XP_008597043.1,crp-63,RPL2,crp-74,rpl-30,XP_008598734.1,rpl-5,rpl44_0,RL25,rpl37,rrn7,RLA2,rpl-38,RML2,XP_008601873.1,rpl-3,rpl22,RPL29
COMPARTMENTS	GOCC:0022627	Cytosolic small ribosomal subunit	17	33	1.26	9e-13	176275.XP_008593728.1,176275.XP_008594065.1,176275.XP_008594417.1,176275.XP_008594527.1,176275.XP_008595076.1,176275.XP_008596506.1,176275.XP_008596664.1,176275.XP_008596918.1,176275.XP_008598812.1,176275.XP_008598835.1,176275.XP_008600583.1,176275.XP_008601048.1,176275.XP_008601190.1,176275.XP_008601677.1,176275.XP_008601895.1,176275.XP_008602628.1,176275.XP_008603556.1	RpS20,XP_008594065.1,RPS12,RPS13,RPS11B,crp-6,XP_008596664.1,RPS0,XP_008598812.1,RPS8B,RPS1,RPS9,XP_008601190.1,RPS18,XP_008601895.1,ubi::crp-6,crp-28
COMPARTMENTS	GOCC:0005622	Intracellular	201	4875	0.17	6.32e-12	176275.XP_008593448.1,176275.XP_008593473.1,176275.XP_008593495.1,176275.XP_008593507.1,176275.XP_008593536.1,176275.XP_008593576.1,176275.XP_008593728.1,176275.XP_008593978.1,176275.XP_008594039.1,176275.XP_008594040.1,176275.XP_008594065.1,176275.XP_008594195.1,176275.XP_008594220.1,176275.XP_008594361.1,176275.XP_008594401.1,176275.XP_008594417.1,176275.XP_008594443.1,176275.XP_008594527.1,176…	XP_008593448.1,atp-1,mas5,cct4,RPL31,SSB1,RpS20,RL27A,XP_008594039.1,XP_008594040.1,XP_008594065.1,SPCC364.06,STM1,XP_008594361.1,snf21,RPS12,XP_008594443.1,RPS13,HMGB3,mkh1,ppr5,cyt-19,eef1b,XP_008594893.1,ALTA7,cot-3,XP_008595042.1,RPS11B,RPL44,cdc48,lys1,ndk1,hsp30_1,XP_008595380.1,RSN1_0,gla-1,XP_008595523.1,XP_008595529.1,UBA1,hH4-1_0,hsp98,ATG8,SOD1,RRT8,XP_008595635.1,TEF,sec21,RSM19,ARD1_…
COMPARTMENTS	GOCC:0015935	Small ribosomal subunit	19	59	1.06	1.75e-11	176275.XP_008593728.1,176275.XP_008594065.1,176275.XP_008594417.1,176275.XP_008594527.1,176275.XP_008595076.1,176275.XP_008595792.1,176275.XP_008596506.1,176275.XP_008596664.1,176275.XP_008596918.1,176275.XP_008598812.1,176275.XP_008598835.1,176275.XP_008600201.1,176275.XP_008600583.1,176275.XP_008601048.1,176275.XP_008601190.1,176275.XP_008601677.1,176275.XP_008601895.1,176275.XP_008602628.1,176…	RpS20,XP_008594065.1,RPS12,RPS13,RPS11B,RSM19,crp-6,XP_008596664.1,RPS0,XP_008598812.1,RPS8B,XP_008600201.1,RPS1,RPS9,XP_008601190.1,RPS18,XP_008601895.1,ubi::crp-6,crp-28
COMPARTMENTS	GOCC:0043229	Intracellular organelle	159	3706	0.18	7.16e-09	176275.XP_008593448.1,176275.XP_008593473.1,176275.XP_008593536.1,176275.XP_008593728.1,176275.XP_008593978.1,176275.XP_008594039.1,176275.XP_008594040.1,176275.XP_008594065.1,176275.XP_008594361.1,176275.XP_008594401.1,176275.XP_008594417.1,176275.XP_008594443.1,176275.XP_008594527.1,176275.XP_008594533.1,176275.XP_008594777.1,176275.XP_008594809.1,176275.XP_008594893.1,176275.XP_008594912.1,176…	XP_008593448.1,atp-1,RPL31,RpS20,RL27A,XP_008594039.1,XP_008594040.1,XP_008594065.1,XP_008594361.1,snf21,RPS12,XP_008594443.1,RPS13,HMGB3,ppr5,cyt-19,XP_008594893.1,ALTA7,XP_008595042.1,RPS11B,RPL44,cdc48,lys1,ndk1,XP_008595380.1,RSN1_0,XP_008595523.1,XP_008595529.1,UBA1,hH4-1_0,hsp98,ATG8,SOD1,RRT8,XP_008595635.1,sec21,RSM19,psi1,SUB2_1,SPCC320.03,wc-1_0,cta3_1,crp-6,RAB6A,ALTA12,XP_008596664.1,…
COMPARTMENTS	GOCC:0032991	Protein-containing complex	104	2003	0.27	7.51e-09	176275.XP_008593448.1,176275.XP_008593473.1,176275.XP_008593507.1,176275.XP_008593536.1,176275.XP_008593576.1,176275.XP_008593728.1,176275.XP_008593898.1,176275.XP_008593978.1,176275.XP_008594039.1,176275.XP_008594040.1,176275.XP_008594065.1,176275.XP_008594220.1,176275.XP_008594361.1,176275.XP_008594401.1,176275.XP_008594417.1,176275.XP_008594527.1,176275.XP_008594888.1,176275.XP_008595076.1,176…	XP_008593448.1,atp-1,cct4,RPL31,SSB1,RpS20,XP_008593898.1,RL27A,XP_008594039.1,XP_008594040.1,XP_008594065.1,STM1,XP_008594361.1,snf21,RPS12,RPS13,eef1b,RPS11B,RPL44,cdc48,XP_008595380.1,hH4-1_0,ATG8,TEF,sec21,RSM19,SUB2_1,SPCC320.03,wc-1_0,tif211,XP_008596313.1,crp-6,ALTA12,XP_008596664.1,qcr-8,XP_008596807.1,SPAC4A8.14,usp102,DTD1,RPS0,XP_008597043.1,crp-63,XP_008597224.1,ARB1,RPL2,crp-74,nhp-1…
COMPARTMENTS	GOCC:0110165	Cellular anatomical entity	210	5627	0.12	4.02e-08	176275.XP_008593448.1,176275.XP_008593473.1,176275.XP_008593495.1,176275.XP_008593507.1,176275.XP_008593536.1,176275.XP_008593576.1,176275.XP_008593728.1,176275.XP_008593978.1,176275.XP_008594039.1,176275.XP_008594040.1,176275.XP_008594065.1,176275.XP_008594195.1,176275.XP_008594220.1,176275.XP_008594361.1,176275.XP_008594401.1,176275.XP_008594417.1,176275.XP_008594443.1,176275.XP_008594527.1,176…	XP_008593448.1,atp-1,mas5,cct4,RPL31,SSB1,RpS20,RL27A,XP_008594039.1,XP_008594040.1,XP_008594065.1,SPCC364.06,STM1,XP_008594361.1,snf21,RPS12,XP_008594443.1,RPS13,HMGB3,mkh1,ppr5,cyt-19,eef1b,XP_008594893.1,ALTA7,cot-3,XP_008595042.1,RPS11B,RPL44,agdC_1,cdc48,lys1,ndk1,hsp30_1,XP_008595380.1,RSN1_0,gla-1,XP_008595523.1,XP_008595529.1,UBA1,hH4-1_0,hsp98,ATG8,SOD1,RRT8,XP_008595635.1,TEF,sec21,RSM1…
COMPARTMENTS	GOCC:0043232	Intracellular non-membrane-bounded organelle	61	926	0.37	5.03e-08	176275.XP_008593536.1,176275.XP_008593728.1,176275.XP_008593978.1,176275.XP_008594040.1,176275.XP_008594065.1,176275.XP_008594361.1,176275.XP_008594401.1,176275.XP_008594417.1,176275.XP_008594527.1,176275.XP_008595076.1,176275.XP_008595152.1,176275.XP_008595380.1,176275.XP_008595587.1,176275.XP_008595634.1,176275.XP_008595792.1,176275.XP_008595897.1,176275.XP_008596506.1,176275.XP_008596644.1,176…	RPL31,RpS20,RL27A,XP_008594040.1,XP_008594065.1,XP_008594361.1,snf21,RPS12,RPS13,RPS11B,RPL44,XP_008595380.1,hH4-1_0,RRT8,RSM19,psi1,crp-6,ALTA12,XP_008596664.1,RPS0,XP_008597043.1,crp-63,DBP2,RPL2,crp-74,hhp1,act_1,rpl-30,XP_008598734.1,XP_008598812.1,RPS8B,rpl-5,rpl44_0,ksp1,RL25,rpl37,ded1,rrn7,XP_008600201.1,RLA2,TPM2,camA,RPS1,RPS9,EIF1AY,rpl-38,XP_008601190.1,RML2,RPS18,XP_008601873.1,XP_00…
COMPARTMENTS	GOCC:0098803	Respiratory chain complex	9	39	0.91	0.00031	176275.XP_008596681.1,176275.XP_008598810.1,176275.XP_008600347.1,176275.XP_008600752.1,176275.XP_008601414.1,176275.XP_008602002.1,176275.XP_008602915.1,176275.XP_008603440.1,176275.XP_008603663.1	qcr-8,XP_008598810.1,SDH2_0,XP_008600752.1,XP_008601414.1,nuo-32,sdh3_1,COX9,nuo40_1
COMPARTMENTS	GOCC:0005746	Mitochondrial respirasome	8	33	0.94	0.00069	176275.XP_008598810.1,176275.XP_008600347.1,176275.XP_008600752.1,176275.XP_008601414.1,176275.XP_008602002.1,176275.XP_008602915.1,176275.XP_008603440.1,176275.XP_008603663.1	XP_008598810.1,SDH2_0,XP_008600752.1,XP_008601414.1,nuo-32,sdh3_1,COX9,nuo40_1
COMPARTMENTS	GOCC:0098800	Inner mitochondrial membrane protein complex	11	75	0.72	0.0011	176275.XP_008593448.1,176275.XP_008593473.1,176275.XP_008598810.1,176275.XP_008600347.1,176275.XP_008600752.1,176275.XP_008601414.1,176275.XP_008602002.1,176275.XP_008602212.1,176275.XP_008602915.1,176275.XP_008603440.1,176275.XP_008603663.1	XP_008593448.1,atp-1,XP_008598810.1,SDH2_0,XP_008600752.1,XP_008601414.1,nuo-32,XP_008602212.1,sdh3_1,COX9,nuo40_1
COMPARTMENTS	GOCC:0070069	Cytochrome complex	5	13	1.14	0.0048	176275.XP_008596681.1,176275.XP_008598810.1,176275.XP_008600752.1,176275.XP_008601414.1,176275.XP_008603440.1	qcr-8,XP_008598810.1,XP_008600752.1,XP_008601414.1,COX9
COMPARTMENTS	GOCC:0098798	Mitochondrial protein complex	15	174	0.49	0.0102	176275.XP_008593448.1,176275.XP_008593473.1,176275.XP_008595201.1,176275.XP_008595792.1,176275.XP_008598810.1,176275.XP_008600201.1,176275.XP_008600347.1,176275.XP_008600752.1,176275.XP_008601385.1,176275.XP_008601414.1,176275.XP_008602002.1,176275.XP_008602212.1,176275.XP_008602915.1,176275.XP_008603440.1,176275.XP_008603663.1	XP_008593448.1,atp-1,cdc48,RSM19,XP_008598810.1,XP_008600201.1,SDH2_0,XP_008600752.1,RML2,XP_008601414.1,nuo-32,XP_008602212.1,sdh3_1,COX9,nuo40_1
COMPARTMENTS	GOCC:0005740	Mitochondrial envelope	18	258	0.4	0.0266	176275.XP_008593448.1,176275.XP_008593473.1,176275.XP_008595201.1,176275.XP_008595340.1,176275.XP_008595630.1,176275.XP_008597055.1,176275.XP_008598810.1,176275.XP_008599037.1,176275.XP_008600347.1,176275.XP_008600752.1,176275.XP_008601142.1,176275.XP_008601414.1,176275.XP_008601894.1,176275.XP_008602002.1,176275.XP_008602212.1,176275.XP_008602915.1,176275.XP_008603440.1,176275.XP_008603663.1	XP_008593448.1,atp-1,cdc48,ndk1,SOD1,xdj1,XP_008598810.1,CYC1,SDH2_0,XP_008600752.1,CYM1_0,XP_008601414.1,aac,nuo-32,XP_008602212.1,sdh3_1,COX9,nuo40_1

## Sheet: 48h
Category	Term ID	Term description	Observed gene count	Background gene count	Strength	False discovery rate	Matching proteins in your network (IDs)	Matching proteins in your network (labels)
GO Process	GO:0006412	Translation	63	261	0.77	1.68e-23	176275.XP_008593474.1,176275.XP_008593493.1,176275.XP_008593536.1,176275.XP_008593576.1,176275.XP_008593728.1,176275.XP_008593978.1,176275.XP_008594065.1,176275.XP_008594220.1,176275.XP_008594361.1,176275.XP_008594417.1,176275.XP_008594777.1,176275.XP_008594888.1,176275.XP_008594982.1,176275.XP_008595023.1,176275.XP_008595076.1,176275.XP_008595152.1,176275.XP_008595707.1,176275.XP_008595792.1,176…	rpl-11,p0,RPL31,SSB1,RpS20,RL27A,XP_008594065.1,STM1,XP_008594361.1,RPS12,ppr5,eef1b,crp-7,cot-3,RPS11B,RPL44,TEF,RSM19,Eif4e2,psi1,tif211,crp-6,ALTA12,XP_008596807.1,XP_008597043.1,RPS16,MRPL27,crp-15,RPL2,crp-74,RPL39,grs1,RPS15,XP_008597654.1,XP_008598734.1,XP_008598812.1,rps602,XP_008599013.1,rpl-5,rpl44_0,RL25,TAE1,rpl37,RPS4,rrn7,XP_008600201.1,cpc-2_1,RLA2,rpl-12,RPS1,EIF1AY,rpl-38,XP_0086…
GO Process	GO:0006518	Peptide metabolic process	68	324	0.71	7.4e-23	176275.XP_008593474.1,176275.XP_008593493.1,176275.XP_008593536.1,176275.XP_008593576.1,176275.XP_008593728.1,176275.XP_008593978.1,176275.XP_008594065.1,176275.XP_008594220.1,176275.XP_008594361.1,176275.XP_008594417.1,176275.XP_008594777.1,176275.XP_008594888.1,176275.XP_008594982.1,176275.XP_008595023.1,176275.XP_008595076.1,176275.XP_008595152.1,176275.XP_008595531.1,176275.XP_008595707.1,176…	rpl-11,p0,RPL31,SSB1,RpS20,RL27A,XP_008594065.1,STM1,XP_008594361.1,RPS12,ppr5,eef1b,crp-7,cot-3,RPS11B,RPL44,gto2,TEF,RSM19,Eif4e2,psi1,tif211,crp-6,ALTA12,XP_008596807.1,XP_008597043.1,RPS16,MRPL27,crp-15,RPL2,crp-74,RPL39,grs1,RPS15,XP_008597654.1,APE2_1,XP_008598734.1,XP_008598812.1,rps602,XP_008599013.1,rpl-5,rpl44_0,RL25,TAE1,rpl37,RPS4,rrn7,XP_008600201.1,cpc-2_1,RLA2,rpl-12,RPS1,CARNMT1,E…
GO Process	GO:0043604	Amide biosynthetic process	64	324	0.68	2.21e-20	176275.XP_008593474.1,176275.XP_008593493.1,176275.XP_008593536.1,176275.XP_008593576.1,176275.XP_008593728.1,176275.XP_008593978.1,176275.XP_008594065.1,176275.XP_008594220.1,176275.XP_008594361.1,176275.XP_008594417.1,176275.XP_008594777.1,176275.XP_008594888.1,176275.XP_008594982.1,176275.XP_008595023.1,176275.XP_008595076.1,176275.XP_008595152.1,176275.XP_008595707.1,176275.XP_008595792.1,176…	rpl-11,p0,RPL31,SSB1,RpS20,RL27A,XP_008594065.1,STM1,XP_008594361.1,RPS12,ppr5,eef1b,crp-7,cot-3,RPS11B,RPL44,TEF,RSM19,Eif4e2,psi1,tif211,crp-6,ALTA12,XP_008596807.1,XP_008597043.1,RPS16,MRPL27,crp-15,RPL2,crp-74,RPL39,grs1,RPS15,XP_008597654.1,XP_008598734.1,XP_008598812.1,rps602,XP_008599013.1,rpl-5,rpl44_0,RL25,TAE1,rpl37,RPS4,rrn7,XP_008600201.1,cpc-2_1,RLA2,rpl-12,RPS1,EIF1AY,rpl-38,XP_0086…
GO Process	GO:0043603	Cellular amide metabolic process	70	428	0.6	1.74e-18	176275.XP_008593474.1,176275.XP_008593493.1,176275.XP_008593536.1,176275.XP_008593576.1,176275.XP_008593728.1,176275.XP_008593978.1,176275.XP_008594065.1,176275.XP_008594220.1,176275.XP_008594361.1,176275.XP_008594417.1,176275.XP_008594777.1,176275.XP_008594888.1,176275.XP_008594982.1,176275.XP_008595023.1,176275.XP_008595076.1,176275.XP_008595152.1,176275.XP_008595531.1,176275.XP_008595707.1,176…	rpl-11,p0,RPL31,SSB1,RpS20,RL27A,XP_008594065.1,STM1,XP_008594361.1,RPS12,ppr5,eef1b,crp-7,cot-3,RPS11B,RPL44,gto2,TEF,RSM19,Eif4e2,psi1,tif211,crp-6,ALTA12,XP_008596807.1,XP_008597043.1,RPS16,MRPL27,crp-15,RPL2,crp-74,RPL39,grs1,RPS15,XP_008597654.1,APE2_1,XP_008598734.1,XP_008598812.1,rps602,XP_008599013.1,rpl-5,rpl44_0,RL25,TAE1,rpl37,RPS4,rrn7,XP_008600201.1,cpc-2_1,RLA2,rpl-12,RPS1,CARNMT1,E…
GO Process	GO:0044271	Cellular nitrogen compound biosynthetic process	86	739	0.45	9.72e-15	176275.XP_008593448.1,176275.XP_008593473.1,176275.XP_008593474.1,176275.XP_008593493.1,176275.XP_008593536.1,176275.XP_008593576.1,176275.XP_008593728.1,176275.XP_008593978.1,176275.XP_008594065.1,176275.XP_008594220.1,176275.XP_008594234.1,176275.XP_008594361.1,176275.XP_008594417.1,176275.XP_008594777.1,176275.XP_008594853.1,176275.XP_008594888.1,176275.XP_008594982.1,176275.XP_008595023.1,176…	XP_008593448.1,atp-1,rpl-11,p0,RPL31,SSB1,RpS20,RL27A,XP_008594065.1,STM1,des,XP_008594361.1,RPS12,ppr5,oli,eef1b,crp-7,cot-3,RPS11B,RPL44,ndk1,hH4-1_0,ADK1,TEF,RSM19,Eif4e2,psi1,XP_008596120.1,tif211,ATP5E,crp-6,ALTA12,pmi1,XP_008596807.1,SPAC4A8.14,XP_008597043.1,RPS16,MRPL27,crp-15,RPL2,crp-74,RPL39,grs1,RPS15,XP_008597654.1,toa2,bik5_6,tbpA_0,XP_008598734.1,XP_008598812.1,rps602,XP_008599013.…
GO Process	GO:1901566	Organonitrogen compound biosynthetic process	87	770	0.44	2.74e-14	176275.XP_008593448.1,176275.XP_008593473.1,176275.XP_008593474.1,176275.XP_008593493.1,176275.XP_008593536.1,176275.XP_008593576.1,176275.XP_008593728.1,176275.XP_008593978.1,176275.XP_008594065.1,176275.XP_008594220.1,176275.XP_008594234.1,176275.XP_008594361.1,176275.XP_008594417.1,176275.XP_008594777.1,176275.XP_008594853.1,176275.XP_008594888.1,176275.XP_008594982.1,176275.XP_008595023.1,176…	XP_008593448.1,atp-1,rpl-11,p0,RPL31,SSB1,RpS20,RL27A,XP_008594065.1,STM1,des,XP_008594361.1,RPS12,ppr5,oli,eef1b,crp-7,cot-3,RPS11B,RPL44,lys1,ndk1,ADK1,TEF,RSM19,Eif4e2,psi1,XP_008596120.1,tif211,ATP5E,crp-6,ALTA12,pmi1,XP_008596807.1,XP_008597043.1,RPS16,MRPL27,crp-15,RPL2,crp-74,RPL39,grs1,XP_008597458.1,RPS15,XP_008597654.1,alg-3,argx,XP_008598734.1,XP_008598812.1,rps602,yjgF_0,XP_008599013.…
GO Process	GO:0002181	Cytoplasmic translation	26	75	0.93	3.6e-12	176275.XP_008593493.1,176275.XP_008593536.1,176275.XP_008593576.1,176275.XP_008593728.1,176275.XP_008594417.1,176275.XP_008595076.1,176275.XP_008596299.1,176275.XP_008596644.1,176275.XP_008597043.1,176275.XP_008597398.1,176275.XP_008597545.1,176275.XP_008598734.1,176275.XP_008598812.1,176275.XP_008599013.1,176275.XP_008599713.1,176275.XP_008599724.1,176275.XP_008599901.1,176275.XP_008599977.1,176…	p0,RPL31,SSB1,RpS20,RPS12,RPS11B,tif211,ALTA12,XP_008597043.1,RPL2,RPS15,XP_008598734.1,XP_008598812.1,XP_008599013.1,rpl44_0,RL25,TAE1,rpl37,RPS4,RLA2,EIF1AY,XP_008601190.1,RPS18,XP_008601873.1,XP_008601895.1,RPL29
GO Process	GO:0009987	Cellular process	295	5240	0.14	3.6e-12	176275.XP_008593379.1,176275.XP_008593414.1,176275.XP_008593448.1,176275.XP_008593455.1,176275.XP_008593472.1,176275.XP_008593473.1,176275.XP_008593474.1,176275.XP_008593493.1,176275.XP_008593495.1,176275.XP_008593500.1,176275.XP_008593507.1,176275.XP_008593536.1,176275.XP_008593564.1,176275.XP_008593576.1,176275.XP_008593632.1,176275.XP_008593728.1,176275.XP_008593734.1,176275.XP_008593750.1,176…	msh6,SOX,XP_008593448.1,XP_008593455.1,XP_008593472.1,atp-1,rpl-11,p0,mas5,SNT2_0,cct4,RPL31,mcr1,SSB1,pep,RpS20,GDI1,XP_008593750.1,ERG25,pcm2,RL27A,XP_008594039.1,XP_008594040.1,XP_008594065.1,SPCC364.06,STM1,des,XP_008594361.1,XP_008594386.1,RPS12,XP_008594494.1,arc2_1,MAPK,SEC24_1,B13D24.010,mkh1,dbl4,ppr5,UBC2,tps1,oli,eef1b,XP_008594893.1,hsp78,csr-1,crp-7,cot-3,RPS11B,XP_008595088.1,RSP5,X…
GO Process	GO:0034645	Cellular macromolecule biosynthetic process	76	674	0.44	3.6e-12	176275.XP_008593474.1,176275.XP_008593493.1,176275.XP_008593536.1,176275.XP_008593576.1,176275.XP_008593728.1,176275.XP_008593978.1,176275.XP_008594065.1,176275.XP_008594220.1,176275.XP_008594361.1,176275.XP_008594417.1,176275.XP_008594777.1,176275.XP_008594888.1,176275.XP_008594982.1,176275.XP_008595023.1,176275.XP_008595076.1,176275.XP_008595152.1,176275.XP_008595587.1,176275.XP_008595707.1,176…	rpl-11,p0,RPL31,SSB1,RpS20,RL27A,XP_008594065.1,STM1,XP_008594361.1,RPS12,ppr5,eef1b,crp-7,cot-3,RPS11B,RPL44,hH4-1_0,TEF,RSM19,Eif4e2,psi1,tif211,crp-6,ALTA12,pmi1,XP_008596807.1,XP_008597043.1,RPS16,MRPL27,XP_008597224.1,crp-15,RPL2,crp-74,RPL39,grs1,RPS15,XP_008597654.1,alg-3,toa2,bik5_6,tbpA_0,XP_008598734.1,XP_008598812.1,rps602,XP_008599013.1,XP_008599335.1,rpl-5,rpl44_0,RL25,TAE1,rpl37,RPS…
GO Process	GO:0046034	ATP metabolic process	24	65	0.95	9.15e-12	176275.XP_008593448.1,176275.XP_008593473.1,176275.XP_008594234.1,176275.XP_008594853.1,176275.XP_008595461.1,176275.XP_008595626.1,176275.XP_008596490.1,176275.XP_008596681.1,176275.XP_008598779.1,176275.XP_008598799.1,176275.XP_008598810.1,176275.XP_008598843.1,176275.XP_008600015.1,176275.XP_008600107.1,176275.XP_008600274.1,176275.XP_008600559.1,176275.XP_008600752.1,176275.XP_008601054.1,176…	XP_008593448.1,atp-1,des,oli,pgi-1,ADK1,ATP5E,qcr-8,nuo78,XP_008598799.1,XP_008598810.1,vma-2,vma-1,glkA,emp-7,XP_008600559.1,XP_008600752.1,cox13,hxkA_2,atp-2_0,XP_008601414.1,XP_008602212.1,sdh3_1,COX9
GO Process	GO:0044237	Cellular metabolic process	209	3234	0.2	9.18e-12	176275.XP_008593379.1,176275.XP_008593414.1,176275.XP_008593448.1,176275.XP_008593472.1,176275.XP_008593473.1,176275.XP_008593474.1,176275.XP_008593493.1,176275.XP_008593500.1,176275.XP_008593536.1,176275.XP_008593564.1,176275.XP_008593576.1,176275.XP_008593632.1,176275.XP_008593728.1,176275.XP_008593750.1,176275.XP_008593805.1,176275.XP_008593961.1,176275.XP_008593978.1,176275.XP_008594039.1,176…	msh6,SOX,XP_008593448.1,XP_008593472.1,atp-1,rpl-11,p0,SNT2_0,RPL31,mcr1,SSB1,pep,RpS20,XP_008593750.1,ERG25,pcm2,RL27A,XP_008594039.1,XP_008594065.1,STM1,des,XP_008594361.1,XP_008594386.1,RPS12,MAPK,mkh1,dbl4,ppr5,UBC2,tps1,oli,eef1b,csr-1,crp-7,cot-3,RPS11B,RSP5,RPL44,cdc48,lys1,ndk1,GND2,XP_008595460.1,pgi-1,gad8,XP_008595529.1,UBA1,gto2,hH4-1_0,ATG8,ADK1,SOD1,XP_008595635.1,TEF,RSM19,ssp1,XP_…
GO Process	GO:1901576	Organic substance biosynthetic process	111	1311	0.31	5.76e-11	176275.XP_008593448.1,176275.XP_008593473.1,176275.XP_008593474.1,176275.XP_008593493.1,176275.XP_008593536.1,176275.XP_008593564.1,176275.XP_008593576.1,176275.XP_008593728.1,176275.XP_008593805.1,176275.XP_008593978.1,176275.XP_008594065.1,176275.XP_008594220.1,176275.XP_008594234.1,176275.XP_008594361.1,176275.XP_008594386.1,176275.XP_008594417.1,176275.XP_008594777.1,176275.XP_008594851.1,176…	XP_008593448.1,atp-1,rpl-11,p0,RPL31,mcr1,SSB1,RpS20,ERG25,RL27A,XP_008594065.1,STM1,des,XP_008594361.1,XP_008594386.1,RPS12,ppr5,tps1,oli,eef1b,crp-7,cot-3,RPS11B,RPL44,lys1,ndk1,pgi-1,hH4-1_0,ADK1,XP_008595635.1,TEF,RSM19,Eif4e2,psi1,XP_008596120.1,acu-6_1,tif211,ATP5E,crp-6,ALTA12,pmi1,XP_008596807.1,SPAC4A8.14,XP_008597043.1,RPS16,MRPL27,XP_008597224.1,crp-15,RPL2,crp-74,RPL39,grs1,XP_0085974…
GO Process	GO:0044249	Cellular biosynthetic process	107	1263	0.32	1.66e-10	176275.XP_008593448.1,176275.XP_008593473.1,176275.XP_008593474.1,176275.XP_008593493.1,176275.XP_008593536.1,176275.XP_008593564.1,176275.XP_008593576.1,176275.XP_008593728.1,176275.XP_008593805.1,176275.XP_008593978.1,176275.XP_008594065.1,176275.XP_008594220.1,176275.XP_008594234.1,176275.XP_008594361.1,176275.XP_008594386.1,176275.XP_008594417.1,176275.XP_008594777.1,176275.XP_008594851.1,176…	XP_008593448.1,atp-1,rpl-11,p0,RPL31,mcr1,SSB1,RpS20,ERG25,RL27A,XP_008594065.1,STM1,des,XP_008594361.1,XP_008594386.1,RPS12,ppr5,tps1,oli,eef1b,crp-7,cot-3,RPS11B,RPL44,lys1,ndk1,hH4-1_0,ADK1,TEF,RSM19,Eif4e2,psi1,XP_008596120.1,tif211,ATP5E,crp-6,ALTA12,pmi1,XP_008596807.1,SPAC4A8.14,XP_008597043.1,RPS16,MRPL27,XP_008597224.1,crp-15,RPL2,crp-74,RPL39,grs1,XP_008597458.1,RPS15,XP_008597654.1,alg…
GO Process	GO:0006091	Generation of precursor metabolites and energy	29	125	0.75	2.96e-10	176275.XP_008595391.1,176275.XP_008595461.1,176275.XP_008595635.1,176275.XP_008596544.1,176275.XP_008596681.1,176275.XP_008598779.1,176275.XP_008598799.1,176275.XP_008598810.1,176275.XP_008599860.1,176275.XP_008600107.1,176275.XP_008600135.1,176275.XP_008600274.1,176275.XP_008600347.1,176275.XP_008600559.1,176275.XP_008600752.1,176275.XP_008601054.1,176275.XP_008601295.1,176275.XP_008601372.1,176…	GND2,pgi-1,XP_008595635.1,TKL1,qcr-8,nuo78,XP_008598799.1,XP_008598810.1,RPE1,glkA,XP_008600135.1,emp-7,SDH2_0,XP_008600559.1,XP_008600752.1,cox13,hxkA_2,gsdA,atp-2_0,gbeA_1,XP_008601414.1,nuo-32,XP_008602499.1,FDH1,XP_008602900.1,sdh3_1,KGD2,dld1,COX9
GO Process	GO:0008152	Metabolic process	244	4196	0.15	8.23e-10	176275.XP_008593379.1,176275.XP_008593414.1,176275.XP_008593448.1,176275.XP_008593472.1,176275.XP_008593473.1,176275.XP_008593474.1,176275.XP_008593493.1,176275.XP_008593500.1,176275.XP_008593536.1,176275.XP_008593547.1,176275.XP_008593564.1,176275.XP_008593576.1,176275.XP_008593632.1,176275.XP_008593641.1,176275.XP_008593728.1,176275.XP_008593750.1,176275.XP_008593805.1,176275.XP_008593961.1,176…	msh6,SOX,XP_008593448.1,XP_008593472.1,atp-1,rpl-11,p0,SNT2_0,RPL31,nuo-12.3,mcr1,SSB1,pep,XP_008593641.1,RpS20,XP_008593750.1,ERG25,pcm2,RL27A,XP_008594039.1,XP_008594065.1,STM1,des,XP_008594361.1,XP_008594386.1,RPS12,MAPK,B13D24.010,mkh1,NTE1,dbl4,ppr5,UBC2,tps1,oli,eef1b,ALTA7,csr-1,crp-7,cot-3,RPS11B,RSP5,RPL44,cdc48,lys1,ndk1,GND2,XP_008595460.1,pgi-1,gad8,XP_008595529.1,UBA1,gto2,hH4-1_0,AT…
GO Process	GO:0034641	Cellular nitrogen compound metabolic process	123	1615	0.27	1.51e-09	176275.XP_008593379.1,176275.XP_008593448.1,176275.XP_008593472.1,176275.XP_008593473.1,176275.XP_008593474.1,176275.XP_008593493.1,176275.XP_008593536.1,176275.XP_008593576.1,176275.XP_008593728.1,176275.XP_008593750.1,176275.XP_008593978.1,176275.XP_008594039.1,176275.XP_008594065.1,176275.XP_008594220.1,176275.XP_008594234.1,176275.XP_008594361.1,176275.XP_008594417.1,176275.XP_008594777.1,176…	msh6,XP_008593448.1,XP_008593472.1,atp-1,rpl-11,p0,RPL31,SSB1,RpS20,XP_008593750.1,RL27A,XP_008594039.1,XP_008594065.1,STM1,des,XP_008594361.1,RPS12,ppr5,UBC2,oli,eef1b,crp-7,cot-3,RPS11B,RPL44,ndk1,pgi-1,gto2,hH4-1_0,ADK1,TEF,RSM19,XP_008595813.1,Eif4e2,psi1,SUB2_1,XP_008596120.1,tif211,XP_008596319.1,ATP5E,crp-6,rpl-7,ALTA12,pmi1,XP_008596807.1,SPAC4A8.14,XP_008597043.1,RPS16,DBP2,MRPL27,crp-15…
GO Process	GO:0044267	Cellular protein metabolic process	92	1062	0.32	2.69e-09	176275.XP_008593474.1,176275.XP_008593493.1,176275.XP_008593500.1,176275.XP_008593536.1,176275.XP_008593576.1,176275.XP_008593632.1,176275.XP_008593728.1,176275.XP_008593961.1,176275.XP_008593978.1,176275.XP_008594065.1,176275.XP_008594220.1,176275.XP_008594361.1,176275.XP_008594417.1,176275.XP_008594563.1,176275.XP_008594637.1,176275.XP_008594750.1,176275.XP_008594777.1,176275.XP_008594788.1,176…	rpl-11,p0,SNT2_0,RPL31,SSB1,pep,RpS20,pcm2,RL27A,XP_008594065.1,STM1,XP_008594361.1,RPS12,MAPK,mkh1,dbl4,ppr5,UBC2,eef1b,csr-1,crp-7,cot-3,RPS11B,RSP5,RPL44,cdc48,gad8,XP_008595529.1,UBA1,TEF,RSM19,ssp1,Eif4e2,psi1,pcb-4,tif211,crp-6,ALTA12,pmi1,XP_008596807.1,XP_008597043.1,RPS16,MRPL27,XP_008597224.1,crp-15,RPL2,crp-74,scon-3,RPL39,grs1,RPS15,XP_008597654.1,alg-3,act_1,ptc2,PPIA_0,XP_008598734.…
GO Process	GO:1901564	Organonitrogen compound metabolic process	135	1934	0.23	3.09e-08	176275.XP_008593448.1,176275.XP_008593472.1,176275.XP_008593473.1,176275.XP_008593474.1,176275.XP_008593493.1,176275.XP_008593500.1,176275.XP_008593536.1,176275.XP_008593576.1,176275.XP_008593632.1,176275.XP_008593641.1,176275.XP_008593728.1,176275.XP_008593961.1,176275.XP_008593978.1,176275.XP_008594065.1,176275.XP_008594220.1,176275.XP_008594234.1,176275.XP_008594361.1,176275.XP_008594417.1,176…	XP_008593448.1,XP_008593472.1,atp-1,rpl-11,p0,SNT2_0,RPL31,SSB1,pep,XP_008593641.1,RpS20,pcm2,RL27A,XP_008594065.1,STM1,des,XP_008594361.1,RPS12,MAPK,mkh1,dbl4,ppr5,UBC2,oli,eef1b,csr-1,crp-7,cot-3,RPS11B,RSP5,RPL44,cdc48,lys1,ndk1,pgi-1,gad8,XP_008595529.1,UBA1,gto2,ADK1,TEF,RSM19,ssp1,Eif4e2,psi1,pcb-4,XP_008596120.1,tif211,XP_008596319.1,ATP5E,crp-6,ALTA12,pmi1,XP_008596807.1,SPAC4A8.14,yjgF_1…
GO Process	GO:0010467	Gene expression	82	961	0.32	8.24e-08	176275.XP_008593474.1,176275.XP_008593493.1,176275.XP_008593536.1,176275.XP_008593576.1,176275.XP_008593632.1,176275.XP_008593728.1,176275.XP_008593978.1,176275.XP_008594039.1,176275.XP_008594065.1,176275.XP_008594220.1,176275.XP_008594361.1,176275.XP_008594417.1,176275.XP_008594777.1,176275.XP_008594888.1,176275.XP_008594982.1,176275.XP_008595023.1,176275.XP_008595076.1,176275.XP_008595141.1,176…	rpl-11,p0,RPL31,SSB1,pep,RpS20,RL27A,XP_008594039.1,XP_008594065.1,STM1,XP_008594361.1,RPS12,ppr5,eef1b,crp-7,cot-3,RPS11B,RSP5,RPL44,hH4-1_0,TEF,RSM19,Eif4e2,psi1,SUB2_1,tif211,crp-6,rpl-7,ALTA12,XP_008596807.1,XP_008597043.1,RPS16,DBP2,MRPL27,crp-15,RPL2,crp-74,RPL39,grs1,RPS15,XP_008597654.1,toa2,bik5_6,tbpA_0,rpl-30,XP_008598734.1,XP_008598812.1,rps602,Papd5,XP_008599013.1,rpl-5,rpl44_0,RL25,…
GO Process	GO:0019538	Protein metabolic process	99	1299	0.27	2.81e-07	176275.XP_008593474.1,176275.XP_008593493.1,176275.XP_008593500.1,176275.XP_008593536.1,176275.XP_008593576.1,176275.XP_008593632.1,176275.XP_008593641.1,176275.XP_008593728.1,176275.XP_008593961.1,176275.XP_008593978.1,176275.XP_008594065.1,176275.XP_008594220.1,176275.XP_008594361.1,176275.XP_008594417.1,176275.XP_008594563.1,176275.XP_008594637.1,176275.XP_008594750.1,176275.XP_008594777.1,176…	rpl-11,p0,SNT2_0,RPL31,SSB1,pep,XP_008593641.1,RpS20,pcm2,RL27A,XP_008594065.1,STM1,XP_008594361.1,RPS12,MAPK,mkh1,dbl4,ppr5,UBC2,eef1b,csr-1,crp-7,cot-3,RPS11B,RSP5,RPL44,cdc48,gad8,XP_008595529.1,UBA1,TEF,RSM19,ssp1,Eif4e2,psi1,pcb-4,tif211,crp-6,ALTA12,pmi1,XP_008596807.1,XP_008597043.1,RPS16,MRPL27,XP_008597224.1,crp-15,RPL2,crp-74,scon-3,RPL39,grs1,RPS15,XP_008597654.1,SPM1,alg-3,act_1,pep-4…
GO Process	GO:0044238	Primary metabolic process	185	3187	0.15	5.62e-06	176275.XP_008593379.1,176275.XP_008593448.1,176275.XP_008593472.1,176275.XP_008593473.1,176275.XP_008593474.1,176275.XP_008593493.1,176275.XP_008593500.1,176275.XP_008593536.1,176275.XP_008593564.1,176275.XP_008593576.1,176275.XP_008593632.1,176275.XP_008593641.1,176275.XP_008593728.1,176275.XP_008593750.1,176275.XP_008593805.1,176275.XP_008593961.1,176275.XP_008593978.1,176275.XP_008594039.1,176…	msh6,XP_008593448.1,XP_008593472.1,atp-1,rpl-11,p0,SNT2_0,RPL31,mcr1,SSB1,pep,XP_008593641.1,RpS20,XP_008593750.1,ERG25,pcm2,RL27A,XP_008594039.1,XP_008594065.1,STM1,des,XP_008594361.1,RPS12,MAPK,mkh1,NTE1,dbl4,ppr5,UBC2,tps1,oli,eef1b,csr-1,crp-7,cot-3,RPS11B,RSP5,RPL44,cdc48,lys1,ndk1,GND2,XP_008595460.1,pgi-1,gad8,XP_008595529.1,UBA1,hH4-1_0,ADK1,XP_008595635.1,TEF,RSM19,ssp1,XP_008595813.1,Ei…
GO Process	GO:0071704	Organic substance metabolic process	198	3496	0.14	7.62e-06	176275.XP_008593379.1,176275.XP_008593414.1,176275.XP_008593448.1,176275.XP_008593472.1,176275.XP_008593473.1,176275.XP_008593474.1,176275.XP_008593493.1,176275.XP_008593500.1,176275.XP_008593536.1,176275.XP_008593564.1,176275.XP_008593576.1,176275.XP_008593632.1,176275.XP_008593641.1,176275.XP_008593728.1,176275.XP_008593750.1,176275.XP_008593805.1,176275.XP_008593961.1,176275.XP_008593978.1,176…	msh6,SOX,XP_008593448.1,XP_008593472.1,atp-1,rpl-11,p0,SNT2_0,RPL31,mcr1,SSB1,pep,XP_008593641.1,RpS20,XP_008593750.1,ERG25,pcm2,RL27A,XP_008594039.1,XP_008594065.1,STM1,des,XP_008594361.1,XP_008594386.1,RPS12,MAPK,mkh1,NTE1,dbl4,ppr5,UBC2,tps1,oli,eef1b,csr-1,crp-7,cot-3,RPS11B,RSP5,RPL44,cdc48,lys1,ndk1,GND2,XP_008595460.1,pgi-1,gad8,XP_008595529.1,UBA1,gto2,hH4-1_0,ADK1,XP_008595635.1,TEF,RSM1…
GO Process	GO:0044260	Cellular macromolecule metabolic process	109	1590	0.22	7.73e-06	176275.XP_008593379.1,176275.XP_008593474.1,176275.XP_008593493.1,176275.XP_008593500.1,176275.XP_008593536.1,176275.XP_008593576.1,176275.XP_008593632.1,176275.XP_008593728.1,176275.XP_008593961.1,176275.XP_008593978.1,176275.XP_008594065.1,176275.XP_008594220.1,176275.XP_008594361.1,176275.XP_008594417.1,176275.XP_008594563.1,176275.XP_008594637.1,176275.XP_008594750.1,176275.XP_008594777.1,176…	msh6,rpl-11,p0,SNT2_0,RPL31,SSB1,pep,RpS20,pcm2,RL27A,XP_008594065.1,STM1,XP_008594361.1,RPS12,MAPK,mkh1,dbl4,ppr5,UBC2,eef1b,csr-1,crp-7,cot-3,RPS11B,RSP5,RPL44,cdc48,gad8,XP_008595529.1,UBA1,hH4-1_0,TEF,RSM19,ssp1,Eif4e2,psi1,pcb-4,tif211,crp-6,ALTA12,pmi1,XP_008596807.1,XP_008597043.1,RPS16,DBP2,MRPL27,XP_008597224.1,bglA_0,crp-15,RPL2,crp-74,scon-3,RPL39,grs1,RPS15,XP_008597654.1,alg-3,ies4,a…
GO Process	GO:1902600	Proton transmembrane transport	18	84	0.72	1.02e-05	176275.XP_008593448.1,176275.XP_008593473.1,176275.XP_008594234.1,176275.XP_008594853.1,176275.XP_008596490.1,176275.XP_008596856.1,176275.XP_008598843.1,176275.XP_008599398.1,176275.XP_008599655.1,176275.XP_008600015.1,176275.XP_008600085.1,176275.XP_008601054.1,176275.XP_008601411.1,176275.XP_008601414.1,176275.XP_008602212.1,176275.XP_008602226.1,176275.XP_008603163.1,176275.XP_008603440.1	XP_008593448.1,atp-1,des,oli,ATP5E,vma-8,vma-2,vma-3,KHT2_1,vma-1,vma-4,cox13,atp-2_0,XP_008601414.1,XP_008602212.1,pma-1,vcx1_0,COX9
GO Process	GO:0015672	Monovalent inorganic cation transport	19	102	0.66	2.94e-05	176275.XP_008593448.1,176275.XP_008593473.1,176275.XP_008594234.1,176275.XP_008594853.1,176275.XP_008596490.1,176275.XP_008596856.1,176275.XP_008598843.1,176275.XP_008599398.1,176275.XP_008599655.1,176275.XP_008600015.1,176275.XP_008600085.1,176275.XP_008601054.1,176275.XP_008601411.1,176275.XP_008601414.1,176275.XP_008601621.1,176275.XP_008602212.1,176275.XP_008602226.1,176275.XP_008603163.1,176…	XP_008593448.1,atp-1,des,oli,ATP5E,vma-8,vma-2,vma-3,KHT2_1,vma-1,vma-4,cox13,atp-2_0,XP_008601414.1,SLC28A3,XP_008602212.1,pma-1,vcx1_0,COX9
GO Process	GO:0006807	Nitrogen compound metabolic process	163	2806	0.15	5.97e-05	176275.XP_008593379.1,176275.XP_008593414.1,176275.XP_008593448.1,176275.XP_008593472.1,176275.XP_008593473.1,176275.XP_008593474.1,176275.XP_008593493.1,176275.XP_008593500.1,176275.XP_008593536.1,176275.XP_008593576.1,176275.XP_008593632.1,176275.XP_008593641.1,176275.XP_008593728.1,176275.XP_008593750.1,176275.XP_008593961.1,176275.XP_008593978.1,176275.XP_008594039.1,176275.XP_008594065.1,176…	msh6,SOX,XP_008593448.1,XP_008593472.1,atp-1,rpl-11,p0,SNT2_0,RPL31,SSB1,pep,XP_008593641.1,RpS20,XP_008593750.1,pcm2,RL27A,XP_008594039.1,XP_008594065.1,STM1,des,XP_008594361.1,RPS12,MAPK,mkh1,dbl4,ppr5,UBC2,oli,eef1b,csr-1,crp-7,cot-3,RPS11B,RSP5,RPL44,cdc48,lys1,ndk1,pgi-1,gad8,XP_008595529.1,UBA1,gto2,hH4-1_0,ADK1,TEF,RSM19,ssp1,XP_008595813.1,Eif4e2,psi1,SUB2_1,pcb-4,XP_008596120.1,tif211,XP…
GO Process	GO:0006414	Translational elongation	9	18	1.09	6.14e-05	176275.XP_008593576.1,176275.XP_008594220.1,176275.XP_008594888.1,176275.XP_008595023.1,176275.XP_008595707.1,176275.XP_008596644.1,176275.XP_008600266.1,176275.XP_008600356.1,176275.XP_008603059.1	SSB1,STM1,eef1b,cot-3,TEF,ALTA12,cpc-2_1,RLA2,mtr1
GO Process	GO:0070887	Cellular response to chemical stimulus	25	191	0.5	0.00014	176275.XP_008593500.1,176275.XP_008593564.1,176275.XP_008593961.1,176275.XP_008594563.1,176275.XP_008595201.1,176275.XP_008595376.1,176275.XP_008595531.1,176275.XP_008595602.1,176275.XP_008595630.1,176275.XP_008595912.1,176275.XP_008595968.1,176275.XP_008596969.1,176275.XP_008597224.1,176275.XP_008598179.1,176275.XP_008598233.1,176275.XP_008598274.1,176275.XP_008598905.1,176275.XP_008599073.1,176…	SNT2_0,mcr1,pcm2,MAPK,cdc48,hsp30_1,gto2,hsp98,SOD1,GPX2,XP_008595968.1,pap1_0,XP_008597224.1,act_1,ptc2,POT1,HSP70,HBN1,XP_008599335.1,cat-1,ZTA1,XP_008602499.1,katG,FDH1,XP_008602918.1
GO Process	GO:0006119	Oxidative phosphorylation	10	28	0.94	0.00016	176275.XP_008596681.1,176275.XP_008598779.1,176275.XP_008598810.1,176275.XP_008600559.1,176275.XP_008600752.1,176275.XP_008601054.1,176275.XP_008601411.1,176275.XP_008601414.1,176275.XP_008602915.1,176275.XP_008603440.1	qcr-8,nuo78,XP_008598810.1,XP_008600559.1,XP_008600752.1,cox13,atp-2_0,XP_008601414.1,sdh3_1,COX9
GO Process	GO:0009150	Purine ribonucleotide metabolic process	17	94	0.64	0.00016	176275.XP_008593448.1,176275.XP_008593473.1,176275.XP_008594234.1,176275.XP_008594853.1,176275.XP_008595340.1,176275.XP_008595461.1,176275.XP_008595626.1,176275.XP_008596490.1,176275.XP_008598799.1,176275.XP_008600107.1,176275.XP_008600274.1,176275.XP_008601295.1,176275.XP_008601411.1,176275.XP_008601587.1,176275.XP_008602212.1,176275.XP_008602574.1,176275.XP_008603262.1	XP_008593448.1,atp-1,des,oli,ndk1,pgi-1,ADK1,ATP5E,XP_008598799.1,glkA,emp-7,hxkA_2,atp-2_0,ada1,XP_008602212.1,XP_008602574.1,KGD2
GO Process	GO:0051156	Glucose 6-phosphate metabolic process	8	15	1.11	0.00016	176275.XP_008595391.1,176275.XP_008595461.1,176275.XP_008595635.1,176275.XP_008596544.1,176275.XP_008599860.1,176275.XP_008600107.1,176275.XP_008601295.1,176275.XP_008601372.1	GND2,pgi-1,XP_008595635.1,TKL1,RPE1,glkA,hxkA_2,gsdA
GO Process	GO:0019693	Ribose phosphate metabolic process	18	111	0.6	0.00028	176275.XP_008593448.1,176275.XP_008593473.1,176275.XP_008594234.1,176275.XP_008594853.1,176275.XP_008595340.1,176275.XP_008595461.1,176275.XP_008595626.1,176275.XP_008596490.1,176275.XP_008596834.1,176275.XP_008598799.1,176275.XP_008600107.1,176275.XP_008600274.1,176275.XP_008601295.1,176275.XP_008601411.1,176275.XP_008601587.1,176275.XP_008602212.1,176275.XP_008602574.1,176275.XP_008603262.1	XP_008593448.1,atp-1,des,oli,ndk1,pgi-1,ADK1,ATP5E,SPAC4A8.14,XP_008598799.1,glkA,emp-7,hxkA_2,atp-2_0,ada1,XP_008602212.1,XP_008602574.1,KGD2
GO Process	GO:0042255	Ribosome assembly	11	41	0.82	0.00042	176275.XP_008593474.1,176275.XP_008593493.1,176275.XP_008595792.1,176275.XP_008596506.1,176275.XP_008597545.1,176275.XP_008598734.1,176275.XP_008598812.1,176275.XP_008599464.1,176275.XP_008599724.1,176275.XP_008600580.1,176275.XP_008602239.1	rpl-11,p0,RSM19,crp-6,RPS15,XP_008598734.1,XP_008598812.1,rpl-5,RL25,rpl-12,rpl-3
GO Process	GO:0009206	Purine ribonucleoside triphosphate biosynthetic process	8	19	1.01	0.00056	176275.XP_008593448.1,176275.XP_008593473.1,176275.XP_008594234.1,176275.XP_008594853.1,176275.XP_008595340.1,176275.XP_008596490.1,176275.XP_008601411.1,176275.XP_008602212.1	XP_008593448.1,atp-1,des,oli,ndk1,ATP5E,atp-2_0,XP_008602212.1
GO Process	GO:0006457	Protein folding	15	84	0.64	0.00058	176275.XP_008593495.1,176275.XP_008593507.1,176275.XP_008593576.1,176275.XP_008594894.1,176275.XP_008594964.1,176275.XP_008595529.1,176275.XP_008595602.1,176275.XP_008595897.1,176275.XP_008596946.1,176275.XP_008597055.1,176275.XP_008597224.1,176275.XP_008598356.1,176275.XP_008598905.1,176275.XP_008599835.1,176275.XP_008600166.1	mas5,cct4,SSB1,hsp78,csr-1,XP_008595529.1,hsp98,psi1,wos2,xdj1,XP_008597224.1,PPIA_0,HSP70,XP_008599835.1,hsp88
GO Process	GO:0009117	Nucleotide metabolic process	21	158	0.51	0.0006	176275.XP_008593448.1,176275.XP_008593472.1,176275.XP_008593473.1,176275.XP_008594234.1,176275.XP_008594853.1,176275.XP_008595340.1,176275.XP_008595461.1,176275.XP_008595626.1,176275.XP_008596120.1,176275.XP_008596490.1,176275.XP_008596834.1,176275.XP_008598799.1,176275.XP_008600107.1,176275.XP_008600274.1,176275.XP_008601295.1,176275.XP_008601411.1,176275.XP_008601587.1,176275.XP_008602199.1,176…	XP_008593448.1,XP_008593472.1,atp-1,des,oli,ndk1,pgi-1,ADK1,XP_008596120.1,ATP5E,SPAC4A8.14,XP_008598799.1,glkA,emp-7,hxkA_2,atp-2_0,ada1,XP_008602199.1,XP_008602212.1,XP_008602574.1,KGD2
GO Process	GO:0016310	Phosphorylation	31	305	0.39	0.00069	176275.XP_008594563.1,176275.XP_008594637.1,176275.XP_008595340.1,176275.XP_008595461.1,176275.XP_008595462.1,176275.XP_008595626.1,176275.XP_008595802.1,176275.XP_008596213.1,176275.XP_008596681.1,176275.XP_008596834.1,176275.XP_008597458.1,176275.XP_008598779.1,176275.XP_008598799.1,176275.XP_008598810.1,176275.XP_008599335.1,176275.XP_008599720.1,176275.XP_008599986.1,176275.XP_008600107.1,176…	MAPK,mkh1,ndk1,pgi-1,gad8,ADK1,ssp1,YDR109C,qcr-8,SPAC4A8.14,XP_008597458.1,nuo78,XP_008598799.1,XP_008598810.1,XP_008599335.1,ksp1,GCN2,glkA,emp-7,XP_008600559.1,XP_008600752.1,cox13,hxkA_2,atp-2_0,XP_008601414.1,PHO85,GAL1_1,XP_008602574.1,sdh3_1,COX9,XP_008603503.1
GO Process	GO:0022904	Respiratory electron transport chain	9	29	0.88	0.00089	176275.XP_008596681.1,176275.XP_008598779.1,176275.XP_008600347.1,176275.XP_008600752.1,176275.XP_008601054.1,176275.XP_008601414.1,176275.XP_008602002.1,176275.XP_008602915.1,176275.XP_008603440.1	qcr-8,nuo78,SDH2_0,XP_008600752.1,cox13,XP_008601414.1,nuo-32,sdh3_1,COX9
GO Process	GO:0015980	Energy derivation by oxidation of organic compounds	13	67	0.68	0.00092	176275.XP_008595635.1,176275.XP_008596681.1,176275.XP_008598779.1,176275.XP_008600347.1,176275.XP_008600752.1,176275.XP_008601054.1,176275.XP_008601412.1,176275.XP_008601414.1,176275.XP_008602002.1,176275.XP_008602900.1,176275.XP_008602915.1,176275.XP_008603262.1,176275.XP_008603440.1	XP_008595635.1,qcr-8,nuo78,SDH2_0,XP_008600752.1,cox13,gbeA_1,XP_008601414.1,nuo-32,XP_008602900.1,sdh3_1,KGD2,COX9
GO Process	GO:0022900	Electron transport chain	11	47	0.76	0.00092	176275.XP_008596681.1,176275.XP_008598779.1,176275.XP_008600135.1,176275.XP_008600347.1,176275.XP_008600752.1,176275.XP_008601054.1,176275.XP_008601414.1,176275.XP_008602002.1,176275.XP_008602499.1,176275.XP_008602915.1,176275.XP_008603440.1	qcr-8,nuo78,XP_008600135.1,SDH2_0,XP_008600752.1,cox13,XP_008601414.1,nuo-32,XP_008602499.1,sdh3_1,COX9
GO Process	GO:0055086	Nucleobase-containing small molecule metabolic process	24	210	0.45	0.0011	176275.XP_008593448.1,176275.XP_008593472.1,176275.XP_008593473.1,176275.XP_008593750.1,176275.XP_008594234.1,176275.XP_008594853.1,176275.XP_008595340.1,176275.XP_008595461.1,176275.XP_008595626.1,176275.XP_008596120.1,176275.XP_008596319.1,176275.XP_008596490.1,176275.XP_008596659.1,176275.XP_008596834.1,176275.XP_008598799.1,176275.XP_008600107.1,176275.XP_008600274.1,176275.XP_008601295.1,176…	XP_008593448.1,XP_008593472.1,atp-1,XP_008593750.1,des,oli,ndk1,pgi-1,ADK1,XP_008596120.1,XP_008596319.1,ATP5E,pmi1,SPAC4A8.14,XP_008598799.1,glkA,emp-7,hxkA_2,atp-2_0,ada1,XP_008602199.1,XP_008602212.1,XP_008602574.1,KGD2
GO Process	GO:0006793	Phosphorus metabolic process	51	665	0.27	0.0016	176275.XP_008593448.1,176275.XP_008593472.1,176275.XP_008593473.1,176275.XP_008593750.1,176275.XP_008594234.1,176275.XP_008594563.1,176275.XP_008594637.1,176275.XP_008594853.1,176275.XP_008595340.1,176275.XP_008595391.1,176275.XP_008595461.1,176275.XP_008595462.1,176275.XP_008595626.1,176275.XP_008595635.1,176275.XP_008595802.1,176275.XP_008596120.1,176275.XP_008596213.1,176275.XP_008596490.1,176…	XP_008593448.1,XP_008593472.1,atp-1,XP_008593750.1,des,MAPK,mkh1,oli,ndk1,GND2,pgi-1,gad8,ADK1,XP_008595635.1,ssp1,XP_008596120.1,YDR109C,ATP5E,TKL1,qcr-8,SPAC4A8.14,XP_008597458.1,ptc2,nuo78,XP_008598799.1,XP_008598810.1,XP_008599335.1,ksp1,RPE1,GCN2,glkA,emp-7,XP_008600559.1,XP_008600752.1,cox13,vtc4_1,hxkA_2,gsdA,atp-2_0,XP_008601414.1,ada1,PHO85,GAL1_1,XP_008602199.1,XP_008602212.1,XP_0086025…
GO Process	GO:0006796	Phosphate-containing compound metabolic process	50	649	0.27	0.0016	176275.XP_008593448.1,176275.XP_008593472.1,176275.XP_008593473.1,176275.XP_008593750.1,176275.XP_008594234.1,176275.XP_008594563.1,176275.XP_008594637.1,176275.XP_008594853.1,176275.XP_008595340.1,176275.XP_008595391.1,176275.XP_008595461.1,176275.XP_008595462.1,176275.XP_008595626.1,176275.XP_008595635.1,176275.XP_008595802.1,176275.XP_008596120.1,176275.XP_008596213.1,176275.XP_008596490.1,176…	XP_008593448.1,XP_008593472.1,atp-1,XP_008593750.1,des,MAPK,mkh1,oli,ndk1,GND2,pgi-1,gad8,ADK1,XP_008595635.1,ssp1,XP_008596120.1,YDR109C,ATP5E,TKL1,qcr-8,SPAC4A8.14,XP_008597458.1,ptc2,nuo78,XP_008598799.1,XP_008598810.1,XP_008599335.1,ksp1,RPE1,GCN2,glkA,emp-7,XP_008600559.1,XP_008600752.1,cox13,hxkA_2,gsdA,atp-2_0,XP_008601414.1,ada1,PHO85,GAL1_1,XP_008602199.1,XP_008602212.1,XP_008602574.1,sd…
GO Process	GO:0006979	Response to oxidative stress	13	72	0.64	0.0016	176275.XP_008593500.1,176275.XP_008593564.1,176275.XP_008595630.1,176275.XP_008595912.1,176275.XP_008596969.1,176275.XP_008597393.1,176275.XP_008598179.1,176275.XP_008599073.1,176275.XP_008599335.1,176275.XP_008599505.1,176275.XP_008602260.1,176275.XP_008602499.1,176275.XP_008602657.1	SNT2_0,mcr1,SOD1,GPX2,pap1_0,XP_008597393.1,act_1,HBN1,XP_008599335.1,cat-1,ZTA1,XP_008602499.1,katG
GO Process	GO:0015986	ATP synthesis coupled proton transport	7	17	1	0.0016	176275.XP_008593448.1,176275.XP_008593473.1,176275.XP_008594234.1,176275.XP_008594853.1,176275.XP_008596490.1,176275.XP_008601411.1,176275.XP_008602212.1	XP_008593448.1,atp-1,des,oli,ATP5E,atp-2_0,XP_008602212.1
GO Process	GO:0055114	Oxidation-reduction process	63	889	0.24	0.0016	176275.XP_008593414.1,176275.XP_008593547.1,176275.XP_008593564.1,176275.XP_008593632.1,176275.XP_008593805.1,176275.XP_008594386.1,176275.XP_008594610.1,176275.XP_008594912.1,176275.XP_008595391.1,176275.XP_008595460.1,176275.XP_008595531.1,176275.XP_008595630.1,176275.XP_008595635.1,176275.XP_008595887.1,176275.XP_008595912.1,176275.XP_008596544.1,176275.XP_008596681.1,176275.XP_008596871.1,176…	SOX,nuo-12.3,mcr1,pep,ERG25,XP_008594386.1,B13D24.010,ALTA7,GND2,XP_008595460.1,gto2,SOD1,XP_008595635.1,ARD1_0,GPX2,TKL1,qcr-8,nuo-31,XP_008597393.1,rhlG_0,nuo17.8,CLAH10,fabG_1,POT1,nuo78,XP_008598799.1,HBN1,adh-1,cat-1,RPE1,XP_008599942.1,MTD,yhhW,XP_008600135.1,ydaD,SDH2_0,XP_008600752.1,adhA_0,XP_008600978.1,cox13,XP_008601342.1,gsdA,hem14,gbeA_1,XP_008601414.1,yfjR,nuo-32,vbs,ZTA1,XP_008602…
GO Process	GO:0045333	Cellular respiration	11	54	0.7	0.0023	176275.XP_008596681.1,176275.XP_008598779.1,176275.XP_008600347.1,176275.XP_008600752.1,176275.XP_008601054.1,176275.XP_008601414.1,176275.XP_008602002.1,176275.XP_008602900.1,176275.XP_008602915.1,176275.XP_008603262.1,176275.XP_008603440.1	qcr-8,nuo78,SDH2_0,XP_008600752.1,cox13,XP_008601414.1,nuo-32,XP_008602900.1,sdh3_1,KGD2,COX9
GO Process	GO:0042221	Response to chemical	28	285	0.38	0.0024	176275.XP_008593500.1,176275.XP_008593564.1,176275.XP_008593961.1,176275.XP_008594563.1,176275.XP_008595141.1,176275.XP_008595201.1,176275.XP_008595376.1,176275.XP_008595531.1,176275.XP_008595602.1,176275.XP_008595630.1,176275.XP_008595912.1,176275.XP_008595968.1,176275.XP_008596969.1,176275.XP_008597224.1,176275.XP_008597255.1,176275.XP_008598179.1,176275.XP_008598233.1,176275.XP_008598274.1,176…	SNT2_0,mcr1,pcm2,MAPK,RSP5,cdc48,hsp30_1,gto2,hsp98,SOD1,GPX2,XP_008595968.1,pap1_0,XP_008597224.1,OBAP1B,act_1,ptc2,POT1,HSP70,HBN1,XP_008599335.1,cat-1,XP_008601514.1,ZTA1,XP_008602499.1,katG,FDH1,XP_008602918.1
GO Process	GO:0062197	Cellular response to chemical stress	12	66	0.65	0.0027	176275.XP_008593500.1,176275.XP_008593564.1,176275.XP_008595630.1,176275.XP_008595912.1,176275.XP_008596969.1,176275.XP_008598179.1,176275.XP_008598233.1,176275.XP_008599073.1,176275.XP_008599335.1,176275.XP_008602260.1,176275.XP_008602499.1,176275.XP_008602918.1	SNT2_0,mcr1,SOD1,GPX2,pap1_0,act_1,ptc2,HBN1,XP_008599335.1,ZTA1,XP_008602499.1,XP_008602918.1
GO Process	GO:0043170	Macromolecule metabolic process	128	2280	0.14	0.0045	176275.XP_008593379.1,176275.XP_008593474.1,176275.XP_008593493.1,176275.XP_008593500.1,176275.XP_008593536.1,176275.XP_008593576.1,176275.XP_008593632.1,176275.XP_008593641.1,176275.XP_008593728.1,176275.XP_008593961.1,176275.XP_008593978.1,176275.XP_008594039.1,176275.XP_008594065.1,176275.XP_008594220.1,176275.XP_008594361.1,176275.XP_008594417.1,176275.XP_008594563.1,176275.XP_008594637.1,176…	msh6,rpl-11,p0,SNT2_0,RPL31,SSB1,pep,XP_008593641.1,RpS20,pcm2,RL27A,XP_008594039.1,XP_008594065.1,STM1,XP_008594361.1,RPS12,MAPK,mkh1,dbl4,ppr5,UBC2,eef1b,csr-1,crp-7,cot-3,RPS11B,RSP5,RPL44,cdc48,gad8,XP_008595529.1,UBA1,hH4-1_0,TEF,RSM19,ssp1,XP_008595813.1,Eif4e2,psi1,SUB2_1,pcb-4,tif211,crp-6,rpl-7,ALTA12,pmi1,XP_008596807.1,XP_008597043.1,RPS16,DBP2,MRPL27,XP_008597224.1,bglA_0,crp-15,RPL2,…
GO Process	GO:0009152	Purine ribonucleotide biosynthetic process	11	60	0.65	0.005	176275.XP_008593448.1,176275.XP_008593473.1,176275.XP_008594234.1,176275.XP_008594853.1,176275.XP_008595340.1,176275.XP_008595626.1,176275.XP_008596490.1,176275.XP_008601411.1,176275.XP_008601587.1,176275.XP_008602212.1,176275.XP_008602574.1	XP_008593448.1,atp-1,des,oli,ndk1,ADK1,ATP5E,atp-2_0,ada1,XP_008602212.1,XP_008602574.1
GO Process	GO:0098662	Inorganic cation transmembrane transport	19	163	0.45	0.0052	176275.XP_008593448.1,176275.XP_008593473.1,176275.XP_008594234.1,176275.XP_008594853.1,176275.XP_008596490.1,176275.XP_008596856.1,176275.XP_008598843.1,176275.XP_008599398.1,176275.XP_008599655.1,176275.XP_008600015.1,176275.XP_008600085.1,176275.XP_008601054.1,176275.XP_008601411.1,176275.XP_008601414.1,176275.XP_008601621.1,176275.XP_008602212.1,176275.XP_008602226.1,176275.XP_008603163.1,176…	XP_008593448.1,atp-1,des,oli,ATP5E,vma-8,vma-2,vma-3,KHT2_1,vma-1,vma-4,cox13,atp-2_0,XP_008601414.1,SLC28A3,XP_008602212.1,pma-1,vcx1_0,COX9
GO Process	GO:0000027	Ribosomal large subunit assembly	7	22	0.89	0.0053	176275.XP_008593474.1,176275.XP_008593493.1,176275.XP_008598734.1,176275.XP_008599464.1,176275.XP_008599724.1,176275.XP_008600580.1,176275.XP_008602239.1	rpl-11,p0,XP_008598734.1,rpl-5,RL25,rpl-12,rpl-3
GO Process	GO:0044281	Small molecule metabolic process	60	877	0.22	0.0053	176275.XP_008593448.1,176275.XP_008593472.1,176275.XP_008593473.1,176275.XP_008593564.1,176275.XP_008593750.1,176275.XP_008593805.1,176275.XP_008594234.1,176275.XP_008594386.1,176275.XP_008594853.1,176275.XP_008595250.1,176275.XP_008595340.1,176275.XP_008595391.1,176275.XP_008595460.1,176275.XP_008595461.1,176275.XP_008595626.1,176275.XP_008595635.1,176275.XP_008596120.1,176275.XP_008596152.1,176…	XP_008593448.1,XP_008593472.1,atp-1,mcr1,XP_008593750.1,ERG25,des,XP_008594386.1,oli,lys1,ndk1,GND2,XP_008595460.1,pgi-1,ADK1,XP_008595635.1,XP_008596120.1,acu-6_1,YDR109C,XP_008596319.1,ATP5E,pmi1,SPAC4A8.14,grs1,XP_008597458.1,pyc,CLAH10,POT1,argx,XP_008598799.1,yjgF_0,RPE1,MTD,glkA,XP_008600135.1,FAS2,emp-7,ydaD,XP_008600584.1,CARNMT1,adhA_0,vtc4_1,hxkA_2,gsdA,atp-2_0,ada1,glo1,GAL1_1,ILV2,XP_…
GO Process	GO:0044085	Cellular component biogenesis	49	671	0.25	0.0056	176275.XP_008593474.1,176275.XP_008593493.1,176275.XP_008593576.1,176275.XP_008593728.1,176275.XP_008594039.1,176275.XP_008594195.1,176275.XP_008594520.1,176275.XP_008594982.1,176275.XP_008595076.1,176275.XP_008595587.1,176275.XP_008595792.1,176275.XP_008596233.1,176275.XP_008596506.1,176275.XP_008596577.1,176275.XP_008596659.1,176275.XP_008597043.1,176275.XP_008597075.1,176275.XP_008597079.1,176…	rpl-11,p0,SSB1,RpS20,XP_008594039.1,SPCC364.06,arc2_1,crp-7,RPS11B,hH4-1_0,RSM19,cdc4,crp-6,rpl-7,pmi1,XP_008597043.1,RPS16,DBP2,XP_008597224.1,OBAP1B,ARB1,crp-15,crp-74,scon-3,RPS15,act_1,toa2,tbpA_0,rpl-30,XP_008598734.1,XP_008598810.1,XP_008598812.1,vma-2,rpl-5,ISU1,RL25,SAC6,SPAC6C3.08,big1,TPM2,rpl-12,rpl-38,XP_008601368.1,RPS18,rpl-3,LSP1,SQS1,XP_008603354.1,XP_008603503.1
GO Process	GO:0034599	Cellular response to oxidative stress	10	51	0.68	0.0059	176275.XP_008593500.1,176275.XP_008593564.1,176275.XP_008595630.1,176275.XP_008595912.1,176275.XP_008596969.1,176275.XP_008598179.1,176275.XP_008599073.1,176275.XP_008599335.1,176275.XP_008602260.1,176275.XP_008602499.1	SNT2_0,mcr1,SOD1,GPX2,pap1_0,act_1,HBN1,XP_008599335.1,ZTA1,XP_008602499.1
GO Process	GO:0046390	Ribose phosphate biosynthetic process	12	74	0.6	0.0062	176275.XP_008593448.1,176275.XP_008593473.1,176275.XP_008594234.1,176275.XP_008594853.1,176275.XP_008595340.1,176275.XP_008595626.1,176275.XP_008596490.1,176275.XP_008596834.1,176275.XP_008601411.1,176275.XP_008601587.1,176275.XP_008602212.1,176275.XP_008602574.1	XP_008593448.1,atp-1,des,oli,ndk1,ADK1,ATP5E,SPAC4A8.14,atp-2_0,ada1,XP_008602212.1,XP_008602574.1
GO Process	GO:0005996	Monosaccharide metabolic process	11	63	0.63	0.0065	176275.XP_008595461.1,176275.XP_008595635.1,176275.XP_008596152.1,176275.XP_008596213.1,176275.XP_008597628.1,176275.XP_008598799.1,176275.XP_008599860.1,176275.XP_008600107.1,176275.XP_008601295.1,176275.XP_008601372.1,176275.XP_008601935.1	pgi-1,XP_008595635.1,acu-6_1,YDR109C,pyc,XP_008598799.1,RPE1,glkA,hxkA_2,gsdA,GAL1_1
GO Process	GO:0032268	Regulation of cellular protein metabolic process	23	229	0.39	0.0071	176275.XP_008594220.1,176275.XP_008594637.1,176275.XP_008594750.1,176275.XP_008594777.1,176275.XP_008594888.1,176275.XP_008595023.1,176275.XP_008595141.1,176275.XP_008595628.1,176275.XP_008595707.1,176275.XP_008595842.1,176275.XP_008595990.1,176275.XP_008596299.1,176275.XP_008596644.1,176275.XP_008597654.1,176275.XP_008598233.1,176275.XP_008599986.1,176275.XP_008600175.1,176275.XP_008600201.1,176…	STM1,mkh1,dbl4,ppr5,eef1b,cot-3,RSP5,XP_008595628.1,TEF,Eif4e2,pcb-4,tif211,ALTA12,XP_008597654.1,ptc2,GCN2,XP_008600175.1,XP_008600201.1,GCN1,cpc-2_1,EIF1AY,LSP1,mtr1
GO Process	GO:0009132	Nucleoside diphosphate metabolic process	7	24	0.85	0.0074	176275.XP_008595340.1,176275.XP_008595461.1,176275.XP_008595626.1,176275.XP_008598799.1,176275.XP_008600107.1,176275.XP_008600274.1,176275.XP_008601295.1	ndk1,pgi-1,ADK1,XP_008598799.1,glkA,emp-7,hxkA_2
GO Process	GO:0042773	ATP synthesis coupled electron transport	7	24	0.85	0.0074	176275.XP_008596681.1,176275.XP_008598779.1,176275.XP_008600752.1,176275.XP_008601054.1,176275.XP_008601414.1,176275.XP_008602915.1,176275.XP_008603440.1	qcr-8,nuo78,XP_008600752.1,cox13,XP_008601414.1,sdh3_1,COX9
GO Process	GO:0006098	Pentose-phosphate shunt	5	10	1.09	0.0087	176275.XP_008595391.1,176275.XP_008595635.1,176275.XP_008596544.1,176275.XP_008599860.1,176275.XP_008601372.1	GND2,XP_008595635.1,TKL1,RPE1,gsdA
GO Process	GO:0006417	Regulation of translation	14	103	0.52	0.0087	176275.XP_008594220.1,176275.XP_008594777.1,176275.XP_008594888.1,176275.XP_008595023.1,176275.XP_008595707.1,176275.XP_008595842.1,176275.XP_008596299.1,176275.XP_008597654.1,176275.XP_008599986.1,176275.XP_008600201.1,176275.XP_008600262.1,176275.XP_008600266.1,176275.XP_008601072.1,176275.XP_008603059.1	STM1,ppr5,eef1b,cot-3,TEF,Eif4e2,tif211,XP_008597654.1,GCN2,XP_008600201.1,GCN1,cpc-2_1,EIF1AY,mtr1
GO Process	GO:0042254	Ribosome biogenesis	25	266	0.36	0.0089	176275.XP_008593474.1,176275.XP_008593493.1,176275.XP_008593576.1,176275.XP_008593728.1,176275.XP_008594982.1,176275.XP_008595076.1,176275.XP_008595792.1,176275.XP_008596506.1,176275.XP_008596577.1,176275.XP_008597043.1,176275.XP_008597075.1,176275.XP_008597079.1,176275.XP_008597306.1,176275.XP_008597370.1,176275.XP_008597412.1,176275.XP_008597545.1,176275.XP_008598733.1,176275.XP_008598734.1,176…	rpl-11,p0,SSB1,RpS20,crp-7,RPS11B,RSM19,crp-6,rpl-7,XP_008597043.1,RPS16,DBP2,ARB1,crp-15,crp-74,RPS15,rpl-30,XP_008598734.1,XP_008598812.1,rpl-5,RL25,rpl-12,RPS18,rpl-3,SQS1
GO Process	GO:0006090	Pyruvate metabolic process	7	26	0.82	0.0103	176275.XP_008595461.1,176275.XP_008597628.1,176275.XP_008598799.1,176275.XP_008600107.1,176275.XP_008600274.1,176275.XP_008601295.1,176275.XP_008603169.1	pgi-1,pyc,XP_008598799.1,glkA,emp-7,hxkA_2,pdcA_1
GO Process	GO:0009060	Aerobic respiration	8	36	0.73	0.0114	176275.XP_008600347.1,176275.XP_008600752.1,176275.XP_008601054.1,176275.XP_008601414.1,176275.XP_008602900.1,176275.XP_008602915.1,176275.XP_008603262.1,176275.XP_008603440.1	SDH2_0,XP_008600752.1,cox13,XP_008601414.1,XP_008602900.1,sdh3_1,KGD2,COX9
GO Process	GO:0046031	ADP metabolic process	6	19	0.89	0.0135	176275.XP_008595461.1,176275.XP_008595626.1,176275.XP_008598799.1,176275.XP_008600107.1,176275.XP_008600274.1,176275.XP_008601295.1	pgi-1,ADK1,XP_008598799.1,glkA,emp-7,hxkA_2
GO Process	GO:0006165	Nucleoside diphosphate phosphorylation	6	20	0.86	0.0166	176275.XP_008595340.1,176275.XP_008595461.1,176275.XP_008598799.1,176275.XP_008600107.1,176275.XP_008600274.1,176275.XP_008601295.1	ndk1,pgi-1,XP_008598799.1,glkA,emp-7,hxkA_2
GO Process	GO:1990748	Cellular detoxification	9	52	0.63	0.0214	176275.XP_008593961.1,176275.XP_008595531.1,176275.XP_008595630.1,176275.XP_008595912.1,176275.XP_008599505.1,176275.XP_008602499.1,176275.XP_008602657.1,176275.XP_008602674.1,176275.XP_008602918.1	pcm2,gto2,SOD1,GPX2,cat-1,XP_008602499.1,katG,FDH1,XP_008602918.1
GO Process	GO:0042775	Mitochondrial ATP synthesis coupled electron transport	6	23	0.8	0.0279	176275.XP_008596681.1,176275.XP_008600752.1,176275.XP_008601054.1,176275.XP_008601414.1,176275.XP_008602915.1,176275.XP_008603440.1	qcr-8,XP_008600752.1,cox13,XP_008601414.1,sdh3_1,COX9
GO Process	GO:0042026	Protein refolding	5	15	0.91	0.0307	176275.XP_008594894.1,176275.XP_008595602.1,176275.XP_008597224.1,176275.XP_008598905.1,176275.XP_008600166.1	hsp78,hsp98,XP_008597224.1,HSP70,hsp88
GO Process	GO:0019318	Hexose metabolic process	8	44	0.65	0.0308	176275.XP_008595461.1,176275.XP_008596152.1,176275.XP_008597628.1,176275.XP_008598799.1,176275.XP_008600107.1,176275.XP_008601295.1,176275.XP_008601372.1,176275.XP_008601935.1	pgi-1,acu-6_1,pyc,XP_008598799.1,glkA,hxkA_2,gsdA,GAL1_1
GO Process	GO:0009165	Nucleotide biosynthetic process	13	108	0.47	0.0321	176275.XP_008593448.1,176275.XP_008593473.1,176275.XP_008594234.1,176275.XP_008594853.1,176275.XP_008595340.1,176275.XP_008595626.1,176275.XP_008596120.1,176275.XP_008596490.1,176275.XP_008596834.1,176275.XP_008601411.1,176275.XP_008601587.1,176275.XP_008602212.1,176275.XP_008602574.1	XP_008593448.1,atp-1,des,oli,ndk1,ADK1,XP_008596120.1,ATP5E,SPAC4A8.14,atp-2_0,ada1,XP_008602212.1,XP_008602574.1
GO Process	GO:0042273	Ribosomal large subunit biogenesis	9	58	0.58	0.0392	176275.XP_008593474.1,176275.XP_008593493.1,176275.XP_008596577.1,176275.XP_008597412.1,176275.XP_008598734.1,176275.XP_008599464.1,176275.XP_008599724.1,176275.XP_008600580.1,176275.XP_008602239.1	rpl-11,p0,rpl-7,crp-74,XP_008598734.1,rpl-5,RL25,rpl-12,rpl-3
GO Process	GO:0043933	Protein-containing complex subunit organization	26	322	0.29	0.043	176275.XP_008593474.1,176275.XP_008593493.1,176275.XP_008593576.1,176275.XP_008594195.1,176275.XP_008594494.1,176275.XP_008594520.1,176275.XP_008595201.1,176275.XP_008595587.1,176275.XP_008595792.1,176275.XP_008596506.1,176275.XP_008597545.1,176275.XP_008598010.1,176275.XP_008598509.1,176275.XP_008598703.1,176275.XP_008598734.1,176275.XP_008598810.1,176275.XP_008598812.1,176275.XP_008598843.1,176…	rpl-11,p0,SSB1,SPCC364.06,XP_008594494.1,arc2_1,cdc48,hH4-1_0,RSM19,crp-6,RPS15,ies4,toa2,tbpA_0,XP_008598734.1,XP_008598810.1,XP_008598812.1,vma-2,rpl-5,RL25,SPAC6C3.08,rpl-12,rpl-38,XP_008601368.1,rpl-3,XP_008603354.1
GO Process	GO:1901135	Carbohydrate derivative metabolic process	26	322	0.29	0.043	176275.XP_008593448.1,176275.XP_008593473.1,176275.XP_008594234.1,176275.XP_008594853.1,176275.XP_008595340.1,176275.XP_008595391.1,176275.XP_008595461.1,176275.XP_008595626.1,176275.XP_008595635.1,176275.XP_008596490.1,176275.XP_008596544.1,176275.XP_008596659.1,176275.XP_008596834.1,176275.XP_008597873.1,176275.XP_008598799.1,176275.XP_008599860.1,176275.XP_008600107.1,176275.XP_008600267.1,176…	XP_008593448.1,atp-1,des,oli,ndk1,GND2,pgi-1,ADK1,XP_008595635.1,ATP5E,TKL1,pmi1,SPAC4A8.14,alg-3,XP_008598799.1,RPE1,glkA,ost3,emp-7,hxkA_2,gsdA,atp-2_0,ada1,XP_008602212.1,XP_008602574.1,KGD2
GO Process	GO:0045454	Cell redox homeostasis	5	17	0.86	0.0448	176275.XP_008595630.1,176275.XP_008599942.1,176275.XP_008601341.1,176275.XP_008602499.1,176275.XP_008603335.1	SOD1,XP_008599942.1,PDI,XP_008602499.1,dld1
GO Process	GO:0005975	Carbohydrate metabolic process	24	291	0.3	0.048	176275.XP_008594851.1,176275.XP_008595391.1,176275.XP_008595460.1,176275.XP_008595461.1,176275.XP_008595635.1,176275.XP_008596152.1,176275.XP_008596213.1,176275.XP_008596659.1,176275.XP_008597224.1,176275.XP_008597338.1,176275.XP_008597628.1,176275.XP_008598288.1,176275.XP_008598799.1,176275.XP_008598931.1,176275.XP_008599860.1,176275.XP_008599948.1,176275.XP_008600107.1,176275.XP_008600274.1,176…	tps1,GND2,XP_008595460.1,pgi-1,XP_008595635.1,acu-6_1,YDR109C,pmi1,XP_008597224.1,bglA_0,pyc,derI1,XP_008598799.1,mndA,RPE1,MTD,glkA,emp-7,big1,hxkA_2,gsdA,gbeA_1,GAL1_1,XP_008602572.1
GO Process	GO:0015031	Protein transport	32	435	0.25	0.05	176275.XP_008593495.1,176275.XP_008593576.1,176275.XP_008593632.1,176275.XP_008593734.1,176275.XP_008593911.1,176275.XP_008594564.1,176275.XP_008594610.1,176275.XP_008594771.1,176275.XP_008594893.1,176275.XP_008595141.1,176275.XP_008595151.1,176275.XP_008595201.1,176275.XP_008595219.1,176275.XP_008595579.1,176275.XP_008595621.1,176275.XP_008596036.1,176275.XP_008596170.1,176275.XP_008597224.1,176…	mas5,SSB1,pep,GDI1,VPS10,SEC24_1,B13D24.010,NMD3,XP_008594893.1,RSP5,XP_008595151.1,cdc48,TIM9,VPS21,ATG8,XP_008596036.1,ntf2,XP_008597224.1,ARB1,RPS15,Rab11b,act_1,NBR1,EGD1,XP_008600175.1,XP_008601514.1,VPS13,npc-1,ATG4,sec26,mog1,XP_008603592.1
GO Function	GO:0005198	Structural molecule activity	57	197	0.85	1.01e-24	176275.XP_008593474.1,176275.XP_008593493.1,176275.XP_008593536.1,176275.XP_008593728.1,176275.XP_008593978.1,176275.XP_008594065.1,176275.XP_008594361.1,176275.XP_008594417.1,176275.XP_008594520.1,176275.XP_008594982.1,176275.XP_008595076.1,176275.XP_008595151.1,176275.XP_008595152.1,176275.XP_008595792.1,176275.XP_008596334.1,176275.XP_008596506.1,176275.XP_008596577.1,176275.XP_008596644.1,176…	rpl-11,p0,RPL31,RpS20,RL27A,XP_008594065.1,XP_008594361.1,RPS12,arc2_1,crp-7,RPS11B,XP_008595151.1,RPL44,RSM19,hyd1,crp-6,rpl-7,ALTA12,XP_008597043.1,RPS16,MRPL27,crp-15,RPL2,crp-74,RPL39,RPS15,act_1,rpl-30,XP_008598734.1,XP_008598812.1,rps602,XP_008599013.1,CIS3,rpl-5,rpl44_0,RL25,rpl37,RPS4,rrn7,XP_008600201.1,chc1,RLA2,rpl-12,RPS1,rpl-38,XP_008601190.1,RML2,RPS18,XP_008601873.1,XP_008601895.1,…
GO Function	GO:0003735	Structural constituent of ribosome	49	136	0.94	1.05e-24	176275.XP_008593474.1,176275.XP_008593493.1,176275.XP_008593536.1,176275.XP_008593728.1,176275.XP_008593978.1,176275.XP_008594065.1,176275.XP_008594361.1,176275.XP_008594417.1,176275.XP_008594982.1,176275.XP_008595076.1,176275.XP_008595152.1,176275.XP_008595792.1,176275.XP_008596506.1,176275.XP_008596577.1,176275.XP_008596644.1,176275.XP_008597043.1,176275.XP_008597075.1,176275.XP_008597183.1,176…	rpl-11,p0,RPL31,RpS20,RL27A,XP_008594065.1,XP_008594361.1,RPS12,crp-7,RPS11B,RPL44,RSM19,crp-6,rpl-7,ALTA12,XP_008597043.1,RPS16,MRPL27,crp-15,RPL2,crp-74,RPL39,RPS15,rpl-30,XP_008598734.1,XP_008598812.1,rps602,XP_008599013.1,rpl-5,rpl44_0,RL25,rpl37,RPS4,rrn7,XP_008600201.1,RLA2,rpl-12,RPS1,rpl-38,XP_008601190.1,RML2,RPS18,XP_008601873.1,XP_008601895.1,rpl-3,ubi::crp-6,rps-26,RPL29,crp-28
GO Function	GO:0005488	Binding	208	3508	0.16	1.17e-07	176275.XP_008593379.1,176275.XP_008593414.1,176275.XP_008593455.1,176275.XP_008593472.1,176275.XP_008593473.1,176275.XP_008593474.1,176275.XP_008593493.1,176275.XP_008593495.1,176275.XP_008593500.1,176275.XP_008593507.1,176275.XP_008593576.1,176275.XP_008593632.1,176275.XP_008593641.1,176275.XP_008593805.1,176275.XP_008594039.1,176275.XP_008594040.1,176275.XP_008594065.1,176275.XP_008594195.1,176…	msh6,SOX,XP_008593455.1,XP_008593472.1,atp-1,rpl-11,p0,mas5,SNT2_0,cct4,SSB1,pep,XP_008593641.1,ERG25,XP_008594039.1,XP_008594040.1,XP_008594065.1,SPCC364.06,STM1,XP_008594361.1,XP_008594494.1,arc2_1,HMGB3,MAPK,SEC24_1,mkh1,dbl4,NMD3,ppr5,UBC2,Cbwd1,oli,eef1b,XP_008594893.1,hsp78,ALTA7,csr-1,cot-3,RPS11B,RSP5,cdc48,TIM9,ndk1,hsp30_1,pgi-1,gad8,UBA1,VPS21,hH4-1_0,hsp98,ATG8,ADK1,SOD1,TEF,RSM19,ssp…
GO Function	GO:0015078	Proton transmembrane transporter activity	19	78	0.77	2.02e-06	176275.XP_008593448.1,176275.XP_008593473.1,176275.XP_008594234.1,176275.XP_008594853.1,176275.XP_008596490.1,176275.XP_008596856.1,176275.XP_008598810.1,176275.XP_008598843.1,176275.XP_008599398.1,176275.XP_008599655.1,176275.XP_008600015.1,176275.XP_008600085.1,176275.XP_008601054.1,176275.XP_008601411.1,176275.XP_008601414.1,176275.XP_008602212.1,176275.XP_008602226.1,176275.XP_008603163.1,176…	XP_008593448.1,atp-1,des,oli,ATP5E,vma-8,XP_008598810.1,vma-2,vma-3,KHT2_1,vma-1,vma-4,cox13,atp-2_0,XP_008601414.1,XP_008602212.1,pma-1,vcx1_0,COX9
GO Function	GO:0015077	Monovalent inorganic cation transmembrane transporter activity	20	96	0.71	6.37e-06	176275.XP_008593448.1,176275.XP_008593473.1,176275.XP_008594234.1,176275.XP_008594853.1,176275.XP_008596490.1,176275.XP_008596856.1,176275.XP_008598810.1,176275.XP_008598843.1,176275.XP_008599398.1,176275.XP_008599655.1,176275.XP_008600015.1,176275.XP_008600085.1,176275.XP_008601054.1,176275.XP_008601411.1,176275.XP_008601414.1,176275.XP_008601621.1,176275.XP_008602212.1,176275.XP_008602226.1,176…	XP_008593448.1,atp-1,des,oli,ATP5E,vma-8,XP_008598810.1,vma-2,vma-3,KHT2_1,vma-1,vma-4,cox13,atp-2_0,XP_008601414.1,SLC28A3,XP_008602212.1,pma-1,vcx1_0,COX9
GO Function	GO:0019843	rRNA binding	11	36	0.87	0.00036	176275.XP_008593474.1,176275.XP_008593493.1,176275.XP_008595076.1,176275.XP_008597398.1,176275.XP_008599464.1,176275.XP_008599724.1,176275.XP_008599977.1,176275.XP_008600052.1,176275.XP_008600201.1,176275.XP_008600580.1,176275.XP_008601677.1	rpl-11,p0,RPS11B,RPL2,rpl-5,RL25,rpl37,RPS4,XP_008600201.1,rpl-12,RPS18
GO Function	GO:0009055	Electron transfer activity	10	33	0.87	0.00099	176275.XP_008596681.1,176275.XP_008598779.1,176275.XP_008598810.1,176275.XP_008600135.1,176275.XP_008600347.1,176275.XP_008600752.1,176275.XP_008601054.1,176275.XP_008601414.1,176275.XP_008602499.1,176275.XP_008603440.1	qcr-8,nuo78,XP_008598810.1,XP_008600135.1,SDH2_0,XP_008600752.1,cox13,XP_008601414.1,XP_008602499.1,COX9
GO Function	GO:0016651	Oxidoreductase activity, acting on NAD(P)H	12	52	0.75	0.0011	176275.XP_008593564.1,176275.XP_008594386.1,176275.XP_008594610.1,176275.XP_008594912.1,176275.XP_008596871.1,176275.XP_008597393.1,176275.XP_008597547.1,176275.XP_008598779.1,176275.XP_008599073.1,176275.XP_008602002.1,176275.XP_008602260.1,176275.XP_008603663.1	mcr1,XP_008594386.1,B13D24.010,ALTA7,nuo-31,XP_008597393.1,nuo17.8,nuo78,HBN1,nuo-32,ZTA1,nuo40_1
GO Function	GO:0003954	NADH dehydrogenase activity	9	27	0.91	0.0012	176275.XP_008593564.1,176275.XP_008594386.1,176275.XP_008594610.1,176275.XP_008596871.1,176275.XP_008597393.1,176275.XP_008597547.1,176275.XP_008598779.1,176275.XP_008602002.1,176275.XP_008603663.1	mcr1,XP_008594386.1,B13D24.010,nuo-31,XP_008597393.1,nuo17.8,nuo78,nuo-32,nuo40_1
GO Function	GO:0043167	Ion binding	127	2171	0.15	0.002	176275.XP_008593379.1,176275.XP_008593414.1,176275.XP_008593472.1,176275.XP_008593473.1,176275.XP_008593495.1,176275.XP_008593500.1,176275.XP_008593507.1,176275.XP_008593576.1,176275.XP_008593632.1,176275.XP_008593641.1,176275.XP_008593805.1,176275.XP_008594039.1,176275.XP_008594065.1,176275.XP_008594361.1,176275.XP_008594494.1,176275.XP_008594563.1,176275.XP_008594564.1,176275.XP_008594637.1,176…	msh6,SOX,XP_008593472.1,atp-1,mas5,SNT2_0,cct4,SSB1,pep,XP_008593641.1,ERG25,XP_008594039.1,XP_008594065.1,XP_008594361.1,XP_008594494.1,MAPK,SEC24_1,mkh1,dbl4,UBC2,Cbwd1,XP_008594893.1,hsp78,ALTA7,cot-3,RSP5,cdc48,TIM9,ndk1,gad8,UBA1,VPS21,hsp98,ATG8,ADK1,SOD1,TEF,ssp1,npcC,SUB2_1,XP_008596120.1,acu-6_1,cdc4,crp-6,TKL1,pmi1,XP_008596807.1,SPAC4A8.14,xdj1,DBP2,XP_008597224.1,ARB1,grs1,XP_00859745…
GO Function	GO:1901363	Heterocyclic compound binding	125	2135	0.15	0.002	176275.XP_008593379.1,176275.XP_008593414.1,176275.XP_008593455.1,176275.XP_008593472.1,176275.XP_008593473.1,176275.XP_008593474.1,176275.XP_008593493.1,176275.XP_008593495.1,176275.XP_008593507.1,176275.XP_008593576.1,176275.XP_008594039.1,176275.XP_008594220.1,176275.XP_008594494.1,176275.XP_008594533.1,176275.XP_008594563.1,176275.XP_008594637.1,176275.XP_008594788.1,176275.XP_008594803.1,176…	msh6,SOX,XP_008593455.1,XP_008593472.1,atp-1,rpl-11,p0,mas5,cct4,SSB1,XP_008594039.1,STM1,XP_008594494.1,HMGB3,MAPK,mkh1,UBC2,Cbwd1,eef1b,XP_008594893.1,hsp78,ALTA7,cot-3,RPS11B,cdc48,ndk1,gad8,UBA1,VPS21,hH4-1_0,hsp98,ADK1,TEF,RSM19,ssp1,Eif4e2,SUB2_1,XP_008596120.1,acu-6_1,tif211,crp-6,rpl-7,SPAC4A8.14,pap1_0,RPS16,DBP2,XP_008597224.1,ARB1,RPL2,crp-74,grs1,XP_008597458.1,RPS15,pyc,XP_008597654.…
GO Function	GO:0097159	Organic cyclic compound binding	125	2147	0.15	0.0023	176275.XP_008593379.1,176275.XP_008593414.1,176275.XP_008593455.1,176275.XP_008593472.1,176275.XP_008593473.1,176275.XP_008593474.1,176275.XP_008593493.1,176275.XP_008593495.1,176275.XP_008593507.1,176275.XP_008593576.1,176275.XP_008594039.1,176275.XP_008594220.1,176275.XP_008594494.1,176275.XP_008594533.1,176275.XP_008594563.1,176275.XP_008594637.1,176275.XP_008594788.1,176275.XP_008594803.1,176…	msh6,SOX,XP_008593455.1,XP_008593472.1,atp-1,rpl-11,p0,mas5,cct4,SSB1,XP_008594039.1,STM1,XP_008594494.1,HMGB3,MAPK,mkh1,UBC2,Cbwd1,eef1b,XP_008594893.1,hsp78,ALTA7,cot-3,RPS11B,cdc48,ndk1,gad8,UBA1,VPS21,hH4-1_0,hsp98,ADK1,TEF,RSM19,ssp1,Eif4e2,SUB2_1,XP_008596120.1,acu-6_1,tif211,crp-6,rpl-7,SPAC4A8.14,pap1_0,RPS16,DBP2,XP_008597224.1,ARB1,RPL2,crp-74,grs1,XP_008597458.1,RPS15,pyc,XP_008597654.…
GO Function	GO:0009678	Pyrophosphate hydrolysis-driven proton transmembrane transporter activity	7	18	0.98	0.0037	176275.XP_008596856.1,176275.XP_008598843.1,176275.XP_008599398.1,176275.XP_008600015.1,176275.XP_008600085.1,176275.XP_008601411.1,176275.XP_008602226.1	vma-8,vma-2,vma-3,vma-1,vma-4,atp-2_0,pma-1
GO Function	GO:0032553	Ribonucleotide binding	62	884	0.23	0.0038	176275.XP_008593379.1,176275.XP_008593472.1,176275.XP_008593473.1,176275.XP_008593495.1,176275.XP_008593507.1,176275.XP_008593576.1,176275.XP_008594494.1,176275.XP_008594563.1,176275.XP_008594637.1,176275.XP_008594788.1,176275.XP_008594803.1,176275.XP_008594893.1,176275.XP_008594894.1,176275.XP_008594912.1,176275.XP_008595023.1,176275.XP_008595201.1,176275.XP_008595340.1,176275.XP_008595462.1,176…	msh6,XP_008593472.1,atp-1,mas5,cct4,SSB1,XP_008594494.1,MAPK,mkh1,UBC2,Cbwd1,XP_008594893.1,hsp78,ALTA7,cot-3,cdc48,ndk1,gad8,UBA1,VPS21,hsp98,ADK1,TEF,ssp1,SUB2_1,XP_008596120.1,acu-6_1,SPAC4A8.14,DBP2,XP_008597224.1,ARB1,grs1,XP_008597458.1,pyc,XP_008597654.1,Rab11b,act_1,YJR124C,vma-2,HSP70,ABCC8_1,rhoA,XP_008599335.1,ksp1,XP_008599835.1,GCN2,vma-1,glkA,hsp88,msp1,XP_008600584.1,hxkA_2,XP_0086…
GO Function	GO:0003723	RNA binding	40	485	0.3	0.004	176275.XP_008593474.1,176275.XP_008593493.1,176275.XP_008594888.1,176275.XP_008595023.1,176275.XP_008595076.1,176275.XP_008595707.1,176275.XP_008595792.1,176275.XP_008595842.1,176275.XP_008595985.1,176275.XP_008596299.1,176275.XP_008596506.1,176275.XP_008596577.1,176275.XP_008597075.1,176275.XP_008597079.1,176275.XP_008597398.1,176275.XP_008597412.1,176275.XP_008597458.1,176275.XP_008597545.1,176…	rpl-11,p0,eef1b,cot-3,RPS11B,TEF,RSM19,Eif4e2,SUB2_1,tif211,crp-6,rpl-7,RPS16,DBP2,RPL2,crp-74,XP_008597458.1,RPS15,XP_008597654.1,rpl-30,XP_008598812.1,XP_008599013.1,rpl-5,RL25,rpl37,GCN2,RPS4,XP_008600201.1,XP_008600270.1,rpl-12,EIF1AY,XP_008601278.1,RML2,pla1,RPS18,XP_008602113.1,rpl-3,ZTA1,rps-26,mtr1
GO Function	GO:0035639	Purine ribonucleoside triphosphate binding	60	857	0.23	0.0048	176275.XP_008593379.1,176275.XP_008593472.1,176275.XP_008593473.1,176275.XP_008593495.1,176275.XP_008593507.1,176275.XP_008593576.1,176275.XP_008594494.1,176275.XP_008594563.1,176275.XP_008594637.1,176275.XP_008594788.1,176275.XP_008594803.1,176275.XP_008594893.1,176275.XP_008594894.1,176275.XP_008595023.1,176275.XP_008595201.1,176275.XP_008595340.1,176275.XP_008595462.1,176275.XP_008595530.1,176…	msh6,XP_008593472.1,atp-1,mas5,cct4,SSB1,XP_008594494.1,MAPK,mkh1,UBC2,Cbwd1,XP_008594893.1,hsp78,cot-3,cdc48,ndk1,gad8,UBA1,VPS21,hsp98,ADK1,TEF,ssp1,SUB2_1,XP_008596120.1,acu-6_1,SPAC4A8.14,DBP2,XP_008597224.1,ARB1,grs1,XP_008597458.1,pyc,XP_008597654.1,Rab11b,act_1,YJR124C,vma-2,HSP70,ABCC8_1,rhoA,XP_008599335.1,ksp1,XP_008599835.1,GCN2,vma-1,glkA,hsp88,msp1,XP_008600584.1,hxkA_2,atp-2_0,OLA1,…
GO Function	GO:0032555	Purine ribonucleotide binding	60	860	0.23	0.0049	176275.XP_008593379.1,176275.XP_008593472.1,176275.XP_008593473.1,176275.XP_008593495.1,176275.XP_008593507.1,176275.XP_008593576.1,176275.XP_008594494.1,176275.XP_008594563.1,176275.XP_008594637.1,176275.XP_008594788.1,176275.XP_008594803.1,176275.XP_008594893.1,176275.XP_008594894.1,176275.XP_008595023.1,176275.XP_008595201.1,176275.XP_008595340.1,176275.XP_008595462.1,176275.XP_008595530.1,176…	msh6,XP_008593472.1,atp-1,mas5,cct4,SSB1,XP_008594494.1,MAPK,mkh1,UBC2,Cbwd1,XP_008594893.1,hsp78,cot-3,cdc48,ndk1,gad8,UBA1,VPS21,hsp98,ADK1,TEF,ssp1,SUB2_1,XP_008596120.1,acu-6_1,SPAC4A8.14,DBP2,XP_008597224.1,ARB1,grs1,XP_008597458.1,pyc,XP_008597654.1,Rab11b,act_1,YJR124C,vma-2,HSP70,ABCC8_1,rhoA,XP_008599335.1,ksp1,XP_008599835.1,GCN2,vma-1,glkA,hsp88,msp1,XP_008600584.1,hxkA_2,atp-2_0,OLA1,…
GO Function	GO:0046961	Proton-transporting ATPase activity, rotational mechanism	6	14	1.02	0.006	176275.XP_008596856.1,176275.XP_008598843.1,176275.XP_008599398.1,176275.XP_008600015.1,176275.XP_008600085.1,176275.XP_008601411.1	vma-8,vma-2,vma-3,vma-1,vma-4,atp-2_0
GO Function	GO:0051082	Unfolded protein binding	11	61	0.64	0.0067	176275.XP_008593495.1,176275.XP_008593507.1,176275.XP_008593576.1,176275.XP_008595376.1,176275.XP_008595897.1,176275.XP_008597055.1,176275.XP_008597224.1,176275.XP_008598905.1,176275.XP_008599835.1,176275.XP_008600067.1,176275.XP_008602972.1	mas5,cct4,SSB1,hsp30_1,psi1,xdj1,XP_008597224.1,HSP70,XP_008599835.1,EGD1,npc-1
GO Function	GO:0016655	Oxidoreductase activity, acting on NAD(P)H, quinone or similar compound as acceptor	7	23	0.87	0.0074	176275.XP_008594610.1,176275.XP_008594912.1,176275.XP_008596871.1,176275.XP_008597547.1,176275.XP_008598779.1,176275.XP_008602002.1,176275.XP_008602260.1	B13D24.010,ALTA7,nuo-31,nuo17.8,nuo78,nuo-32,ZTA1
GO Function	GO:0000166	Nucleotide binding	71	1115	0.19	0.009	176275.XP_008593379.1,176275.XP_008593472.1,176275.XP_008593473.1,176275.XP_008593495.1,176275.XP_008593507.1,176275.XP_008593576.1,176275.XP_008594494.1,176275.XP_008594563.1,176275.XP_008594637.1,176275.XP_008594788.1,176275.XP_008594803.1,176275.XP_008594893.1,176275.XP_008594894.1,176275.XP_008594912.1,176275.XP_008595023.1,176275.XP_008595201.1,176275.XP_008595340.1,176275.XP_008595462.1,176…	msh6,XP_008593472.1,atp-1,mas5,cct4,SSB1,XP_008594494.1,MAPK,mkh1,UBC2,Cbwd1,XP_008594893.1,hsp78,ALTA7,cot-3,cdc48,ndk1,gad8,UBA1,VPS21,hsp98,ADK1,TEF,ssp1,SUB2_1,XP_008596120.1,acu-6_1,SPAC4A8.14,DBP2,XP_008597224.1,ARB1,grs1,XP_008597458.1,pyc,XP_008597654.1,Rab11b,act_1,YJR124C,XP_008598799.1,vma-2,HSP70,ABCC8_1,rhoA,XP_008599335.1,ksp1,XP_008599835.1,GCN2,vma-1,glkA,XP_008600135.1,hsp88,msp1…
GO Function	GO:0005524	ATP binding	52	739	0.23	0.009	176275.XP_008593379.1,176275.XP_008593472.1,176275.XP_008593473.1,176275.XP_008593495.1,176275.XP_008593507.1,176275.XP_008593576.1,176275.XP_008594494.1,176275.XP_008594563.1,176275.XP_008594637.1,176275.XP_008594788.1,176275.XP_008594803.1,176275.XP_008594894.1,176275.XP_008595201.1,176275.XP_008595340.1,176275.XP_008595462.1,176275.XP_008595530.1,176275.XP_008595602.1,176275.XP_008595626.1,176…	msh6,XP_008593472.1,atp-1,mas5,cct4,SSB1,XP_008594494.1,MAPK,mkh1,UBC2,Cbwd1,hsp78,cdc48,ndk1,gad8,UBA1,hsp98,ADK1,ssp1,SUB2_1,XP_008596120.1,acu-6_1,SPAC4A8.14,DBP2,XP_008597224.1,ARB1,grs1,XP_008597458.1,pyc,XP_008597654.1,act_1,YJR124C,vma-2,HSP70,ABCC8_1,XP_008599335.1,ksp1,XP_008599835.1,GCN2,vma-1,glkA,hsp88,hxkA_2,atp-2_0,OLA1,pla1,PHO85,GAL1_1,pma-1,XP_008602574.1,SPAC328.04,XP_008603503.1
GO Function	GO:0016491	Oxidoreductase activity	56	815	0.22	0.009	176275.XP_008593414.1,176275.XP_008593564.1,176275.XP_008593805.1,176275.XP_008594386.1,176275.XP_008594610.1,176275.XP_008594912.1,176275.XP_008595391.1,176275.XP_008595460.1,176275.XP_008595531.1,176275.XP_008595630.1,176275.XP_008595880.1,176275.XP_008595887.1,176275.XP_008595912.1,176275.XP_008596681.1,176275.XP_008596871.1,176275.XP_008597393.1,176275.XP_008597409.1,176275.XP_008597547.1,176…	SOX,mcr1,ERG25,XP_008594386.1,B13D24.010,ALTA7,GND2,XP_008595460.1,gto2,SOD1,npcC,ARD1_0,GPX2,qcr-8,nuo-31,XP_008597393.1,rhlG_0,nuo17.8,CLAH10,fabG_1,nuo78,XP_008598799.1,XP_008598810.1,HBN1,adh-1,cat-1,XP_008599942.1,MTD,yhhW,XP_008600135.1,ydaD,SDH2_0,XP_008600752.1,adhA_0,XP_008600978.1,cox13,XP_008601342.1,gsdA,hem14,XP_008601414.1,yfjR,nuo-32,vbs,ZTA1,XP_008602499.1,katG,FDH1,OLE1_1,sdh3_1,…
GO Function	GO:0036094	Small molecule binding	77	1232	0.18	0.009	176275.XP_008593379.1,176275.XP_008593472.1,176275.XP_008593473.1,176275.XP_008593495.1,176275.XP_008593507.1,176275.XP_008593576.1,176275.XP_008594039.1,176275.XP_008594494.1,176275.XP_008594563.1,176275.XP_008594637.1,176275.XP_008594788.1,176275.XP_008594803.1,176275.XP_008594893.1,176275.XP_008594894.1,176275.XP_008594912.1,176275.XP_008595023.1,176275.XP_008595201.1,176275.XP_008595340.1,176…	msh6,XP_008593472.1,atp-1,mas5,cct4,SSB1,XP_008594039.1,XP_008594494.1,MAPK,mkh1,UBC2,Cbwd1,XP_008594893.1,hsp78,ALTA7,cot-3,cdc48,ndk1,pgi-1,gad8,UBA1,VPS21,hsp98,ADK1,TEF,ssp1,SUB2_1,XP_008596120.1,acu-6_1,SPAC4A8.14,DBP2,XP_008597224.1,ARB1,grs1,XP_008597458.1,pyc,XP_008597654.1,Rab11b,act_1,YJR124C,XP_008598799.1,vma-2,HSP70,ABCC8_1,rhoA,XP_008599236.1,XP_008599335.1,ksp1,XP_008599835.1,GCN2,…
GO Function	GO:0043021	Ribonucleoprotein complex binding	8	34	0.76	0.009	176275.XP_008594220.1,176275.XP_008594771.1,176275.XP_008595023.1,176275.XP_008596299.1,176275.XP_008596644.1,176275.XP_008600262.1,176275.XP_008600266.1,176275.XP_008603059.1	STM1,NMD3,cot-3,tif211,ALTA12,GCN1,cpc-2_1,mtr1
GO Function	GO:0005515	Protein binding	48	684	0.23	0.0133	176275.XP_008593455.1,176275.XP_008593495.1,176275.XP_008593507.1,176275.XP_008593576.1,176275.XP_008594040.1,176275.XP_008594195.1,176275.XP_008594520.1,176275.XP_008594750.1,176275.XP_008595141.1,176275.XP_008595201.1,176275.XP_008595376.1,176275.XP_008595587.1,176275.XP_008595602.1,176275.XP_008595842.1,176275.XP_008595897.1,176275.XP_008595968.1,176275.XP_008596098.1,176275.XP_008596170.1,176…	XP_008593455.1,mas5,cct4,SSB1,XP_008594040.1,SPCC364.06,arc2_1,dbl4,RSP5,cdc48,hsp30_1,hH4-1_0,hsp98,Eif4e2,psi1,XP_008595968.1,XP_008596098.1,ntf2,wos2,xdj1,XP_008597224.1,scon-3,syb1,act_1,toa2,tbpA_0,HSP70,XP_008599335.1,XP_008599835.1,EGD1,rrn7,GCN1,cpc-2_1,SAC6,chc1,TPM2,msp1,XP_008600812.1,XP_008601347.1,XP_008602113.1,XP_008602264.1,ubi::crp-6,npc-1,HTA1,hh3,XP_008603354.1,mog1,ctnnbl1
GO Function	GO:0048029	Monosaccharide binding	5	12	1.01	0.0159	176275.XP_008595461.1,176275.XP_008599236.1,176275.XP_008600107.1,176275.XP_008601295.1,176275.XP_008601935.1	pgi-1,XP_008599236.1,glkA,hxkA_2,GAL1_1
GO Function	GO:0004129	Cytochrome-c oxidase activity	4	6	1.21	0.0164	176275.XP_008598810.1,176275.XP_008601054.1,176275.XP_008601414.1,176275.XP_008603440.1	XP_008598810.1,cox13,XP_008601414.1,COX9
GO Function	GO:0043168	Anion binding	74	1210	0.17	0.0164	176275.XP_008593379.1,176275.XP_008593472.1,176275.XP_008593473.1,176275.XP_008593495.1,176275.XP_008593507.1,176275.XP_008593576.1,176275.XP_008594039.1,176275.XP_008594494.1,176275.XP_008594563.1,176275.XP_008594637.1,176275.XP_008594788.1,176275.XP_008594803.1,176275.XP_008594893.1,176275.XP_008594894.1,176275.XP_008594912.1,176275.XP_008595023.1,176275.XP_008595141.1,176275.XP_008595201.1,176…	msh6,XP_008593472.1,atp-1,mas5,cct4,SSB1,XP_008594039.1,XP_008594494.1,MAPK,mkh1,UBC2,Cbwd1,XP_008594893.1,hsp78,ALTA7,cot-3,RSP5,cdc48,ndk1,gad8,UBA1,VPS21,hsp98,ATG8,ADK1,TEF,ssp1,SUB2_1,XP_008596120.1,acu-6_1,SPAC4A8.14,DBP2,XP_008597224.1,ARB1,grs1,XP_008597458.1,mug190_0,pyc,XP_008597654.1,Rab11b,act_1,YJR124C,vma-2,HSP70,ABCC8_1,rhoA,XP_008599335.1,ksp1,XP_008599835.1,GCN2,vma-1,glkA,XP_008…
GO Function	GO:0003824	Catalytic activity	178	3518	0.09	0.0179	176275.XP_008593379.1,176275.XP_008593414.1,176275.XP_008593472.1,176275.XP_008593473.1,176275.XP_008593500.1,176275.XP_008593564.1,176275.XP_008593576.1,176275.XP_008593632.1,176275.XP_008593641.1,176275.XP_008593750.1,176275.XP_008593805.1,176275.XP_008593961.1,176275.XP_008594039.1,176275.XP_008594234.1,176275.XP_008594386.1,176275.XP_008594494.1,176275.XP_008594563.1,176275.XP_008594610.1,176…	msh6,SOX,XP_008593472.1,atp-1,SNT2_0,mcr1,SSB1,pep,XP_008593641.1,XP_008593750.1,ERG25,pcm2,XP_008594039.1,des,XP_008594386.1,XP_008594494.1,MAPK,B13D24.010,mkh1,NTE1,dbl4,UBC2,tps1,ALTA7,csr-1,cot-3,XP_008595060.1,RSP5,cdc48,lys1,ndk1,GND2,XP_008595460.1,pgi-1,gad8,XP_008595529.1,UBA1,gto2,VPS21,hsp98,ADK1,SOD1,XP_008595635.1,TEF,ssp1,npcC,ARD1_0,GPX2,SUB2_1,pcb-4,XP_008596120.1,acu-6_1,YDR109C,…
GO Function	GO:0046933	Proton-transporting ATP synthase activity, rotational mechanism	4	7	1.14	0.0215	176275.XP_008593473.1,176275.XP_008594234.1,176275.XP_008596490.1,176275.XP_008601411.1	atp-1,des,ATP5E,atp-2_0
GO Function	GO:0019829	ATPase-coupled cation transmembrane transporter activity	7	33	0.71	0.0282	176275.XP_008596856.1,176275.XP_008598843.1,176275.XP_008599398.1,176275.XP_008600015.1,176275.XP_008600085.1,176275.XP_008601411.1,176275.XP_008602226.1	vma-8,vma-2,vma-3,vma-1,vma-4,atp-2_0,pma-1
GO Function	GO:0016744	Transferase activity, transferring aldehyde or ketonic groups	3	3	1.39	0.0346	176275.XP_008595635.1,176275.XP_008596544.1,176275.XP_008601938.1	XP_008595635.1,TKL1,ILV2
GO Component	GO:0005737	Cytoplasm	285	4023	0.24	7.89e-28	176275.XP_008593379.1,176275.XP_008593414.1,176275.XP_008593448.1,176275.XP_008593455.1,176275.XP_008593472.1,176275.XP_008593473.1,176275.XP_008593474.1,176275.XP_008593493.1,176275.XP_008593495.1,176275.XP_008593507.1,176275.XP_008593536.1,176275.XP_008593547.1,176275.XP_008593564.1,176275.XP_008593576.1,176275.XP_008593632.1,176275.XP_008593728.1,176275.XP_008593734.1,176275.XP_008593805.1,176…	msh6,SOX,XP_008593448.1,XP_008593455.1,XP_008593472.1,atp-1,rpl-11,p0,mas5,cct4,RPL31,nuo-12.3,mcr1,SSB1,pep,RpS20,GDI1,ERG25,XP_008593844.1,VPS10,pcm2,RL27A,XP_008594039.1,XP_008594040.1,SPCC364.06,STM1,des,XP_008594361.1,XP_008594386.1,RPS12,arc2_1,MAPK,SEC24_1,B13D24.010,mkh1,dbl4,NMD3,ppr5,UBC2,Cbwd1,tps1,oli,eef1b,XP_008594893.1,hsp78,ALTA7,XP_008594949.1,csr-1,crp-7,cot-3,RPS11B,XP_00859508…
GO Component	GO:0022626	Cytosolic ribosome	41	74	1.13	2.98e-26	176275.XP_008593474.1,176275.XP_008593493.1,176275.XP_008593536.1,176275.XP_008593728.1,176275.XP_008593978.1,176275.XP_008594361.1,176275.XP_008594417.1,176275.XP_008594982.1,176275.XP_008595076.1,176275.XP_008596506.1,176275.XP_008596577.1,176275.XP_008596644.1,176275.XP_008597043.1,176275.XP_008597075.1,176275.XP_008597370.1,176275.XP_008597398.1,176275.XP_008597412.1,176275.XP_008597415.1,176…	rpl-11,p0,RPL31,RpS20,RL27A,XP_008594361.1,RPS12,crp-7,RPS11B,crp-6,rpl-7,ALTA12,XP_008597043.1,RPS16,crp-15,RPL2,crp-74,RPL39,RPS15,rpl-30,XP_008598734.1,XP_008598812.1,XP_008599013.1,rpl-5,rpl44_0,RL25,rpl37,RPS4,cpc-2_1,RLA2,rpl-12,RPS1,rpl-38,XP_008601190.1,RPS18,XP_008601873.1,XP_008601895.1,rpl-3,rps-26,RPL29,crp-28
GO Component	GO:0005840	Ribosome	50	148	0.92	1.29e-24	176275.XP_008593474.1,176275.XP_008593493.1,176275.XP_008593536.1,176275.XP_008593728.1,176275.XP_008593978.1,176275.XP_008594065.1,176275.XP_008594361.1,176275.XP_008594417.1,176275.XP_008594982.1,176275.XP_008595076.1,176275.XP_008595152.1,176275.XP_008595792.1,176275.XP_008596506.1,176275.XP_008596577.1,176275.XP_008596644.1,176275.XP_008597043.1,176275.XP_008597075.1,176275.XP_008597183.1,176…	rpl-11,p0,RPL31,RpS20,RL27A,XP_008594065.1,XP_008594361.1,RPS12,crp-7,RPS11B,RPL44,RSM19,crp-6,rpl-7,ALTA12,XP_008597043.1,RPS16,MRPL27,crp-15,RPL2,crp-74,RPL39,RPS15,rpl-30,XP_008598734.1,XP_008598812.1,rps602,XP_008599013.1,rpl-5,rpl44_0,RL25,rpl37,RPS4,rrn7,XP_008600201.1,cpc-2_1,RLA2,rpl-12,RPS1,rpl-38,XP_008601190.1,RML2,RPS18,XP_008601873.1,XP_008601895.1,rpl-3,ubi::crp-6,rps-26,RPL29,crp-28
GO Component	GO:0044391	Ribosomal subunit	45	129	0.93	1.42e-22	176275.XP_008593474.1,176275.XP_008593493.1,176275.XP_008593536.1,176275.XP_008593728.1,176275.XP_008593978.1,176275.XP_008594361.1,176275.XP_008594417.1,176275.XP_008594982.1,176275.XP_008595076.1,176275.XP_008595792.1,176275.XP_008596506.1,176275.XP_008596577.1,176275.XP_008596644.1,176275.XP_008597043.1,176275.XP_008597075.1,176275.XP_008597183.1,176275.XP_008597370.1,176275.XP_008597398.1,176…	rpl-11,p0,RPL31,RpS20,RL27A,XP_008594361.1,RPS12,crp-7,RPS11B,RSM19,crp-6,rpl-7,ALTA12,XP_008597043.1,RPS16,MRPL27,crp-15,RPL2,crp-74,RPL39,RPS15,rpl-30,XP_008598734.1,XP_008598812.1,XP_008599013.1,rpl-5,rpl44_0,RL25,rpl37,RPS4,XP_008600201.1,cpc-2_1,RLA2,rpl-12,RPS1,rpl-38,XP_008601190.1,RML2,RPS18,XP_008601873.1,XP_008601895.1,rpl-3,rps-26,RPL29,crp-28
GO Component	GO:0005622	Intracellular	315	5231	0.17	2.07e-20	176275.XP_008593379.1,176275.XP_008593414.1,176275.XP_008593448.1,176275.XP_008593455.1,176275.XP_008593472.1,176275.XP_008593473.1,176275.XP_008593474.1,176275.XP_008593493.1,176275.XP_008593495.1,176275.XP_008593500.1,176275.XP_008593507.1,176275.XP_008593536.1,176275.XP_008593547.1,176275.XP_008593564.1,176275.XP_008593576.1,176275.XP_008593632.1,176275.XP_008593728.1,176275.XP_008593734.1,176…	msh6,SOX,XP_008593448.1,XP_008593455.1,XP_008593472.1,atp-1,rpl-11,p0,mas5,SNT2_0,cct4,RPL31,nuo-12.3,mcr1,SSB1,pep,RpS20,GDI1,ERG25,XP_008593844.1,VPS10,pcm2,RL27A,XP_008594039.1,XP_008594040.1,XP_008594065.1,SPCC364.06,STM1,des,XP_008594361.1,XP_008594386.1,RPS12,XP_008594494.1,arc2_1,HMGB3,MAPK,SEC24_1,B13D24.010,mkh1,dbl4,NMD3,ppr5,UBC2,Cbwd1,tps1,oli,eef1b,XP_008594893.1,hsp78,ALTA7,XP_00859…
GO Component	GO:0005829	Cytosol	89	764	0.45	5.13e-16	176275.XP_008593474.1,176275.XP_008593493.1,176275.XP_008593495.1,176275.XP_008593507.1,176275.XP_008593536.1,176275.XP_008593576.1,176275.XP_008593728.1,176275.XP_008593961.1,176275.XP_008593978.1,176275.XP_008594039.1,176275.XP_008594361.1,176275.XP_008594417.1,176275.XP_008594520.1,176275.XP_008594851.1,176275.XP_008594982.1,176275.XP_008595076.1,176275.XP_008595151.1,176275.XP_008595201.1,176…	rpl-11,p0,mas5,cct4,RPL31,SSB1,RpS20,pcm2,RL27A,XP_008594039.1,XP_008594361.1,RPS12,arc2_1,tps1,crp-7,RPS11B,XP_008595151.1,cdc48,pgi-1,ADK1,psi1,acu-6_1,crp-6,rpl-7,ALTA12,pmi1,yjgF_1,XP_008597043.1,RPS16,crp-15,RPL2,crp-74,RPL39,XP_008597458.1,RPS15,mug190_0,Rab11b,ies4,HOL3,SPAC869.04,argx,rpl-30,XP_008598734.1,XP_008598812.1,HSP70,yjgF_0,XP_008599013.1,rpl-5,cat-1,rpl44_0,RL25,RPE1,TAE1,rpl37…
GO Component	GO:0022625	Cytosolic large ribosomal subunit	24	42	1.14	1.65e-15	176275.XP_008593474.1,176275.XP_008593493.1,176275.XP_008593536.1,176275.XP_008593978.1,176275.XP_008594361.1,176275.XP_008596577.1,176275.XP_008596644.1,176275.XP_008597043.1,176275.XP_008597398.1,176275.XP_008597412.1,176275.XP_008597415.1,176275.XP_008598733.1,176275.XP_008598734.1,176275.XP_008599013.1,176275.XP_008599464.1,176275.XP_008599713.1,176275.XP_008599724.1,176275.XP_008599977.1,176…	rpl-11,p0,RPL31,RL27A,XP_008594361.1,rpl-7,ALTA12,XP_008597043.1,RPL2,crp-74,RPL39,rpl-30,XP_008598734.1,XP_008599013.1,rpl-5,rpl44_0,RL25,rpl37,RLA2,rpl-12,rpl-38,XP_008601873.1,rpl-3,RPL29
GO Component	GO:0015934	Large ribosomal subunit	26	76	0.92	1.18e-12	176275.XP_008593474.1,176275.XP_008593493.1,176275.XP_008593536.1,176275.XP_008593978.1,176275.XP_008594361.1,176275.XP_008596577.1,176275.XP_008596644.1,176275.XP_008597043.1,176275.XP_008597183.1,176275.XP_008597398.1,176275.XP_008597412.1,176275.XP_008597415.1,176275.XP_008598733.1,176275.XP_008598734.1,176275.XP_008599013.1,176275.XP_008599464.1,176275.XP_008599713.1,176275.XP_008599724.1,176…	rpl-11,p0,RPL31,RL27A,XP_008594361.1,rpl-7,ALTA12,XP_008597043.1,MRPL27,RPL2,crp-74,RPL39,rpl-30,XP_008598734.1,XP_008599013.1,rpl-5,rpl44_0,RL25,rpl37,RLA2,rpl-12,rpl-38,RML2,XP_008601873.1,rpl-3,RPL29
GO Component	GO:0110165	Cellular anatomical entity	339	6460	0.11	1.81e-12	176275.XP_008593379.1,176275.XP_008593414.1,176275.XP_008593448.1,176275.XP_008593455.1,176275.XP_008593472.1,176275.XP_008593473.1,176275.XP_008593474.1,176275.XP_008593493.1,176275.XP_008593495.1,176275.XP_008593500.1,176275.XP_008593507.1,176275.XP_008593536.1,176275.XP_008593547.1,176275.XP_008593564.1,176275.XP_008593576.1,176275.XP_008593632.1,176275.XP_008593641.1,176275.XP_008593728.1,176…	msh6,SOX,XP_008593448.1,XP_008593455.1,XP_008593472.1,atp-1,rpl-11,p0,mas5,SNT2_0,cct4,RPL31,nuo-12.3,mcr1,SSB1,pep,XP_008593641.1,RpS20,GDI1,ERG25,XP_008593844.1,VPS10,pcm2,RL27A,XP_008594039.1,XP_008594040.1,XP_008594065.1,SPCC364.06,STM1,des,XP_008594361.1,XP_008594386.1,RPS12,XP_008594494.1,arc2_1,HMGB3,MAPK,SEC24_1,B13D24.010,mkh1,NTE1,dbl4,NMD3,ppr5,UBC2,Cbwd1,tps1,oli,eef1b,XP_008594893.1,…
GO Component	GO:0043229	Intracellular organelle	247	4096	0.17	2.27e-12	176275.XP_008593379.1,176275.XP_008593448.1,176275.XP_008593455.1,176275.XP_008593473.1,176275.XP_008593474.1,176275.XP_008593493.1,176275.XP_008593500.1,176275.XP_008593536.1,176275.XP_008593547.1,176275.XP_008593564.1,176275.XP_008593632.1,176275.XP_008593728.1,176275.XP_008593805.1,176275.XP_008593911.1,176275.XP_008593961.1,176275.XP_008593978.1,176275.XP_008594039.1,176275.XP_008594040.1,176…	msh6,XP_008593448.1,XP_008593455.1,atp-1,rpl-11,p0,SNT2_0,RPL31,nuo-12.3,mcr1,pep,RpS20,ERG25,VPS10,pcm2,RL27A,XP_008594039.1,XP_008594040.1,XP_008594065.1,SPCC364.06,STM1,des,XP_008594361.1,XP_008594386.1,RPS12,XP_008594494.1,arc2_1,HMGB3,MAPK,SEC24_1,B13D24.010,NMD3,ppr5,UBC2,oli,XP_008594893.1,hsp78,ALTA7,XP_008594949.1,csr-1,crp-7,RPS11B,XP_008595088.1,RSP5,XP_008595151.1,RPL44,cdc48,TIM9,lys…
GO Component	GO:1990904	Ribonucleoprotein complex	52	379	0.52	2.39e-11	176275.XP_008593474.1,176275.XP_008593493.1,176275.XP_008593536.1,176275.XP_008593576.1,176275.XP_008593728.1,176275.XP_008593978.1,176275.XP_008594220.1,176275.XP_008594361.1,176275.XP_008594417.1,176275.XP_008594982.1,176275.XP_008595023.1,176275.XP_008595076.1,176275.XP_008595792.1,176275.XP_008595985.1,176275.XP_008596299.1,176275.XP_008596506.1,176275.XP_008596577.1,176275.XP_008596644.1,176…	rpl-11,p0,RPL31,SSB1,RpS20,RL27A,STM1,XP_008594361.1,RPS12,crp-7,cot-3,RPS11B,RSM19,SUB2_1,tif211,crp-6,rpl-7,ALTA12,XP_008597043.1,RPS16,MRPL27,crp-15,RPL2,crp-74,RPL39,RPS15,rpl-30,XP_008598734.1,XP_008598812.1,XP_008599013.1,rpl-5,rpl44_0,RL25,rpl37,RPS4,XP_008600201.1,cpc-2_1,RLA2,rpl-12,RPS1,rpl-38,XP_008601190.1,XP_008601278.1,RML2,RPS18,XP_008601873.1,XP_008601895.1,rpl-3,rps-26,RPL29,crp-…
GO Component	GO:0043226	Organelle	248	4246	0.15	8.08e-11	176275.XP_008593379.1,176275.XP_008593448.1,176275.XP_008593455.1,176275.XP_008593473.1,176275.XP_008593474.1,176275.XP_008593493.1,176275.XP_008593500.1,176275.XP_008593536.1,176275.XP_008593547.1,176275.XP_008593564.1,176275.XP_008593632.1,176275.XP_008593728.1,176275.XP_008593805.1,176275.XP_008593911.1,176275.XP_008593961.1,176275.XP_008593978.1,176275.XP_008594039.1,176275.XP_008594040.1,176…	msh6,XP_008593448.1,XP_008593455.1,atp-1,rpl-11,p0,SNT2_0,RPL31,nuo-12.3,mcr1,pep,RpS20,ERG25,VPS10,pcm2,RL27A,XP_008594039.1,XP_008594040.1,XP_008594065.1,SPCC364.06,STM1,des,XP_008594361.1,XP_008594386.1,RPS12,XP_008594494.1,arc2_1,HMGB3,MAPK,SEC24_1,B13D24.010,NTE1,NMD3,ppr5,UBC2,oli,XP_008594893.1,hsp78,ALTA7,XP_008594949.1,csr-1,crp-7,RPS11B,XP_008595088.1,RSP5,XP_008595151.1,RPL44,cdc48,TIM…
GO Component	GO:0022627	Cytosolic small ribosomal subunit	17	31	1.13	8.49e-11	176275.XP_008593728.1,176275.XP_008594417.1,176275.XP_008594982.1,176275.XP_008595076.1,176275.XP_008596506.1,176275.XP_008597075.1,176275.XP_008597370.1,176275.XP_008597545.1,176275.XP_008598812.1,176275.XP_008600052.1,176275.XP_008600266.1,176275.XP_008600583.1,176275.XP_008601190.1,176275.XP_008601677.1,176275.XP_008601895.1,176275.XP_008602629.1,176275.XP_008603556.1	RpS20,RPS12,crp-7,RPS11B,crp-6,RPS16,crp-15,RPS15,XP_008598812.1,RPS4,cpc-2_1,RPS1,XP_008601190.1,RPS18,XP_008601895.1,rps-26,crp-28
GO Component	GO:0032991	Protein-containing complex	119	1498	0.29	8.58e-11	176275.XP_008593379.1,176275.XP_008593448.1,176275.XP_008593473.1,176275.XP_008593474.1,176275.XP_008593493.1,176275.XP_008593500.1,176275.XP_008593507.1,176275.XP_008593536.1,176275.XP_008593576.1,176275.XP_008593632.1,176275.XP_008593728.1,176275.XP_008593978.1,176275.XP_008594040.1,176275.XP_008594220.1,176275.XP_008594234.1,176275.XP_008594361.1,176275.XP_008594417.1,176275.XP_008594520.1,176…	msh6,XP_008593448.1,atp-1,rpl-11,p0,SNT2_0,cct4,RPL31,SSB1,pep,RpS20,RL27A,XP_008594040.1,STM1,des,XP_008594361.1,RPS12,arc2_1,SEC24_1,B13D24.010,dbl4,tps1,oli,eef1b,crp-7,cot-3,RPS11B,XP_008595088.1,RSP5,XP_008595151.1,cdc48,hH4-1_0,RSM19,Eif4e2,XP_008595968.1,SUB2_1,pcb-4,ntf2,cdc4,tif211,ATP5E,crp-6,rpl-7,ALTA12,qcr-8,SPAC4A8.14,vma-8,XP_008597043.1,RPS16,MRPL27,XP_008597224.1,crp-15,RPL2,crp-…
GO Component	GO:0015935	Small ribosomal subunit	19	53	0.94	1.31e-09	176275.XP_008593728.1,176275.XP_008594417.1,176275.XP_008594982.1,176275.XP_008595076.1,176275.XP_008595792.1,176275.XP_008596506.1,176275.XP_008597075.1,176275.XP_008597370.1,176275.XP_008597545.1,176275.XP_008598812.1,176275.XP_008600052.1,176275.XP_008600201.1,176275.XP_008600266.1,176275.XP_008600583.1,176275.XP_008601190.1,176275.XP_008601677.1,176275.XP_008601895.1,176275.XP_008602629.1,176…	RpS20,RPS12,crp-7,RPS11B,RSM19,crp-6,RPS16,crp-15,RPS15,XP_008598812.1,RPS4,XP_008600201.1,cpc-2_1,RPS1,XP_008601190.1,RPS18,XP_008601895.1,rps-26,crp-28
GO Component	GO:0005743	Mitochondrial inner membrane	31	215	0.55	4.57e-07	176275.XP_008593448.1,176275.XP_008593473.1,176275.XP_008593547.1,176275.XP_008593632.1,176275.XP_008594234.1,176275.XP_008594610.1,176275.XP_008594853.1,176275.XP_008595219.1,176275.XP_008596490.1,176275.XP_008596681.1,176275.XP_008596871.1,176275.XP_008597393.1,176275.XP_008597547.1,176275.XP_008598779.1,176275.XP_008598810.1,176275.XP_008600347.1,176275.XP_008600533.1,176275.XP_008600559.1,176…	XP_008593448.1,atp-1,nuo-12.3,pep,des,B13D24.010,oli,TIM9,ATP5E,qcr-8,nuo-31,XP_008597393.1,nuo17.8,nuo78,XP_008598810.1,SDH2_0,msp1,XP_008600559.1,XP_008600752.1,cox13,hem14,atp-2_0,XP_008601414.1,XP_008601514.1,aac,nuo-32,XP_008602212.1,sdh3_1,mpc2,COX9,PH2M_1
GO Component	GO:0043232	Intracellular non-membrane-bounded organelle	77	940	0.3	5.18e-07	176275.XP_008593474.1,176275.XP_008593493.1,176275.XP_008593500.1,176275.XP_008593536.1,176275.XP_008593728.1,176275.XP_008593978.1,176275.XP_008594040.1,176275.XP_008594065.1,176275.XP_008594195.1,176275.XP_008594361.1,176275.XP_008594417.1,176275.XP_008594494.1,176275.XP_008594520.1,176275.XP_008594982.1,176275.XP_008595076.1,176275.XP_008595141.1,176275.XP_008595152.1,176275.XP_008595587.1,176…	rpl-11,p0,SNT2_0,RPL31,RpS20,RL27A,XP_008594040.1,XP_008594065.1,SPCC364.06,XP_008594361.1,RPS12,XP_008594494.1,arc2_1,crp-7,RPS11B,RSP5,RPL44,hH4-1_0,RSM19,XP_008595968.1,cdc4,crp-6,rpl-7,ALTA12,XP_008596807.1,XP_008597043.1,RPS16,MRPL27,OBAP1B,crp-15,RPL2,crp-74,RPL39,RPS15,mug190_0,ies4,act_1,rpl-30,XP_008598734.1,XP_008598812.1,rps602,vma-2,Papd5,XP_008599013.1,rpl-5,rpl44_0,RL25,rpl37,RPS4,r…
GO Component	GO:0016469	Proton-transporting two-sector ATPase complex	12	28	1.02	1.02e-06	176275.XP_008593448.1,176275.XP_008593473.1,176275.XP_008594234.1,176275.XP_008594853.1,176275.XP_008596490.1,176275.XP_008596856.1,176275.XP_008598843.1,176275.XP_008599398.1,176275.XP_008600015.1,176275.XP_008600085.1,176275.XP_008601411.1,176275.XP_008602212.1	XP_008593448.1,atp-1,des,oli,ATP5E,vma-8,vma-2,vma-3,vma-1,vma-4,atp-2_0,XP_008602212.1
GO Component	GO:0070469	Respirasome	13	38	0.92	2.2e-06	176275.XP_008593547.1,176275.XP_008593632.1,176275.XP_008596681.1,176275.XP_008596871.1,176275.XP_008597393.1,176275.XP_008598779.1,176275.XP_008598810.1,176275.XP_008600752.1,176275.XP_008601054.1,176275.XP_008601414.1,176275.XP_008602002.1,176275.XP_008602915.1,176275.XP_008603663.1	nuo-12.3,pep,qcr-8,nuo-31,XP_008597393.1,nuo78,XP_008598810.1,XP_008600752.1,cox13,XP_008601414.1,nuo-32,sdh3_1,nuo40_1
GO Component	GO:0005740	Mitochondrial envelope	36	316	0.44	5.14e-06	176275.XP_008593448.1,176275.XP_008593473.1,176275.XP_008593547.1,176275.XP_008593564.1,176275.XP_008593632.1,176275.XP_008594234.1,176275.XP_008594610.1,176275.XP_008594777.1,176275.XP_008594853.1,176275.XP_008595219.1,176275.XP_008595626.1,176275.XP_008595912.1,176275.XP_008596490.1,176275.XP_008596681.1,176275.XP_008596871.1,176275.XP_008597393.1,176275.XP_008597547.1,176275.XP_008598779.1,176…	XP_008593448.1,atp-1,nuo-12.3,mcr1,pep,des,B13D24.010,ppr5,oli,TIM9,ADK1,GPX2,ATP5E,qcr-8,nuo-31,XP_008597393.1,nuo17.8,nuo78,XP_008598810.1,B7H23.070,SDH2_0,msp1,XP_008600559.1,XP_008600752.1,cox13,hem14,atp-2_0,XP_008601414.1,XP_008601514.1,aac,nuo-32,XP_008602212.1,sdh3_1,mpc2,COX9,PH2M_1
GO Component	GO:0031966	Mitochondrial membrane	34	291	0.45	6.48e-06	176275.XP_008593448.1,176275.XP_008593473.1,176275.XP_008593547.1,176275.XP_008593564.1,176275.XP_008593632.1,176275.XP_008594234.1,176275.XP_008594610.1,176275.XP_008594777.1,176275.XP_008594853.1,176275.XP_008595219.1,176275.XP_008596490.1,176275.XP_008596681.1,176275.XP_008596871.1,176275.XP_008597393.1,176275.XP_008597547.1,176275.XP_008598779.1,176275.XP_008598810.1,176275.XP_008599415.1,176…	XP_008593448.1,atp-1,nuo-12.3,mcr1,pep,des,B13D24.010,ppr5,oli,TIM9,ATP5E,qcr-8,nuo-31,XP_008597393.1,nuo17.8,nuo78,XP_008598810.1,B7H23.070,SDH2_0,msp1,XP_008600559.1,XP_008600752.1,cox13,hem14,atp-2_0,XP_008601414.1,XP_008601514.1,aac,nuo-32,XP_008602212.1,sdh3_1,mpc2,COX9,PH2M_1
GO Component	GO:0098796	Membrane protein complex	29	231	0.49	1.35e-05	176275.XP_008593448.1,176275.XP_008593473.1,176275.XP_008594234.1,176275.XP_008594564.1,176275.XP_008594610.1,176275.XP_008594853.1,176275.XP_008595088.1,176275.XP_008595151.1,176275.XP_008595201.1,176275.XP_008596490.1,176275.XP_008596681.1,176275.XP_008596856.1,176275.XP_008598061.1,176275.XP_008598810.1,176275.XP_008598843.1,176275.XP_008599398.1,176275.XP_008599415.1,176275.XP_008600015.1,176…	XP_008593448.1,atp-1,des,SEC24_1,B13D24.010,oli,XP_008595088.1,XP_008595151.1,cdc48,ATP5E,qcr-8,vma-8,syb1,XP_008598810.1,vma-2,vma-3,B7H23.070,vma-1,vma-4,ost3,chc1,XP_008600752.1,cox13,atp-2_0,XP_008601414.1,XP_008602212.1,sdh3_1,sec26,XP_008603592.1
GO Component	GO:0098800	Inner mitochondrial membrane protein complex	13	49	0.81	2.17e-05	176275.XP_008593448.1,176275.XP_008594234.1,176275.XP_008594610.1,176275.XP_008594853.1,176275.XP_008596490.1,176275.XP_008596681.1,176275.XP_008598810.1,176275.XP_008600752.1,176275.XP_008601054.1,176275.XP_008601411.1,176275.XP_008601414.1,176275.XP_008602212.1,176275.XP_008602915.1	XP_008593448.1,des,B13D24.010,oli,ATP5E,qcr-8,XP_008598810.1,XP_008600752.1,cox13,atp-2_0,XP_008601414.1,XP_008602212.1,sdh3_1
GO Component	GO:0031967	Organelle envelope	39	394	0.38	3.53e-05	176275.XP_008593448.1,176275.XP_008593473.1,176275.XP_008593547.1,176275.XP_008593564.1,176275.XP_008593632.1,176275.XP_008594234.1,176275.XP_008594610.1,176275.XP_008594777.1,176275.XP_008594853.1,176275.XP_008595219.1,176275.XP_008595626.1,176275.XP_008595912.1,176275.XP_008596170.1,176275.XP_008596490.1,176275.XP_008596681.1,176275.XP_008596871.1,176275.XP_008597393.1,176275.XP_008597547.1,176…	XP_008593448.1,atp-1,nuo-12.3,mcr1,pep,des,B13D24.010,ppr5,oli,TIM9,ADK1,GPX2,ntf2,ATP5E,qcr-8,nuo-31,XP_008597393.1,nuo17.8,mug190_0,nuo78,XP_008598810.1,B7H23.070,SDH2_0,msp1,XP_008600559.1,XP_008600752.1,cox13,hem14,atp-2_0,XP_008601414.1,XP_008601514.1,aac,nuo-32,XP_008602212.1,sdh3_1,mpc2,LSP1,COX9,PH2M_1
GO Component	GO:0005739	Mitochondrion	61	793	0.27	9.62e-05	176275.XP_008593448.1,176275.XP_008593473.1,176275.XP_008593547.1,176275.XP_008593564.1,176275.XP_008593632.1,176275.XP_008594039.1,176275.XP_008594234.1,176275.XP_008594386.1,176275.XP_008594610.1,176275.XP_008594777.1,176275.XP_008594853.1,176275.XP_008594894.1,176275.XP_008595219.1,176275.XP_008595250.1,176275.XP_008595461.1,176275.XP_008595626.1,176275.XP_008595792.1,176275.XP_008595912.1,176…	XP_008593448.1,atp-1,nuo-12.3,mcr1,pep,XP_008594039.1,des,XP_008594386.1,B13D24.010,ppr5,oli,hsp78,TIM9,lys1,pgi-1,ADK1,RSM19,GPX2,ATP5E,qcr-8,nuo-31,xdj1,MRPL27,XP_008597393.1,grs1,nuo17.8,CLAH10,nuo78,XP_008598810.1,yjgF_0,XP_008598998.1,B7H23.070,ISU1,MTD,XP_008600135.1,XP_008600201.1,SDH2_0,msp1,XP_008600559.1,XP_008600752.1,cox13,CYM1_0,hxkA_2,hem14,RML2,atp-2_0,XP_008601414.1,XP_008601514.1…
GO Component	GO:0033178	Proton-transporting two-sector ATPase complex, catalytic domain	7	12	1.15	0.00013	176275.XP_008593473.1,176275.XP_008594234.1,176275.XP_008596490.1,176275.XP_008598843.1,176275.XP_008600015.1,176275.XP_008600085.1,176275.XP_008601411.1	atp-1,des,ATP5E,vma-2,vma-1,vma-4,atp-2_0
GO Component	GO:0098798	Mitochondrial protein complex	19	134	0.54	0.00024	176275.XP_008593448.1,176275.XP_008593632.1,176275.XP_008594234.1,176275.XP_008594610.1,176275.XP_008594853.1,176275.XP_008595792.1,176275.XP_008596490.1,176275.XP_008596681.1,176275.XP_008597183.1,176275.XP_008598810.1,176275.XP_008600201.1,176275.XP_008600752.1,176275.XP_008601054.1,176275.XP_008601385.1,176275.XP_008601411.1,176275.XP_008601414.1,176275.XP_008602212.1,176275.XP_008602915.1,176…	XP_008593448.1,pep,des,B13D24.010,oli,RSM19,ATP5E,qcr-8,MRPL27,XP_008598810.1,XP_008600201.1,XP_008600752.1,cox13,RML2,atp-2_0,XP_008601414.1,XP_008602212.1,sdh3_1,KGD2
GO Component	GO:0045259	Proton-transporting ATP synthase complex	7	14	1.09	0.00027	176275.XP_008593448.1,176275.XP_008593473.1,176275.XP_008594234.1,176275.XP_008594853.1,176275.XP_008596490.1,176275.XP_008601411.1,176275.XP_008602212.1	XP_008593448.1,atp-1,des,oli,ATP5E,atp-2_0,XP_008602212.1
GO Component	GO:0031090	Organelle membrane	68	962	0.24	0.00032	176275.XP_008593448.1,176275.XP_008593473.1,176275.XP_008593547.1,176275.XP_008593564.1,176275.XP_008593632.1,176275.XP_008593805.1,176275.XP_008593911.1,176275.XP_008594234.1,176275.XP_008594564.1,176275.XP_008594610.1,176275.XP_008594684.1,176275.XP_008594777.1,176275.XP_008594853.1,176275.XP_008594949.1,176275.XP_008595088.1,176275.XP_008595141.1,176275.XP_008595151.1,176275.XP_008595201.1,176…	XP_008593448.1,atp-1,nuo-12.3,mcr1,pep,ERG25,VPS10,des,SEC24_1,B13D24.010,NTE1,ppr5,oli,XP_008594949.1,XP_008595088.1,RSP5,XP_008595151.1,cdc48,TIM9,ATG8,pcb-4,XP_008596036.1,ATP5E,qcr-8,vma-8,nuo-31,xdj1,XP_008597393.1,nuo17.8,mug190_0,Rab11b,alg-3,syb1,YJR124C,nuo78,XP_008598810.1,vma-2,XP_008599236.1,vma-3,B7H23.070,vma-1,ost3,SDH2_0,chc1,big1,msp1,XP_008600559.1,sym1,XP_008600752.1,cox13,vtc4…
GO Component	GO:0043231	Intracellular membrane-bounded organelle	192	3701	0.1	0.0013	176275.XP_008593379.1,176275.XP_008593448.1,176275.XP_008593455.1,176275.XP_008593473.1,176275.XP_008593474.1,176275.XP_008593500.1,176275.XP_008593547.1,176275.XP_008593564.1,176275.XP_008593632.1,176275.XP_008593805.1,176275.XP_008593911.1,176275.XP_008593961.1,176275.XP_008594039.1,176275.XP_008594195.1,176275.XP_008594220.1,176275.XP_008594234.1,176275.XP_008594386.1,176275.XP_008594494.1,176…	msh6,XP_008593448.1,XP_008593455.1,atp-1,rpl-11,SNT2_0,nuo-12.3,mcr1,pep,ERG25,VPS10,pcm2,XP_008594039.1,SPCC364.06,STM1,des,XP_008594386.1,XP_008594494.1,HMGB3,MAPK,SEC24_1,B13D24.010,NMD3,ppr5,UBC2,oli,XP_008594893.1,hsp78,ALTA7,XP_008594949.1,csr-1,XP_008595088.1,RSP5,XP_008595151.1,cdc48,TIM9,lys1,pgi-1,XP_008595523.1,UBA1,hH4-1_0,hsp98,ATG8,ADK1,RSM19,XP_008595813.1,ARD1_0,psi1,GPX2,XP_00859…
GO Component	GO:0005753	Mitochondrial proton-transporting ATP synthase complex	6	13	1.05	0.0015	176275.XP_008593448.1,176275.XP_008594234.1,176275.XP_008594853.1,176275.XP_008596490.1,176275.XP_008601411.1,176275.XP_008602212.1	XP_008593448.1,des,oli,ATP5E,atp-2_0,XP_008602212.1
GO Component	GO:0098803	Respiratory chain complex	6	16	0.96	0.0037	176275.XP_008596681.1,176275.XP_008598810.1,176275.XP_008600752.1,176275.XP_008601054.1,176275.XP_008601414.1,176275.XP_008602915.1	qcr-8,XP_008598810.1,XP_008600752.1,cox13,XP_008601414.1,sdh3_1
GO Component	GO:0005746	Mitochondrial respirasome	6	17	0.93	0.0046	176275.XP_008596681.1,176275.XP_008598810.1,176275.XP_008600752.1,176275.XP_008601054.1,176275.XP_008601414.1,176275.XP_008602915.1	qcr-8,XP_008598810.1,XP_008600752.1,cox13,XP_008601414.1,sdh3_1
GO Component	GO:0070069	Cytochrome complex	5	10	1.09	0.0046	176275.XP_008596681.1,176275.XP_008598810.1,176275.XP_008600752.1,176275.XP_008601054.1,176275.XP_008601414.1	qcr-8,XP_008598810.1,XP_008600752.1,cox13,XP_008601414.1
GO Component	GO:0043227	Membrane-bounded organelle	196	3919	0.09	0.0082	176275.XP_008593379.1,176275.XP_008593448.1,176275.XP_008593455.1,176275.XP_008593473.1,176275.XP_008593474.1,176275.XP_008593500.1,176275.XP_008593547.1,176275.XP_008593564.1,176275.XP_008593632.1,176275.XP_008593805.1,176275.XP_008593911.1,176275.XP_008593961.1,176275.XP_008594039.1,176275.XP_008594195.1,176275.XP_008594220.1,176275.XP_008594234.1,176275.XP_008594386.1,176275.XP_008594494.1,176…	msh6,XP_008593448.1,XP_008593455.1,atp-1,rpl-11,SNT2_0,nuo-12.3,mcr1,pep,ERG25,VPS10,pcm2,XP_008594039.1,SPCC364.06,STM1,des,XP_008594386.1,XP_008594494.1,HMGB3,MAPK,SEC24_1,B13D24.010,NTE1,NMD3,ppr5,UBC2,oli,XP_008594893.1,hsp78,ALTA7,XP_008594949.1,csr-1,XP_008595088.1,RSP5,XP_008595151.1,cdc48,TIM9,lys1,pgi-1,XP_008595523.1,UBA1,hH4-1_0,hsp98,ATG8,ADK1,RSM19,XP_008595813.1,ARD1_0,psi1,GPX2,XP_…
GO Component	GO:0045261	Proton-transporting ATP synthase complex, catalytic core F(1)	4	6	1.21	0.0088	176275.XP_008593473.1,176275.XP_008594234.1,176275.XP_008596490.1,176275.XP_008601411.1	atp-1,des,ATP5E,atp-2_0
GO Component	GO:0030659	Cytoplasmic vesicle membrane	8	48	0.61	0.0304	176275.XP_008594564.1,176275.XP_008595151.1,176275.XP_008595621.1,176275.XP_008598061.1,176275.XP_008600352.1,176275.XP_008601368.1,176275.XP_008603511.1,176275.XP_008603592.1	SEC24_1,XP_008595151.1,ATG8,syb1,chc1,XP_008601368.1,sec26,XP_008603592.1
GO Component	GO:0005751	Mitochondrial respiratory chain complex IV	3	4	1.26	0.0372	176275.XP_008598810.1,176275.XP_008601054.1,176275.XP_008601414.1	XP_008598810.1,cox13,XP_008601414.1
GO Component	GO:0000786	Nucleosome	4	11	0.95	0.0432	176275.XP_008595587.1,176275.XP_008603263.1,176275.XP_008603353.1,176275.XP_008603354.1	hH4-1_0,HTA1,hh3,XP_008603354.1
KEGG	map03010	Ribosome	50	135	0.96	2.17e-26	176275.XP_008593474.1,176275.XP_008593493.1,176275.XP_008593536.1,176275.XP_008593728.1,176275.XP_008593978.1,176275.XP_008594065.1,176275.XP_008594361.1,176275.XP_008594417.1,176275.XP_008594982.1,176275.XP_008595076.1,176275.XP_008595152.1,176275.XP_008595792.1,176275.XP_008596506.1,176275.XP_008596577.1,176275.XP_008596644.1,176275.XP_008597043.1,176275.XP_008597075.1,176275.XP_008597370.1,176…	rpl-11,p0,RPL31,RpS20,RL27A,XP_008594065.1,XP_008594361.1,RPS12,crp-7,RPS11B,RPL44,RSM19,crp-6,rpl-7,ALTA12,XP_008597043.1,RPS16,crp-15,RPL2,crp-74,RPL39,RPS15,rpl-30,XP_008598734.1,XP_008598812.1,rps602,XP_008599013.1,rpl-5,rpl44_0,RL25,rpl37,RPS4,XP_008600135.1,rrn7,XP_008600201.1,GCN1,RLA2,rpl-12,RPS1,rpl-38,XP_008601190.1,RML2,RPS18,XP_008601873.1,XP_008601895.1,rpl-3,ubi::crp-6,rps-26,RPL29,…
KEGG	map00190	Oxidative phosphorylation	32	93	0.92	5.67e-16	176275.XP_008593448.1,176275.XP_008593473.1,176275.XP_008593632.1,176275.XP_008593734.1,176275.XP_008594234.1,176275.XP_008594853.1,176275.XP_008596490.1,176275.XP_008596681.1,176275.XP_008596856.1,176275.XP_008596871.1,176275.XP_008597393.1,176275.XP_008597866.1,176275.XP_008598779.1,176275.XP_008598810.1,176275.XP_008598843.1,176275.XP_008599398.1,176275.XP_008600015.1,176275.XP_008600085.1,176…	XP_008593448.1,atp-1,pep,GDI1,des,oli,ATP5E,qcr-8,vma-8,nuo-31,XP_008597393.1,XP_008597866.1,nuo78,XP_008598810.1,vma-2,vma-3,vma-1,vma-4,SDH2_0,XP_008600559.1,XP_008600576.1,XP_008600752.1,cox13,atp-2_0,XP_008601414.1,nuo-32,XP_008602212.1,pma-1,sdh3_1,ipp-1,COX9,nuo40_1
KEGG	map01200	Carbon metabolism	23	163	0.54	5.28e-05	176275.XP_008595391.1,176275.XP_008595461.1,176275.XP_008595635.1,176275.XP_008596152.1,176275.XP_008596544.1,176275.XP_008596834.1,176275.XP_008597628.1,176275.XP_008598288.1,176275.XP_008598328.1,176275.XP_008598799.1,176275.XP_008599505.1,176275.XP_008599860.1,176275.XP_008600107.1,176275.XP_008600274.1,176275.XP_008600347.1,176275.XP_008601295.1,176275.XP_008601372.1,176275.XP_008602574.1,176…	GND2,pgi-1,XP_008595635.1,acu-6_1,TKL1,SPAC4A8.14,pyc,derI1,SPAC869.04,XP_008598799.1,cat-1,RPE1,glkA,emp-7,SDH2_0,hxkA_2,gsdA,XP_008602574.1,FDH1,XP_008602900.1,sdh3_1,KGD2,dld1
KEGG	map01100	Metabolic pathways	121	2006	0.17	0.00022	176275.XP_008593414.1,176275.XP_008593448.1,176275.XP_008593473.1,176275.XP_008593632.1,176275.XP_008593734.1,176275.XP_008593805.1,176275.XP_008593961.1,176275.XP_008594039.1,176275.XP_008594234.1,176275.XP_008594386.1,176275.XP_008594851.1,176275.XP_008594853.1,176275.XP_008594912.1,176275.XP_008595250.1,176275.XP_008595340.1,176275.XP_008595391.1,176275.XP_008595460.1,176275.XP_008595461.1,176…	SOX,XP_008593448.1,atp-1,pep,GDI1,ERG25,pcm2,XP_008594039.1,des,XP_008594386.1,tps1,oli,ALTA7,lys1,ndk1,GND2,XP_008595460.1,pgi-1,XP_008595523.1,ADK1,XP_008595635.1,npcC,ARD1_0,GPX2,XP_008596120.1,acu-6_1,ntf2,YDR109C,XP_008596319.1,ATP5E,TKL1,pmi1,qcr-8,SPAC4A8.14,vma-8,nuo-31,wos2,yjgF_1,bglA_0,XP_008597393.1,rhlG_0,XP_008597458.1,mug190_0,pyc,XP_008597866.1,alg-3,CLAH10,fabG_1,APE2_1,POT1,derI…
KEGG	map00010	Glycolysis / Gluconeogenesis	12	57	0.71	0.00041	176275.XP_008595461.1,176275.XP_008596152.1,176275.XP_008597902.1,176275.XP_008598799.1,176275.XP_008599485.1,176275.XP_008600107.1,176275.XP_008600274.1,176275.XP_008600852.1,176275.XP_008601295.1,176275.XP_008602674.1,176275.XP_008603169.1,176275.XP_008603335.1	pgi-1,acu-6_1,CLAH10,XP_008598799.1,adh-1,glkA,emp-7,adhA_0,hxkA_2,FDH1,pdcA_1,dld1
KEGG	map04141	Protein processing in endoplasmic reticulum	19	152	0.48	0.0011	176275.XP_008593495.1,176275.XP_008593576.1,176275.XP_008594564.1,176275.XP_008595201.1,176275.XP_008595376.1,176275.XP_008595897.1,176275.XP_008596170.1,176275.XP_008596299.1,176275.XP_008597055.1,176275.XP_008597224.1,176275.XP_008597414.1,176275.XP_008598905.1,176275.XP_008599236.1,176275.XP_008599835.1,176275.XP_008599942.1,176275.XP_008599986.1,176275.XP_008600166.1,176275.XP_008600267.1,176…	mas5,SSB1,SEC24_1,cdc48,hsp30_1,psi1,ntf2,tif211,xdj1,XP_008597224.1,scon-3,HSP70,XP_008599236.1,XP_008599835.1,XP_008599942.1,GCN2,hsp88,ost3,PDI
KEGG	map00030	Pentose phosphate pathway	9	37	0.77	0.0013	176275.XP_008595391.1,176275.XP_008595461.1,176275.XP_008595635.1,176275.XP_008596544.1,176275.XP_008596834.1,176275.XP_008598288.1,176275.XP_008599860.1,176275.XP_008601372.1,176275.XP_008602572.1	GND2,pgi-1,XP_008595635.1,TKL1,SPAC4A8.14,derI1,RPE1,gsdA,XP_008602572.1
KEGG	map01110	Biosynthesis of secondary metabolites	45	640	0.23	0.0087	176275.XP_008593805.1,176275.XP_008593961.1,176275.XP_008594851.1,176275.XP_008594912.1,176275.XP_008595250.1,176275.XP_008595340.1,176275.XP_008595391.1,176275.XP_008595461.1,176275.XP_008595523.1,176275.XP_008595626.1,176275.XP_008595635.1,176275.XP_008596152.1,176275.XP_008596544.1,176275.XP_008596659.1,176275.XP_008596834.1,176275.XP_008597338.1,176275.XP_008597458.1,176275.XP_008597902.1,176…	ERG25,pcm2,tps1,ALTA7,lys1,ndk1,GND2,pgi-1,XP_008595523.1,ADK1,XP_008595635.1,acu-6_1,TKL1,pmi1,SPAC4A8.14,bglA_0,XP_008597458.1,CLAH10,POT1,derI1,argx,XP_008598799.1,adh-1,cat-1,RPE1,glkA,emp-7,SDH2_0,XP_008600584.1,adhA_0,hxkA_2,XP_008601342.1,gsdA,hem14,gbeA_1,ada1,ILV2,katG,FDH1,XP_008602707.1,XP_008602900.1,sdh3_1,pdcA_1,KGD2,dld1
KEGG	map00020	Citrate cycle (TCA cycle)	7	42	0.61	0.0473	176275.XP_008596152.1,176275.XP_008597628.1,176275.XP_008600347.1,176275.XP_008602900.1,176275.XP_008602915.1,176275.XP_008603262.1,176275.XP_008603335.1	acu-6_1,pyc,SDH2_0,XP_008602900.1,sdh3_1,KGD2,dld1
COMPARTMENTS	GOCC:0005737	Cytoplasm	258	3385	0.27	4.01e-28	176275.XP_008593414.1,176275.XP_008593448.1,176275.XP_008593455.1,176275.XP_008593472.1,176275.XP_008593473.1,176275.XP_008593474.1,176275.XP_008593493.1,176275.XP_008593495.1,176275.XP_008593507.1,176275.XP_008593536.1,176275.XP_008593564.1,176275.XP_008593576.1,176275.XP_008593632.1,176275.XP_008593728.1,176275.XP_008593734.1,176275.XP_008593750.1,176275.XP_008593911.1,176275.XP_008593961.1,176…	SOX,XP_008593448.1,XP_008593455.1,XP_008593472.1,atp-1,rpl-11,p0,mas5,cct4,RPL31,mcr1,SSB1,pep,RpS20,GDI1,XP_008593750.1,VPS10,pcm2,RL27A,XP_008594039.1,XP_008594040.1,XP_008594065.1,SPCC364.06,STM1,des,XP_008594361.1,XP_008594386.1,RPS12,arc2_1,MAPK,SEC24_1,mkh1,NTE1,NMD3,ppr5,UBC2,Cbwd1,tps1,oli,eef1b,XP_008594893.1,hsp78,ALTA7,csr-1,crp-7,cot-3,RPS11B,RSP5,XP_008595151.1,RPL44,cdc48,TIM9,ndk1,…
COMPARTMENTS	GOCC:0022626	Cytosolic ribosome	44	78	1.14	4.01e-28	176275.XP_008593474.1,176275.XP_008593493.1,176275.XP_008593536.1,176275.XP_008593728.1,176275.XP_008593978.1,176275.XP_008594065.1,176275.XP_008594361.1,176275.XP_008594417.1,176275.XP_008594982.1,176275.XP_008595076.1,176275.XP_008595152.1,176275.XP_008596506.1,176275.XP_008596644.1,176275.XP_008597043.1,176275.XP_008597075.1,176275.XP_008597370.1,176275.XP_008597398.1,176275.XP_008597412.1,176…	rpl-11,p0,RPL31,RpS20,RL27A,XP_008594065.1,XP_008594361.1,RPS12,crp-7,RPS11B,RPL44,crp-6,ALTA12,XP_008597043.1,RPS16,crp-15,RPL2,crp-74,RPL39,RPS15,rpl-30,XP_008598734.1,XP_008598812.1,rps602,XP_008599013.1,rpl-5,rpl44_0,RL25,rpl37,RPS4,rrn7,RLA2,rpl-12,RPS1,rpl-38,XP_008601190.1,RPS18,XP_008601873.1,XP_008601895.1,rpl-3,ubi::crp-6,rps-26,RPL29,crp-28
COMPARTMENTS	GOCC:0044391	Ribosomal subunit	48	137	0.93	5.37e-24	176275.XP_008593474.1,176275.XP_008593493.1,176275.XP_008593536.1,176275.XP_008593728.1,176275.XP_008593978.1,176275.XP_008594065.1,176275.XP_008594361.1,176275.XP_008594417.1,176275.XP_008594982.1,176275.XP_008595076.1,176275.XP_008595152.1,176275.XP_008595792.1,176275.XP_008596506.1,176275.XP_008596644.1,176275.XP_008597043.1,176275.XP_008597075.1,176275.XP_008597183.1,176275.XP_008597370.1,176…	rpl-11,p0,RPL31,RpS20,RL27A,XP_008594065.1,XP_008594361.1,RPS12,crp-7,RPS11B,RPL44,RSM19,crp-6,ALTA12,XP_008597043.1,RPS16,MRPL27,crp-15,RPL2,crp-74,RPL39,RPS15,rpl-30,XP_008598734.1,XP_008598812.1,rps602,XP_008599013.1,rpl-5,rpl44_0,RL25,rpl37,RPS4,rrn7,XP_008600201.1,RLA2,rpl-12,RPS1,rpl-38,XP_008601190.1,RML2,RPS18,XP_008601873.1,XP_008601895.1,rpl-3,ubi::crp-6,rps-26,RPL29,crp-28
COMPARTMENTS	GOCC:0005829	Cytosol	71	390	0.65	1.13e-21	176275.XP_008593474.1,176275.XP_008593493.1,176275.XP_008593495.1,176275.XP_008593507.1,176275.XP_008593536.1,176275.XP_008593728.1,176275.XP_008593961.1,176275.XP_008593978.1,176275.XP_008594039.1,176275.XP_008594065.1,176275.XP_008594361.1,176275.XP_008594417.1,176275.XP_008594771.1,176275.XP_008594982.1,176275.XP_008595023.1,176275.XP_008595076.1,176275.XP_008595152.1,176275.XP_008595201.1,176…	rpl-11,p0,mas5,cct4,RPL31,RpS20,pcm2,RL27A,XP_008594039.1,XP_008594065.1,XP_008594361.1,RPS12,NMD3,crp-7,cot-3,RPS11B,RPL44,cdc48,hsp98,ATG8,psi1,GPX2,acu-6_1,crp-6,ALTA12,XP_008597043.1,RPS16,crp-15,RPL2,crp-74,RPL39,RPS15,pyc,rpl-30,XP_008598734.1,XP_008598799.1,XP_008598812.1,rps602,HSP70,XP_008599013.1,XP_008599335.1,rpl-5,ISU1,rpl44_0,RL25,RPE1,rpl37,GCN2,RPS4,glkA,rrn7,XP_008600175.1,FAS2,e…
COMPARTMENTS	GOCC:0005622	Intracellular	292	4875	0.16	1.42e-16	176275.XP_008593379.1,176275.XP_008593414.1,176275.XP_008593448.1,176275.XP_008593455.1,176275.XP_008593472.1,176275.XP_008593473.1,176275.XP_008593474.1,176275.XP_008593493.1,176275.XP_008593495.1,176275.XP_008593500.1,176275.XP_008593507.1,176275.XP_008593536.1,176275.XP_008593564.1,176275.XP_008593576.1,176275.XP_008593632.1,176275.XP_008593728.1,176275.XP_008593734.1,176275.XP_008593750.1,176…	msh6,SOX,XP_008593448.1,XP_008593455.1,XP_008593472.1,atp-1,rpl-11,p0,mas5,SNT2_0,cct4,RPL31,mcr1,SSB1,pep,RpS20,GDI1,XP_008593750.1,VPS10,pcm2,RL27A,XP_008594039.1,XP_008594040.1,XP_008594065.1,SPCC364.06,STM1,des,XP_008594361.1,XP_008594386.1,RPS12,XP_008594494.1,arc2_1,HMGB3,MAPK,SEC24_1,mkh1,NTE1,NMD3,ppr5,UBC2,Cbwd1,tps1,oli,eef1b,XP_008594893.1,hsp78,ALTA7,csr-1,crp-7,cot-3,RPS11B,RSP5,XP_0…
COMPARTMENTS	GOCC:0022625	Cytosolic large ribosomal subunit	24	42	1.14	2.24e-15	176275.XP_008593493.1,176275.XP_008593536.1,176275.XP_008593978.1,176275.XP_008594361.1,176275.XP_008595152.1,176275.XP_008596644.1,176275.XP_008597043.1,176275.XP_008597398.1,176275.XP_008597412.1,176275.XP_008597415.1,176275.XP_008598733.1,176275.XP_008598734.1,176275.XP_008599013.1,176275.XP_008599464.1,176275.XP_008599713.1,176275.XP_008599724.1,176275.XP_008599977.1,176275.XP_008600171.1,176…	p0,RPL31,RL27A,XP_008594361.1,RPL44,ALTA12,XP_008597043.1,RPL2,crp-74,RPL39,rpl-30,XP_008598734.1,XP_008599013.1,rpl-5,rpl44_0,RL25,rpl37,rrn7,RLA2,rpl-12,rpl-38,XP_008601873.1,rpl-3,RPL29
COMPARTMENTS	GOCC:0032991	Protein-containing complex	156	2003	0.28	3.77e-14	176275.XP_008593379.1,176275.XP_008593448.1,176275.XP_008593473.1,176275.XP_008593474.1,176275.XP_008593493.1,176275.XP_008593500.1,176275.XP_008593507.1,176275.XP_008593536.1,176275.XP_008593576.1,176275.XP_008593632.1,176275.XP_008593728.1,176275.XP_008593898.1,176275.XP_008593978.1,176275.XP_008594039.1,176275.XP_008594040.1,176275.XP_008594065.1,176275.XP_008594220.1,176275.XP_008594234.1,176…	msh6,XP_008593448.1,atp-1,rpl-11,p0,SNT2_0,cct4,RPL31,SSB1,pep,RpS20,XP_008593898.1,RL27A,XP_008594039.1,XP_008594040.1,XP_008594065.1,STM1,des,XP_008594361.1,RPS12,XP_008594494.1,arc2_1,SEC24_1,NMD3,UBC2,tps1,oli,eef1b,crp-7,RPS11B,XP_008595088.1,XP_008595151.1,RPL44,cdc48,TIM9,hH4-1_0,ATG8,TEF,RSM19,Eif4e2,XP_008595968.1,SUB2_1,pcb-4,XP_008596120.1,ntf2,cdc4,tif211,ATP5E,crp-6,rpl-7,ALTA12,qcr-…
COMPARTMENTS	GOCC:1990904	Ribonucleoprotein complex	58	404	0.54	2.41e-13	176275.XP_008593474.1,176275.XP_008593493.1,176275.XP_008593536.1,176275.XP_008593576.1,176275.XP_008593728.1,176275.XP_008593978.1,176275.XP_008594065.1,176275.XP_008594220.1,176275.XP_008594361.1,176275.XP_008594417.1,176275.XP_008594771.1,176275.XP_008594982.1,176275.XP_008595076.1,176275.XP_008595152.1,176275.XP_008595792.1,176275.XP_008596299.1,176275.XP_008596506.1,176275.XP_008596577.1,176…	rpl-11,p0,RPL31,SSB1,RpS20,RL27A,XP_008594065.1,STM1,XP_008594361.1,RPS12,NMD3,crp-7,RPS11B,RPL44,RSM19,tif211,crp-6,rpl-7,ALTA12,XP_008597043.1,RPS16,MRPL27,ARB1,crp-15,RPL2,crp-74,RPL39,RPS15,rpl-30,XP_008598734.1,XP_008598812.1,rps602,XP_008599013.1,rpl-5,rpl44_0,RL25,rpl37,RPS4,rrn7,XP_008600201.1,RLA2,rpl-12,RPS1,EIF1AY,rpl-38,XP_008601190.1,XP_008601278.1,RML2,RPS18,XP_008601873.1,XP_008601…
COMPARTMENTS	GOCC:0110165	Cellular anatomical entity	310	5627	0.13	7.74e-13	176275.XP_008593379.1,176275.XP_008593414.1,176275.XP_008593448.1,176275.XP_008593455.1,176275.XP_008593472.1,176275.XP_008593473.1,176275.XP_008593474.1,176275.XP_008593493.1,176275.XP_008593495.1,176275.XP_008593500.1,176275.XP_008593507.1,176275.XP_008593536.1,176275.XP_008593564.1,176275.XP_008593576.1,176275.XP_008593632.1,176275.XP_008593728.1,176275.XP_008593734.1,176275.XP_008593750.1,176…	msh6,SOX,XP_008593448.1,XP_008593455.1,XP_008593472.1,atp-1,rpl-11,p0,mas5,SNT2_0,cct4,RPL31,mcr1,SSB1,pep,RpS20,GDI1,XP_008593750.1,ERG25,VPS10,pcm2,RL27A,XP_008594039.1,XP_008594040.1,XP_008594065.1,SPCC364.06,STM1,des,XP_008594361.1,XP_008594386.1,RPS12,XP_008594494.1,arc2_1,HMGB3,MAPK,SEC24_1,mkh1,NTE1,dbl4,NMD3,ppr5,UBC2,Cbwd1,tps1,oli,eef1b,XP_008594893.1,hsp78,ALTA7,csr-1,crp-7,cot-3,RPS11…
COMPARTMENTS	GOCC:0015934	Large ribosomal subunit	26	77	0.92	1.5e-12	176275.XP_008593493.1,176275.XP_008593536.1,176275.XP_008593978.1,176275.XP_008594361.1,176275.XP_008595152.1,176275.XP_008596644.1,176275.XP_008597043.1,176275.XP_008597183.1,176275.XP_008597398.1,176275.XP_008597412.1,176275.XP_008597415.1,176275.XP_008598733.1,176275.XP_008598734.1,176275.XP_008599013.1,176275.XP_008599464.1,176275.XP_008599713.1,176275.XP_008599724.1,176275.XP_008599977.1,176…	p0,RPL31,RL27A,XP_008594361.1,RPL44,ALTA12,XP_008597043.1,MRPL27,RPL2,crp-74,RPL39,rpl-30,XP_008598734.1,XP_008599013.1,rpl-5,rpl44_0,RL25,rpl37,rrn7,RLA2,rpl-12,rpl-38,RML2,XP_008601873.1,rpl-3,RPL29
COMPARTMENTS	GOCC:0022627	Cytosolic small ribosomal subunit	19	33	1.15	2.98e-12	176275.XP_008593728.1,176275.XP_008594065.1,176275.XP_008594417.1,176275.XP_008594982.1,176275.XP_008595076.1,176275.XP_008596506.1,176275.XP_008597075.1,176275.XP_008597370.1,176275.XP_008597545.1,176275.XP_008598812.1,176275.XP_008598838.1,176275.XP_008600052.1,176275.XP_008600583.1,176275.XP_008601190.1,176275.XP_008601677.1,176275.XP_008601895.1,176275.XP_008602628.1,176275.XP_008602629.1,176…	RpS20,XP_008594065.1,RPS12,crp-7,RPS11B,crp-6,RPS16,crp-15,RPS15,XP_008598812.1,rps602,RPS4,RPS1,XP_008601190.1,RPS18,XP_008601895.1,ubi::crp-6,rps-26,crp-28
COMPARTMENTS	GOCC:0015935	Small ribosomal subunit	21	59	0.94	2e-10	176275.XP_008593728.1,176275.XP_008594065.1,176275.XP_008594417.1,176275.XP_008594982.1,176275.XP_008595076.1,176275.XP_008595792.1,176275.XP_008596506.1,176275.XP_008597075.1,176275.XP_008597370.1,176275.XP_008597545.1,176275.XP_008598812.1,176275.XP_008598838.1,176275.XP_008600052.1,176275.XP_008600201.1,176275.XP_008600583.1,176275.XP_008601190.1,176275.XP_008601677.1,176275.XP_008601895.1,176…	RpS20,XP_008594065.1,RPS12,crp-7,RPS11B,RSM19,crp-6,RPS16,crp-15,RPS15,XP_008598812.1,rps602,RPS4,XP_008600201.1,RPS1,XP_008601190.1,RPS18,XP_008601895.1,ubi::crp-6,rps-26,crp-28
COMPARTMENTS	GOCC:0043229	Intracellular organelle	219	3706	0.16	4.6e-09	176275.XP_008593379.1,176275.XP_008593414.1,176275.XP_008593448.1,176275.XP_008593455.1,176275.XP_008593473.1,176275.XP_008593474.1,176275.XP_008593493.1,176275.XP_008593500.1,176275.XP_008593536.1,176275.XP_008593564.1,176275.XP_008593632.1,176275.XP_008593728.1,176275.XP_008593750.1,176275.XP_008593911.1,176275.XP_008593978.1,176275.XP_008594039.1,176275.XP_008594040.1,176275.XP_008594065.1,176…	msh6,SOX,XP_008593448.1,XP_008593455.1,atp-1,rpl-11,p0,SNT2_0,RPL31,mcr1,pep,RpS20,XP_008593750.1,VPS10,RL27A,XP_008594039.1,XP_008594040.1,XP_008594065.1,des,XP_008594361.1,XP_008594386.1,RPS12,XP_008594494.1,arc2_1,HMGB3,MAPK,SEC24_1,NTE1,ppr5,UBC2,Cbwd1,oli,XP_008594893.1,hsp78,ALTA7,crp-7,RPS11B,RSP5,XP_008595151.1,RPL44,cdc48,TIM9,lys1,ndk1,XP_008595523.1,XP_008595529.1,UBA1,VPS21,hH4-1_0,hs…
COMPARTMENTS	GOCC:0043226	Organelle	224	3849	0.15	8.99e-09	176275.XP_008593379.1,176275.XP_008593414.1,176275.XP_008593448.1,176275.XP_008593455.1,176275.XP_008593473.1,176275.XP_008593474.1,176275.XP_008593493.1,176275.XP_008593500.1,176275.XP_008593536.1,176275.XP_008593564.1,176275.XP_008593632.1,176275.XP_008593728.1,176275.XP_008593750.1,176275.XP_008593805.1,176275.XP_008593911.1,176275.XP_008593978.1,176275.XP_008594039.1,176275.XP_008594040.1,176…	msh6,SOX,XP_008593448.1,XP_008593455.1,atp-1,rpl-11,p0,SNT2_0,RPL31,mcr1,pep,RpS20,XP_008593750.1,ERG25,VPS10,RL27A,XP_008594039.1,XP_008594040.1,XP_008594065.1,des,XP_008594361.1,XP_008594386.1,RPS12,XP_008594494.1,arc2_1,HMGB3,MAPK,SEC24_1,NTE1,ppr5,UBC2,Cbwd1,oli,XP_008594893.1,hsp78,ALTA7,crp-7,RPS11B,XP_008595088.1,RSP5,XP_008595151.1,RPL44,cdc48,TIM9,lys1,ndk1,XP_008595523.1,XP_008595529.1,…
COMPARTMENTS	GOCC:0098800	Inner mitochondrial membrane protein complex	20	75	0.81	4.09e-08	176275.XP_008593448.1,176275.XP_008593473.1,176275.XP_008594234.1,176275.XP_008594853.1,176275.XP_008596490.1,176275.XP_008596871.1,176275.XP_008597393.1,176275.XP_008598779.1,176275.XP_008598810.1,176275.XP_008600347.1,176275.XP_008600752.1,176275.XP_008601054.1,176275.XP_008601411.1,176275.XP_008601414.1,176275.XP_008601587.1,176275.XP_008602002.1,176275.XP_008602212.1,176275.XP_008602915.1,176…	XP_008593448.1,atp-1,des,oli,ATP5E,nuo-31,XP_008597393.1,nuo78,XP_008598810.1,SDH2_0,XP_008600752.1,cox13,atp-2_0,XP_008601414.1,ada1,nuo-32,XP_008602212.1,sdh3_1,COX9,nuo40_1
COMPARTMENTS	GOCC:0043232	Intracellular non-membrane-bounded organelle	79	926	0.32	7.68e-08	176275.XP_008593474.1,176275.XP_008593493.1,176275.XP_008593500.1,176275.XP_008593536.1,176275.XP_008593728.1,176275.XP_008593978.1,176275.XP_008594040.1,176275.XP_008594065.1,176275.XP_008594361.1,176275.XP_008594417.1,176275.XP_008594494.1,176275.XP_008594520.1,176275.XP_008594788.1,176275.XP_008594803.1,176275.XP_008594982.1,176275.XP_008595076.1,176275.XP_008595152.1,176275.XP_008595587.1,176…	rpl-11,p0,SNT2_0,RPL31,RpS20,RL27A,XP_008594040.1,XP_008594065.1,XP_008594361.1,RPS12,XP_008594494.1,arc2_1,UBC2,Cbwd1,crp-7,RPS11B,RPL44,hH4-1_0,RSM19,psi1,XP_008595968.1,cdc4,crp-6,rpl-7,ALTA12,XP_008597043.1,RPS16,DBP2,MRPL27,OBAP1B,crp-15,RPL2,crp-74,RPL39,RPS15,ies4,act_1,rpl-30,XP_008598734.1,XP_008598812.1,rps602,Papd5,XP_008599013.1,rpl-5,rpl44_0,ksp1,RL25,rpl37,RPS4,rrn7,XP_008600201.1,S…
COMPARTMENTS	GOCC:0098798	Mitochondrial protein complex	28	174	0.59	3.37e-07	176275.XP_008593448.1,176275.XP_008593473.1,176275.XP_008593632.1,176275.XP_008594234.1,176275.XP_008594853.1,176275.XP_008595201.1,176275.XP_008595219.1,176275.XP_008595792.1,176275.XP_008596490.1,176275.XP_008596871.1,176275.XP_008597183.1,176275.XP_008597393.1,176275.XP_008598779.1,176275.XP_008598810.1,176275.XP_008600201.1,176275.XP_008600347.1,176275.XP_008600752.1,176275.XP_008601054.1,176…	XP_008593448.1,atp-1,pep,des,oli,cdc48,TIM9,RSM19,ATP5E,nuo-31,MRPL27,XP_008597393.1,nuo78,XP_008598810.1,XP_008600201.1,SDH2_0,XP_008600752.1,cox13,RML2,atp-2_0,XP_008601414.1,ada1,nuo-32,XP_008602212.1,sdh3_1,KGD2,COX9,nuo40_1
COMPARTMENTS	GOCC:0005740	Mitochondrial envelope	34	258	0.51	7.17e-07	176275.XP_008593448.1,176275.XP_008593473.1,176275.XP_008593564.1,176275.XP_008594234.1,176275.XP_008594853.1,176275.XP_008595201.1,176275.XP_008595219.1,176275.XP_008595340.1,176275.XP_008595626.1,176275.XP_008595630.1,176275.XP_008595912.1,176275.XP_008596490.1,176275.XP_008596871.1,176275.XP_008597055.1,176275.XP_008597393.1,176275.XP_008598779.1,176275.XP_008598810.1,176275.XP_008599415.1,176…	XP_008593448.1,atp-1,mcr1,des,oli,cdc48,TIM9,ndk1,ADK1,SOD1,GPX2,ATP5E,nuo-31,xdj1,XP_008597393.1,nuo78,XP_008598810.1,B7H23.070,SDH2_0,msp1,XP_008600752.1,cox13,CYM1_0,atp-2_0,XP_008601414.1,XP_008601514.1,ada1,aac,nuo-32,XP_008602212.1,sdh3_1,mpc2,COX9,nuo40_1
COMPARTMENTS	GOCC:0016469	Proton-transporting two-sector ATPase complex	12	29	1	1.79e-06	176275.XP_008593448.1,176275.XP_008593473.1,176275.XP_008594234.1,176275.XP_008594853.1,176275.XP_008596490.1,176275.XP_008596856.1,176275.XP_008598843.1,176275.XP_008599398.1,176275.XP_008600015.1,176275.XP_008600085.1,176275.XP_008601411.1,176275.XP_008602212.1	XP_008593448.1,atp-1,des,oli,ATP5E,vma-8,vma-2,vma-3,vma-1,vma-4,atp-2_0,XP_008602212.1
COMPARTMENTS	GOCC:0098796	Membrane protein complex	40	358	0.44	2.2e-06	176275.XP_008593448.1,176275.XP_008593473.1,176275.XP_008594234.1,176275.XP_008594564.1,176275.XP_008594853.1,176275.XP_008595088.1,176275.XP_008595151.1,176275.XP_008595201.1,176275.XP_008596490.1,176275.XP_008596681.1,176275.XP_008596856.1,176275.XP_008596871.1,176275.XP_008597224.1,176275.XP_008597393.1,176275.XP_008598061.1,176275.XP_008598179.1,176275.XP_008598779.1,176275.XP_008598810.1,176…	XP_008593448.1,atp-1,des,SEC24_1,oli,XP_008595088.1,XP_008595151.1,cdc48,ATP5E,qcr-8,vma-8,nuo-31,XP_008597224.1,XP_008597393.1,syb1,act_1,nuo78,XP_008598810.1,vma-2,NBR1,vma-3,vma-1,vma-4,ost3,SDH2_0,chc1,XP_008600752.1,cox13,atp-2_0,XP_008601414.1,OLA1,ada1,nuo-32,XP_008602212.1,sdh3_1,XP_008603429.1,COX9,sec26,XP_008603592.1,nuo40_1
COMPARTMENTS	GOCC:0098803	Respiratory chain complex	13	39	0.91	3.5e-06	176275.XP_008596681.1,176275.XP_008596871.1,176275.XP_008597393.1,176275.XP_008598779.1,176275.XP_008598810.1,176275.XP_008600347.1,176275.XP_008600752.1,176275.XP_008601054.1,176275.XP_008601414.1,176275.XP_008602002.1,176275.XP_008602915.1,176275.XP_008603440.1,176275.XP_008603663.1	qcr-8,nuo-31,XP_008597393.1,nuo78,XP_008598810.1,SDH2_0,XP_008600752.1,cox13,XP_008601414.1,nuo-32,sdh3_1,COX9,nuo40_1
COMPARTMENTS	GOCC:0005746	Mitochondrial respirasome	12	33	0.95	4.75e-06	176275.XP_008596871.1,176275.XP_008597393.1,176275.XP_008598779.1,176275.XP_008598810.1,176275.XP_008600347.1,176275.XP_008600752.1,176275.XP_008601054.1,176275.XP_008601414.1,176275.XP_008602002.1,176275.XP_008602915.1,176275.XP_008603440.1,176275.XP_008603663.1	nuo-31,XP_008597393.1,nuo78,XP_008598810.1,SDH2_0,XP_008600752.1,cox13,XP_008601414.1,nuo-32,sdh3_1,COX9,nuo40_1
COMPARTMENTS	GOCC:0031967	Organelle envelope	36	320	0.44	7.84e-06	176275.XP_008593448.1,176275.XP_008593473.1,176275.XP_008593564.1,176275.XP_008594234.1,176275.XP_008594853.1,176275.XP_008595201.1,176275.XP_008595219.1,176275.XP_008595340.1,176275.XP_008595626.1,176275.XP_008595630.1,176275.XP_008595912.1,176275.XP_008596170.1,176275.XP_008596490.1,176275.XP_008596871.1,176275.XP_008597055.1,176275.XP_008597393.1,176275.XP_008598779.1,176275.XP_008598810.1,176…	XP_008593448.1,atp-1,mcr1,des,oli,cdc48,TIM9,ndk1,ADK1,SOD1,GPX2,ntf2,ATP5E,nuo-31,xdj1,XP_008597393.1,nuo78,XP_008598810.1,B7H23.070,SDH2_0,msp1,XP_008600752.1,cox13,CYM1_0,atp-2_0,XP_008601414.1,XP_008601514.1,ada1,aac,nuo-32,XP_008602212.1,sdh3_1,mpc2,XP_008603429.1,COX9,nuo40_1
COMPARTMENTS	GOCC:0005743	Mitochondrial inner membrane	23	153	0.56	1.6e-05	176275.XP_008593448.1,176275.XP_008593473.1,176275.XP_008594234.1,176275.XP_008594853.1,176275.XP_008596490.1,176275.XP_008596871.1,176275.XP_008597393.1,176275.XP_008598779.1,176275.XP_008598810.1,176275.XP_008600347.1,176275.XP_008600533.1,176275.XP_008600752.1,176275.XP_008601054.1,176275.XP_008601411.1,176275.XP_008601414.1,176275.XP_008601514.1,176275.XP_008601587.1,176275.XP_008601894.1,176…	XP_008593448.1,atp-1,des,oli,ATP5E,nuo-31,XP_008597393.1,nuo78,XP_008598810.1,SDH2_0,msp1,XP_008600752.1,cox13,atp-2_0,XP_008601414.1,XP_008601514.1,ada1,aac,nuo-32,XP_008602212.1,sdh3_1,COX9,nuo40_1
COMPARTMENTS	GOCC:0031966	Mitochondrial membrane	28	219	0.49	1.73e-05	176275.XP_008593448.1,176275.XP_008593473.1,176275.XP_008593564.1,176275.XP_008594234.1,176275.XP_008594853.1,176275.XP_008595201.1,176275.XP_008596490.1,176275.XP_008596871.1,176275.XP_008597055.1,176275.XP_008597393.1,176275.XP_008598779.1,176275.XP_008598810.1,176275.XP_008599415.1,176275.XP_008600347.1,176275.XP_008600533.1,176275.XP_008600752.1,176275.XP_008601054.1,176275.XP_008601411.1,176…	XP_008593448.1,atp-1,mcr1,des,oli,cdc48,ATP5E,nuo-31,xdj1,XP_008597393.1,nuo78,XP_008598810.1,B7H23.070,SDH2_0,msp1,XP_008600752.1,cox13,atp-2_0,XP_008601414.1,XP_008601514.1,ada1,aac,nuo-32,XP_008602212.1,sdh3_1,mpc2,COX9,nuo40_1
COMPARTMENTS	GOCC:0033178	Proton-transporting two-sector ATPase complex, catalytic domain	8	13	1.18	2.55e-05	176275.XP_008593473.1,176275.XP_008594234.1,176275.XP_008596490.1,176275.XP_008596856.1,176275.XP_008598843.1,176275.XP_008600015.1,176275.XP_008600085.1,176275.XP_008601411.1	atp-1,des,ATP5E,vma-8,vma-2,vma-1,vma-4,atp-2_0
COMPARTMENTS	GOCC:0005739	Mitochondrion	57	728	0.28	0.00015	176275.XP_008593448.1,176275.XP_008593473.1,176275.XP_008593564.1,176275.XP_008593632.1,176275.XP_008594039.1,176275.XP_008594234.1,176275.XP_008594386.1,176275.XP_008594777.1,176275.XP_008594853.1,176275.XP_008594894.1,176275.XP_008595201.1,176275.XP_008595219.1,176275.XP_008595340.1,176275.XP_008595626.1,176275.XP_008595630.1,176275.XP_008595792.1,176275.XP_008595912.1,176275.XP_008596490.1,176…	XP_008593448.1,atp-1,mcr1,pep,XP_008594039.1,des,XP_008594386.1,ppr5,oli,hsp78,cdc48,TIM9,ndk1,ADK1,SOD1,RSM19,GPX2,ATP5E,qcr-8,nuo-31,xdj1,MRPL27,XP_008597393.1,CLAH10,pep-4,nuo78,XP_008598810.1,yjgF_0,B7H23.070,ISU1,XP_008600135.1,XP_008600201.1,SDH2_0,msp1,XP_008600752.1,cox13,CYM1_0,RML2,atp-2_0,XP_008601414.1,XP_008601514.1,ada1,aac,ILV2,nuo-32,XP_008602199.1,XP_008602212.1,FDH1,XP_008602765…
COMPARTMENTS	GOCC:0005753	Mitochondrial proton-transporting ATP synthase complex	7	15	1.06	0.00049	176275.XP_008593448.1,176275.XP_008593473.1,176275.XP_008594234.1,176275.XP_008594853.1,176275.XP_008596490.1,176275.XP_008601411.1,176275.XP_008602212.1	XP_008593448.1,atp-1,des,oli,ATP5E,atp-2_0,XP_008602212.1
COMPARTMENTS	GOCC:0031090	Organelle membrane	49	616	0.29	0.00049	176275.XP_008593448.1,176275.XP_008593473.1,176275.XP_008593564.1,176275.XP_008593805.1,176275.XP_008594234.1,176275.XP_008594564.1,176275.XP_008594853.1,176275.XP_008595088.1,176275.XP_008595151.1,176275.XP_008595201.1,176275.XP_008595621.1,176275.XP_008596490.1,176275.XP_008596856.1,176275.XP_008596871.1,176275.XP_008597055.1,176275.XP_008597224.1,176275.XP_008597393.1,176275.XP_008598292.1,176…	XP_008593448.1,atp-1,mcr1,ERG25,des,SEC24_1,oli,XP_008595088.1,XP_008595151.1,cdc48,ATG8,ATP5E,vma-8,nuo-31,xdj1,XP_008597224.1,XP_008597393.1,YJR124C,nuo78,XP_008598810.1,vma-2,XP_008599236.1,B7H23.070,vma-1,vma-4,ost3,SDH2_0,big1,msp1,XP_008600752.1,cox13,vtc4_1,XP_008601368.1,atp-2_0,XP_008601414.1,XP_008601514.1,ada1,aac,nuo-32,XP_008602212.1,sdh3_1,mpc2,vcx1_0,ATG4,XP_008603429.1,COX9,sec26,…
COMPARTMENTS	GOCC:1990204	Oxidoreductase complex	14	85	0.6	0.00097	176275.XP_008596681.1,176275.XP_008596871.1,176275.XP_008597393.1,176275.XP_008598779.1,176275.XP_008599335.1,176275.XP_008599505.1,176275.XP_008600135.1,176275.XP_008600347.1,176275.XP_008600752.1,176275.XP_008602002.1,176275.XP_008602915.1,176275.XP_008603262.1,176275.XP_008603429.1,176275.XP_008603663.1	qcr-8,nuo-31,XP_008597393.1,nuo78,XP_008599335.1,cat-1,XP_008600135.1,SDH2_0,XP_008600752.1,nuo-32,sdh3_1,KGD2,XP_008603429.1,nuo40_1
COMPARTMENTS	GOCC:0070069	Cytochrome complex	6	13	1.05	0.0019	176275.XP_008596681.1,176275.XP_008598810.1,176275.XP_008600752.1,176275.XP_008601054.1,176275.XP_008601414.1,176275.XP_008603440.1	qcr-8,XP_008598810.1,XP_008600752.1,cox13,XP_008601414.1,COX9
COMPARTMENTS	GOCC:0000275	Mitochondrial proton-transporting ATP synthase complex, catalytic sector F(1)	4	6	1.21	0.0122	176275.XP_008593473.1,176275.XP_008594234.1,176275.XP_008596490.1,176275.XP_008601411.1	atp-1,des,ATP5E,atp-2_0
COMPARTMENTS	GOCC:0005751	Mitochondrial respiratory chain complex IV	4	6	1.21	0.0122	176275.XP_008598810.1,176275.XP_008601054.1,176275.XP_008601414.1,176275.XP_008603440.1	XP_008598810.1,cox13,XP_008601414.1,COX9
COMPARTMENTS	GOCC:0000221	Vacuolar proton-transporting V-type ATPase, V1 domain	4	7	1.14	0.0168	176275.XP_008596856.1,176275.XP_008598843.1,176275.XP_008600015.1,176275.XP_008600085.1	vma-8,vma-2,vma-1,vma-4
COMPARTMENTS	GOCC:0033176	Proton-transporting V-type ATPase complex	5	14	0.94	0.0174	176275.XP_008596856.1,176275.XP_008598843.1,176275.XP_008599398.1,176275.XP_008600015.1,176275.XP_008600085.1	vma-8,vma-2,vma-3,vma-1,vma-4
COMPARTMENTS	GOCC:0005747	Mitochondrial respiratory chain complex I	5	17	0.86	0.0343	176275.XP_008596871.1,176275.XP_008597393.1,176275.XP_008598779.1,176275.XP_008602002.1,176275.XP_008603663.1	nuo-31,XP_008597393.1,nuo78,nuo-32,nuo40_1

## Sheet: 72h
Category	Term ID	Term description	Observed gene count	Background gene count	Strength	False discovery rate	Matching proteins in your network (IDs)	Matching proteins in your network (labels)
GO Process	GO:0006412	Translation	78	261	0.67	3.16e-22	176275.XP_008593474.1,176275.XP_008593493.1,176275.XP_008593536.1,176275.XP_008593576.1,176275.XP_008593627.1,176275.XP_008593728.1,176275.XP_008593978.1,176275.XP_008594065.1,176275.XP_008594220.1,176275.XP_008594361.1,176275.XP_008594417.1,176275.XP_008594527.1,176275.XP_008594777.1,176275.XP_008594888.1,176275.XP_008594895.1,176275.XP_008594982.1,176275.XP_008594990.1,176275.XP_008595023.1,176…	rpl-11,p0,RPL31,SSB1,msk1,RpS20,RL27A,XP_008594065.1,STM1,XP_008594361.1,RPS12,RPS13,ppr5,eef1b,RPL6B,crp-7,RPL23B,cot-3,RPS11B,RPL44,XP_008595380.1,TEF,RSM19,psi1,tif211,crp-6,nip-1,ALTA12,XP_008596664.1,XP_008596807.1,RPS0,yml6,XP_008597043.1,crp-63,RPS16,MRPL27,RPL2,crp-74,RPL39,grs1,RPS15,XP_008597654.1,XP_008598734.1,XP_008598812.1,RPS8B,rps602,rsm7,XP_008599013.1,TIF32,rpl-5,TEF3,rpl44_0,RL…
GO Process	GO:0006518	Peptide metabolic process	86	324	0.61	4.06e-22	176275.XP_008593474.1,176275.XP_008593493.1,176275.XP_008593536.1,176275.XP_008593576.1,176275.XP_008593627.1,176275.XP_008593728.1,176275.XP_008593978.1,176275.XP_008594065.1,176275.XP_008594220.1,176275.XP_008594361.1,176275.XP_008594417.1,176275.XP_008594527.1,176275.XP_008594777.1,176275.XP_008594888.1,176275.XP_008594895.1,176275.XP_008594982.1,176275.XP_008594990.1,176275.XP_008595023.1,176…	rpl-11,p0,RPL31,SSB1,msk1,RpS20,RL27A,XP_008594065.1,STM1,XP_008594361.1,RPS12,RPS13,ppr5,eef1b,RPL6B,crp-7,RPL23B,cot-3,RPS11B,RPL44,XP_008595380.1,gto2,TEF,RSM19,psi1,XP_008595993.1,tif211,crp-6,nip-1,ALTA12,XP_008596664.1,XP_008596807.1,RPS0,yml6,XP_008597043.1,crp-63,RPS16,MRPL27,RPL2,crp-74,RPL39,grs1,RPS15,XP_008597654.1,APE2_1,XP_008598734.1,XP_008598812.1,RPS8B,rps602,rsm7,XP_008599013.1,…
GO Process	GO:0043604	Amide biosynthetic process	83	324	0.6	1.11e-20	176275.XP_008593474.1,176275.XP_008593493.1,176275.XP_008593536.1,176275.XP_008593576.1,176275.XP_008593627.1,176275.XP_008593728.1,176275.XP_008593978.1,176275.XP_008594065.1,176275.XP_008594220.1,176275.XP_008594361.1,176275.XP_008594417.1,176275.XP_008594527.1,176275.XP_008594777.1,176275.XP_008594888.1,176275.XP_008594895.1,176275.XP_008594982.1,176275.XP_008594990.1,176275.XP_008595023.1,176…	rpl-11,p0,RPL31,SSB1,msk1,RpS20,RL27A,XP_008594065.1,STM1,XP_008594361.1,RPS12,RPS13,ppr5,eef1b,RPL6B,crp-7,RPL23B,cot-3,RPS11B,SPBC839.16,RPL44,PDA1,XP_008595380.1,TEF,RSM19,psi1,tif211,crp-6,nip-1,ALTA12,XP_008596664.1,XP_008596807.1,RPS0,yml6,XP_008597043.1,crp-63,RPS16,MRPL27,RPL2,crp-74,RPL39,grs1,RPS15,XP_008597654.1,XP_008598734.1,XP_008598812.1,RPS8B,rps602,rsm7,XP_008599013.1,TIF32,ASN2,…
GO Process	GO:0043603	Cellular amide metabolic process	95	428	0.54	3.05e-20	176275.XP_008593474.1,176275.XP_008593493.1,176275.XP_008593536.1,176275.XP_008593576.1,176275.XP_008593627.1,176275.XP_008593728.1,176275.XP_008593978.1,176275.XP_008594065.1,176275.XP_008594220.1,176275.XP_008594361.1,176275.XP_008594417.1,176275.XP_008594527.1,176275.XP_008594777.1,176275.XP_008594888.1,176275.XP_008594895.1,176275.XP_008594982.1,176275.XP_008594990.1,176275.XP_008595023.1,176…	rpl-11,p0,RPL31,SSB1,msk1,RpS20,RL27A,XP_008594065.1,STM1,XP_008594361.1,RPS12,RPS13,ppr5,eef1b,RPL6B,crp-7,RPL23B,cot-3,RPS11B,SPBC839.16,RPL44,PDA1,XP_008595380.1,gto2,TEF,RSM19,psi1,XP_008595993.1,tif211,crp-6,nip-1,ALTA12,XP_008596664.1,XP_008596807.1,RPS0,yml6,XP_008597043.1,crp-63,RPS16,MRPL27,RPL2,crp-74,RPL39,grs1,RPS15,XP_008597654.1,APE2_1,UREG,XP_008598734.1,XP_008598812.1,RPS8B,rps602…
GO Process	GO:0009987	Cellular process	458	5240	0.13	2.64e-17	176275.XP_008593409.1,176275.XP_008593414.1,176275.XP_008593447.1,176275.XP_008593448.1,176275.XP_008593455.1,176275.XP_008593472.1,176275.XP_008593473.1,176275.XP_008593474.1,176275.XP_008593493.1,176275.XP_008593495.1,176275.XP_008593500.1,176275.XP_008593507.1,176275.XP_008593536.1,176275.XP_008593564.1,176275.XP_008593576.1,176275.XP_008593627.1,176275.XP_008593632.1,176275.XP_008593670.1,176…	VAOA,SOX,stt3,XP_008593448.1,XP_008593455.1,XP_008593472.1,atp-1,rpl-11,p0,mas5,SNT2_0,cct4,RPL31,mcr1,SSB1,msk1,pep,XP_008593670.1,RpS20,GDI1,nca2,ERG25,XP_008593926.1,lkh1_2,HQD2_0,RL27A,NDUFA13,XP_008594039.1,XP_008594040.1,XP_008594065.1,Wdr26,kapA,pot1,XP_008594151.1,SPCC364.06,STM1,des,wis4,OBPA,sut1_1,XP_008594361.1,XP_008594386.1,snf21,RPS12,XP_008594463.1,pup1,XP_008594494.1,rax2,arc2_1,…
GO Process	GO:0002181	Cytoplasmic translation	37	75	0.88	1.29e-15	176275.XP_008593493.1,176275.XP_008593536.1,176275.XP_008593576.1,176275.XP_008593728.1,176275.XP_008594417.1,176275.XP_008594527.1,176275.XP_008594895.1,176275.XP_008594990.1,176275.XP_008595076.1,176275.XP_008595380.1,176275.XP_008596299.1,176275.XP_008596575.1,176275.XP_008596644.1,176275.XP_008596664.1,176275.XP_008597043.1,176275.XP_008597398.1,176275.XP_008597545.1,176275.XP_008598734.1,176…	p0,RPL31,SSB1,RpS20,RPS12,RPS13,RPL6B,RPL23B,RPS11B,XP_008595380.1,tif211,nip-1,ALTA12,XP_008596664.1,XP_008597043.1,RPL2,RPS15,XP_008598734.1,XP_008598812.1,RPS8B,XP_008599013.1,TIF32,rpl44_0,RL25,RPS4,RLA2,RPS9,EIF1AY,XP_008601190.1,RPS18,XP_008601873.1,XP_008601895.1,rpl22,TMA46,RPL14A,RPL29,XP_008603444.1
GO Process	GO:0044271	Cellular nitrogen compound biosynthetic process	116	739	0.39	9.6e-15	176275.XP_008593448.1,176275.XP_008593473.1,176275.XP_008593474.1,176275.XP_008593493.1,176275.XP_008593536.1,176275.XP_008593576.1,176275.XP_008593627.1,176275.XP_008593670.1,176275.XP_008593728.1,176275.XP_008593978.1,176275.XP_008594065.1,176275.XP_008594220.1,176275.XP_008594234.1,176275.XP_008594361.1,176275.XP_008594401.1,176275.XP_008594417.1,176275.XP_008594525.1,176275.XP_008594527.1,176…	XP_008593448.1,atp-1,rpl-11,p0,RPL31,SSB1,msk1,XP_008593670.1,RpS20,RL27A,XP_008594065.1,STM1,des,XP_008594361.1,snf21,RPS12,Ogg1,RPS13,ppr5,oli,eef1b,RPL6B,crp-7,RPL23B,cot-3,RPS11B,SPBC839.16,RPL44,PDA1,ndk1,XP_008595380.1,hH4-1_0,ADK1,TEF,RSM19,psi1,XP_008596120.1,tif211,ATP5E,crp-6,nip-1,ALTA12,XP_008596664.1,XP_008596807.1,SPAC4A8.14,RPS0,yml6,XP_008597043.1,crp-63,RPS16,MRPL27,nmt1_0,INO80,…
GO Process	GO:1901566	Organonitrogen compound biosynthetic process	114	770	0.36	7.54e-13	176275.XP_008593447.1,176275.XP_008593448.1,176275.XP_008593473.1,176275.XP_008593474.1,176275.XP_008593493.1,176275.XP_008593536.1,176275.XP_008593576.1,176275.XP_008593627.1,176275.XP_008593670.1,176275.XP_008593728.1,176275.XP_008593978.1,176275.XP_008594065.1,176275.XP_008594220.1,176275.XP_008594234.1,176275.XP_008594361.1,176275.XP_008594417.1,176275.XP_008594527.1,176275.XP_008594777.1,176…	stt3,XP_008593448.1,atp-1,rpl-11,p0,RPL31,SSB1,msk1,XP_008593670.1,RpS20,RL27A,XP_008594065.1,STM1,des,XP_008594361.1,RPS12,RPS13,ppr5,oli,eef1b,RPL6B,crp-7,RPL23B,cot-3,RPS11B,SPBC839.16,RPL44,PDA1,ndk1,XP_008595380.1,ADK1,TEF,RSM19,psi1,XP_008596120.1,tif211,ATP5E,crp-6,nip-1,ALTA12,XP_008596664.1,XP_008596807.1,RPS0,yml6,XP_008597043.1,tyr1_1,crp-63,RPS16,MRPL27,nmt1_0,RPL2,crp-74,RPL39,grs1,a…
GO Process	GO:0046034	ATP metabolic process	29	65	0.84	3.3e-11	176275.XP_008593448.1,176275.XP_008593473.1,176275.XP_008594234.1,176275.XP_008594853.1,176275.XP_008595187.1,176275.XP_008595461.1,176275.XP_008595626.1,176275.XP_008596490.1,176275.XP_008596681.1,176275.XP_008596703.1,176275.XP_008597427.1,176275.XP_008598799.1,176275.XP_008598810.1,176275.XP_008598843.1,176275.XP_008599317.1,176275.XP_008600015.1,176275.XP_008600107.1,176275.XP_008600274.1,176…	XP_008593448.1,atp-1,des,oli,PDA1,pgi-1,ADK1,ATP5E,qcr-8,nuo-51,lbsA,XP_008598799.1,XP_008598810.1,vma-2,tpi-1,vma-1,glkA,emp-7,XP_008600559.1,XP_008600752.1,cox13,hxkA_2,atp-2_0,XP_008601414.1,cox-4,XP_008602212.1,sdh3_1,atp7,COX9
GO Process	GO:0034645	Cellular macromolecule biosynthetic process	98	674	0.35	2.18e-10	176275.XP_008593447.1,176275.XP_008593474.1,176275.XP_008593493.1,176275.XP_008593536.1,176275.XP_008593576.1,176275.XP_008593627.1,176275.XP_008593728.1,176275.XP_008593978.1,176275.XP_008594065.1,176275.XP_008594220.1,176275.XP_008594361.1,176275.XP_008594401.1,176275.XP_008594417.1,176275.XP_008594525.1,176275.XP_008594527.1,176275.XP_008594777.1,176275.XP_008594888.1,176275.XP_008594895.1,176…	stt3,rpl-11,p0,RPL31,SSB1,msk1,RpS20,RL27A,XP_008594065.1,STM1,XP_008594361.1,snf21,RPS12,Ogg1,RPS13,ppr5,eef1b,RPL6B,crp-7,RPL23B,cot-3,RPS11B,RPL44,XP_008595380.1,hH4-1_0,TEF,RSM19,psi1,tif211,crp-6,nip-1,ALTA12,XP_008596664.1,XP_008596807.1,RPS0,yml6,XP_008597043.1,crp-63,RPS16,MRPL27,XP_008597224.1,INO80,RPL2,crp-74,RPL39,grs1,alg-11,RPS15,XP_008597654.1,toa2,bik5_6,tbpA_0,XP_008598734.1,XP_0…
GO Process	GO:0044267	Cellular protein metabolic process	133	1062	0.29	2.18e-10	176275.XP_008593447.1,176275.XP_008593474.1,176275.XP_008593493.1,176275.XP_008593500.1,176275.XP_008593536.1,176275.XP_008593576.1,176275.XP_008593627.1,176275.XP_008593632.1,176275.XP_008593728.1,176275.XP_008593931.1,176275.XP_008593978.1,176275.XP_008594065.1,176275.XP_008594097.1,176275.XP_008594220.1,176275.XP_008594256.1,176275.XP_008594361.1,176275.XP_008594417.1,176275.XP_008594465.1,176…	stt3,rpl-11,p0,SNT2_0,RPL31,SSB1,msk1,pep,RpS20,lkh1_2,RL27A,XP_008594065.1,Wdr26,STM1,wis4,XP_008594361.1,RPS12,pup1,RPS13,MAPK,uch2_0,mkh1,ppr5,UBC2,eef1b,RPL6B,csr-1,crp-7,RPL23B,cot-3,RPS11B,RPL44,XP_008595380.1,gad8,XP_008595529.1,UBA1,TEF,RSM19,ssp1,psi1,pcb-4,XP_008595993.1,tra1,wc-1_0,Zfand1,tif211,XP_008596473.1,crp-6,nip-1,ALTA12,slt2,XP_008596664.1,XP_008596807.1,XP_008596815.1,RPS0,VP…
GO Process	GO:0044237	Cellular metabolic process	299	3234	0.16	2.3e-10	176275.XP_008593409.1,176275.XP_008593414.1,176275.XP_008593447.1,176275.XP_008593448.1,176275.XP_008593472.1,176275.XP_008593473.1,176275.XP_008593474.1,176275.XP_008593493.1,176275.XP_008593500.1,176275.XP_008593536.1,176275.XP_008593564.1,176275.XP_008593576.1,176275.XP_008593627.1,176275.XP_008593632.1,176275.XP_008593670.1,176275.XP_008593728.1,176275.XP_008593804.1,176275.XP_008593805.1,176…	VAOA,SOX,stt3,XP_008593448.1,XP_008593472.1,atp-1,rpl-11,p0,SNT2_0,RPL31,mcr1,SSB1,msk1,pep,XP_008593670.1,RpS20,nca2,ERG25,XP_008593926.1,lkh1_2,HQD2_0,RL27A,NDUFA13,XP_008594039.1,XP_008594065.1,Wdr26,pot1,STM1,des,wis4,OBPA,XP_008594361.1,XP_008594386.1,snf21,RPS12,pup1,Ogg1,RPS13,iki3,MAPK,uch2_0,mkh1,Prdx5,ppr5,UBC2,oli,eef1b,RPL6B,csr-1,crp-7,RPL23B,cot-3,RPS11B,SPBC839.16,RPL44,PDA1,agdC_1…
GO Process	GO:0044249	Cellular biosynthetic process	148	1263	0.26	6.98e-10	176275.XP_008593447.1,176275.XP_008593448.1,176275.XP_008593473.1,176275.XP_008593474.1,176275.XP_008593493.1,176275.XP_008593536.1,176275.XP_008593564.1,176275.XP_008593576.1,176275.XP_008593627.1,176275.XP_008593670.1,176275.XP_008593728.1,176275.XP_008593805.1,176275.XP_008593978.1,176275.XP_008594065.1,176275.XP_008594220.1,176275.XP_008594234.1,176275.XP_008594361.1,176275.XP_008594386.1,176…	stt3,XP_008593448.1,atp-1,rpl-11,p0,RPL31,mcr1,SSB1,msk1,XP_008593670.1,RpS20,ERG25,RL27A,XP_008594065.1,STM1,des,XP_008594361.1,XP_008594386.1,snf21,RPS12,Ogg1,RPS13,ppr5,oli,eef1b,RPL6B,crp-7,RPL23B,cot-3,RPS11B,SPBC839.16,RPL44,PDA1,ndk1,XP_008595380.1,hH4-1_0,ADK1,TEF,RSM19,psi1,XP_008596120.1,tif211,XP_008596313.1,ATP5E,crp-6,nip-1,ALTA12,XP_008596664.1,XP_008596747.1,XP_008596807.1,SPAC4A8.…
GO Process	GO:1901576	Organic substance biosynthetic process	150	1311	0.25	2.41e-09	176275.XP_008593447.1,176275.XP_008593448.1,176275.XP_008593473.1,176275.XP_008593474.1,176275.XP_008593493.1,176275.XP_008593536.1,176275.XP_008593564.1,176275.XP_008593576.1,176275.XP_008593627.1,176275.XP_008593670.1,176275.XP_008593728.1,176275.XP_008593805.1,176275.XP_008593978.1,176275.XP_008594065.1,176275.XP_008594220.1,176275.XP_008594234.1,176275.XP_008594361.1,176275.XP_008594386.1,176…	stt3,XP_008593448.1,atp-1,rpl-11,p0,RPL31,mcr1,SSB1,msk1,XP_008593670.1,RpS20,ERG25,RL27A,XP_008594065.1,STM1,des,XP_008594361.1,XP_008594386.1,snf21,RPS12,Ogg1,RPS13,ppr5,oli,eef1b,RPL6B,crp-7,RPL23B,cot-3,RPS11B,SPBC839.16,RPL44,PDA1,ndk1,XP_008595380.1,pgi-1,hH4-1_0,ADK1,XP_008595635.1,TEF,RSM19,psi1,XP_008596120.1,tif211,XP_008596313.1,ATP5E,crp-6,nip-1,ALTA12,XP_008596664.1,XP_008596747.1,XP…
GO Process	GO:1901564	Organonitrogen compound metabolic process	199	1934	0.2	2.82e-09	176275.XP_008593409.1,176275.XP_008593447.1,176275.XP_008593448.1,176275.XP_008593472.1,176275.XP_008593473.1,176275.XP_008593474.1,176275.XP_008593493.1,176275.XP_008593500.1,176275.XP_008593536.1,176275.XP_008593576.1,176275.XP_008593627.1,176275.XP_008593632.1,176275.XP_008593670.1,176275.XP_008593728.1,176275.XP_008593926.1,176275.XP_008593931.1,176275.XP_008593978.1,176275.XP_008594065.1,176…	VAOA,stt3,XP_008593448.1,XP_008593472.1,atp-1,rpl-11,p0,SNT2_0,RPL31,SSB1,msk1,pep,XP_008593670.1,RpS20,XP_008593926.1,lkh1_2,RL27A,XP_008594065.1,Wdr26,STM1,des,wis4,XP_008594361.1,RPS12,pup1,RPS13,MAPK,uch2_0,mkh1,ppr5,UBC2,oli,eef1b,RPL6B,csr-1,crp-7,RPL23B,cot-3,RPS11B,SPBC839.16,RPL44,PDA1,ndk1,XP_008595380.1,pgi-1,gad8,XP_008595529.1,UBA1,gto2,ADK1,TEF,RSM19,ssp1,psi1,pcb-4,XP_008595993.1,t…
GO Process	GO:0009058	Biosynthetic process	151	1340	0.24	5.19e-09	176275.XP_008593447.1,176275.XP_008593448.1,176275.XP_008593473.1,176275.XP_008593474.1,176275.XP_008593493.1,176275.XP_008593536.1,176275.XP_008593564.1,176275.XP_008593576.1,176275.XP_008593627.1,176275.XP_008593670.1,176275.XP_008593728.1,176275.XP_008593805.1,176275.XP_008593978.1,176275.XP_008594065.1,176275.XP_008594220.1,176275.XP_008594234.1,176275.XP_008594361.1,176275.XP_008594386.1,176…	stt3,XP_008593448.1,atp-1,rpl-11,p0,RPL31,mcr1,SSB1,msk1,XP_008593670.1,RpS20,ERG25,RL27A,XP_008594065.1,STM1,des,XP_008594361.1,XP_008594386.1,snf21,RPS12,Ogg1,RPS13,ppr5,oli,eef1b,RPL6B,crp-7,RPL23B,cot-3,RPS11B,SPBC839.16,RPL44,PDA1,ndk1,XP_008595380.1,pgi-1,hH4-1_0,ADK1,XP_008595635.1,TEF,RSM19,psi1,XP_008596120.1,tif211,XP_008596313.1,ATP5E,crp-6,nip-1,ALTA12,XP_008596664.1,XP_008596747.1,XP…
GO Process	GO:0019538	Protein metabolic process	145	1299	0.24	2.61e-08	176275.XP_008593447.1,176275.XP_008593474.1,176275.XP_008593493.1,176275.XP_008593500.1,176275.XP_008593536.1,176275.XP_008593576.1,176275.XP_008593627.1,176275.XP_008593632.1,176275.XP_008593728.1,176275.XP_008593931.1,176275.XP_008593978.1,176275.XP_008594065.1,176275.XP_008594097.1,176275.XP_008594220.1,176275.XP_008594256.1,176275.XP_008594361.1,176275.XP_008594417.1,176275.XP_008594465.1,176…	stt3,rpl-11,p0,SNT2_0,RPL31,SSB1,msk1,pep,RpS20,lkh1_2,RL27A,XP_008594065.1,Wdr26,STM1,wis4,XP_008594361.1,RPS12,pup1,RPS13,MAPK,uch2_0,mkh1,ppr5,UBC2,eef1b,RPL6B,csr-1,crp-7,RPL23B,cot-3,RPS11B,RPL44,XP_008595380.1,gad8,XP_008595529.1,UBA1,TEF,RSM19,ssp1,psi1,pcb-4,XP_008595993.1,tra1,XP_008596084.1,wc-1_0,Zfand1,tif211,XP_008596473.1,crp-6,nip-1,ALTA12,slt2,XP_008596664.1,XP_008596807.1,XP_0085…
GO Process	GO:0006091	Generation of precursor metabolites and energy	33	125	0.61	4.43e-08	176275.XP_008595187.1,176275.XP_008595391.1,176275.XP_008595461.1,176275.XP_008595635.1,176275.XP_008596544.1,176275.XP_008596681.1,176275.XP_008596703.1,176275.XP_008597008.1,176275.XP_008597009.1,176275.XP_008597427.1,176275.XP_008598527.1,176275.XP_008598799.1,176275.XP_008598810.1,176275.XP_008599317.1,176275.XP_008600107.1,176275.XP_008600135.1,176275.XP_008600274.1,176275.XP_008600347.1,176…	PDA1,GND2,pgi-1,XP_008595635.1,TKL1,qcr-8,nuo-51,NNT,N7BM,lbsA,GPH1,XP_008598799.1,XP_008598810.1,tpi-1,glkA,XP_008600135.1,emp-7,SDH2_0,XP_008600559.1,XP_008600752.1,cox13,hxkA_2,gsdA,atp-2_0,gbeA_1,XP_008601414.1,nuo-32,cox-4,FDH1,XP_008602900.1,sdh3_1,KGD2,COX9
GO Process	GO:0034641	Cellular nitrogen compound metabolic process	169	1615	0.21	4.84e-08	176275.XP_008593448.1,176275.XP_008593472.1,176275.XP_008593473.1,176275.XP_008593474.1,176275.XP_008593493.1,176275.XP_008593536.1,176275.XP_008593576.1,176275.XP_008593627.1,176275.XP_008593670.1,176275.XP_008593728.1,176275.XP_008593804.1,176275.XP_008593926.1,176275.XP_008593978.1,176275.XP_008594039.1,176275.XP_008594065.1,176275.XP_008594142.1,176275.XP_008594220.1,176275.XP_008594234.1,176…	XP_008593448.1,XP_008593472.1,atp-1,rpl-11,p0,RPL31,SSB1,msk1,XP_008593670.1,RpS20,nca2,XP_008593926.1,RL27A,XP_008594039.1,XP_008594065.1,pot1,STM1,des,XP_008594361.1,snf21,RPS12,Ogg1,RPS13,iki3,ppr5,UBC2,oli,eef1b,RPL6B,crp-7,RPL23B,cot-3,RPS11B,SPBC839.16,RPL44,PDA1,CWC21,ndk1,XP_008595380.1,pgi-1,gto2,hH4-1_0,ADK1,TEF,RSM19,XP_008595813.1,psi1,cbf5,SUB2_1,XP_008595993.1,XP_008596120.1,tif211,…
GO Process	GO:0008152	Metabolic process	352	4196	0.11	7.43e-08	176275.XP_008593409.1,176275.XP_008593414.1,176275.XP_008593447.1,176275.XP_008593448.1,176275.XP_008593472.1,176275.XP_008593473.1,176275.XP_008593474.1,176275.XP_008593493.1,176275.XP_008593500.1,176275.XP_008593536.1,176275.XP_008593547.1,176275.XP_008593564.1,176275.XP_008593576.1,176275.XP_008593627.1,176275.XP_008593632.1,176275.XP_008593670.1,176275.XP_008593728.1,176275.XP_008593804.1,176…	VAOA,SOX,stt3,XP_008593448.1,XP_008593472.1,atp-1,rpl-11,p0,SNT2_0,RPL31,nuo-12.3,mcr1,SSB1,msk1,pep,XP_008593670.1,RpS20,nca2,ERG25,XP_008593926.1,lkh1_2,HQD2_0,XP_008593967.1,RL27A,NDUFA13,XP_008594039.1,XP_008594065.1,Wdr26,pot1,STM1,des,wis4,OBPA,XP_008594361.1,XP_008594386.1,snf21,RPS12,pup1,Ogg1,RPS13,iki3,MAPK,uch2_0,B13D24.010,mkh1,NTE1,Prdx5,ppr5,UBC2,oli,eef1b,RPL6B,ALTA7,csr-1,crp-7,RP…
GO Process	GO:0010467	Gene expression	111	961	0.25	9.59e-07	176275.XP_008593474.1,176275.XP_008593493.1,176275.XP_008593536.1,176275.XP_008593576.1,176275.XP_008593627.1,176275.XP_008593632.1,176275.XP_008593728.1,176275.XP_008593978.1,176275.XP_008594039.1,176275.XP_008594065.1,176275.XP_008594220.1,176275.XP_008594361.1,176275.XP_008594401.1,176275.XP_008594417.1,176275.XP_008594527.1,176275.XP_008594551.1,176275.XP_008594777.1,176275.XP_008594888.1,176…	rpl-11,p0,RPL31,SSB1,msk1,pep,RpS20,RL27A,XP_008594039.1,XP_008594065.1,STM1,XP_008594361.1,snf21,RPS12,RPS13,iki3,ppr5,eef1b,RPL6B,crp-7,RPL23B,cot-3,RPS11B,RPL44,CWC21,XP_008595380.1,hH4-1_0,TEF,RSM19,psi1,cbf5,SUB2_1,XP_008595993.1,tif211,crp-6,nip-1,ALTA12,XP_008596664.1,prp1,XP_008596807.1,RPS0,nop-58,mlo3,yml6,XP_008597043.1,crp-63,RPS16,MRPL27,INO80,RPL2,crp-74,RPL39,grs1,RPS15,XP_00859765…
GO Process	GO:0044260	Cellular macromolecule metabolic process	157	1590	0.19	9.59e-06	176275.XP_008593447.1,176275.XP_008593474.1,176275.XP_008593493.1,176275.XP_008593500.1,176275.XP_008593536.1,176275.XP_008593576.1,176275.XP_008593627.1,176275.XP_008593632.1,176275.XP_008593728.1,176275.XP_008593931.1,176275.XP_008593978.1,176275.XP_008594065.1,176275.XP_008594097.1,176275.XP_008594142.1,176275.XP_008594220.1,176275.XP_008594256.1,176275.XP_008594361.1,176275.XP_008594401.1,176…	stt3,rpl-11,p0,SNT2_0,RPL31,SSB1,msk1,pep,RpS20,lkh1_2,RL27A,XP_008594065.1,Wdr26,pot1,STM1,wis4,XP_008594361.1,snf21,RPS12,pup1,Ogg1,RPS13,MAPK,uch2_0,mkh1,ppr5,UBC2,eef1b,RPL6B,csr-1,crp-7,RPL23B,cot-3,RPS11B,RPL44,XP_008595380.1,gad8,XP_008595529.1,UBA1,hH4-1_0,TEF,RSM19,ssp1,psi1,pcb-4,XP_008595993.1,tra1,wc-1_0,Zfand1,tif211,XP_008596473.1,crp-6,nip-1,ALTA12,slt2,XP_008596664.1,XP_008596807.…
GO Process	GO:1902600	Proton transmembrane transport	22	84	0.61	3.96e-05	176275.XP_008593448.1,176275.XP_008593473.1,176275.XP_008594234.1,176275.XP_008594314.1,176275.XP_008594554.1,176275.XP_008594853.1,176275.XP_008596490.1,176275.XP_008597008.1,176275.XP_008598843.1,176275.XP_008599398.1,176275.XP_008599655.1,176275.XP_008600015.1,176275.XP_008600085.1,176275.XP_008601054.1,176275.XP_008601411.1,176275.XP_008601414.1,176275.XP_008602089.1,176275.XP_008602212.1,176…	XP_008593448.1,atp-1,des,sut1_1,itr2_1,oli,ATP5E,NNT,vma-2,vma-3,KHT2_1,vma-1,vma-4,cox13,atp-2_0,XP_008601414.1,cox-4,XP_008602212.1,pma-1,atp7,vcx1_0,COX9
GO Process	GO:0015672	Monovalent inorganic cation transport	24	102	0.56	5.95e-05	176275.XP_008593448.1,176275.XP_008593473.1,176275.XP_008594234.1,176275.XP_008594314.1,176275.XP_008594554.1,176275.XP_008594853.1,176275.XP_008596490.1,176275.XP_008597008.1,176275.XP_008598276.1,176275.XP_008598843.1,176275.XP_008599398.1,176275.XP_008599655.1,176275.XP_008600015.1,176275.XP_008600085.1,176275.XP_008601054.1,176275.XP_008601411.1,176275.XP_008601414.1,176275.XP_008601621.1,176…	XP_008593448.1,atp-1,des,sut1_1,itr2_1,oli,ATP5E,NNT,cta3_2,vma-2,vma-3,KHT2_1,vma-1,vma-4,cox13,atp-2_0,XP_008601414.1,SLC28A3,cox-4,XP_008602212.1,pma-1,atp7,vcx1_0,COX9
GO Process	GO:0006807	Nitrogen compound metabolic process	241	2806	0.12	6.9e-05	176275.XP_008593409.1,176275.XP_008593414.1,176275.XP_008593447.1,176275.XP_008593448.1,176275.XP_008593472.1,176275.XP_008593473.1,176275.XP_008593474.1,176275.XP_008593493.1,176275.XP_008593500.1,176275.XP_008593536.1,176275.XP_008593576.1,176275.XP_008593627.1,176275.XP_008593632.1,176275.XP_008593670.1,176275.XP_008593728.1,176275.XP_008593804.1,176275.XP_008593926.1,176275.XP_008593931.1,176…	VAOA,SOX,stt3,XP_008593448.1,XP_008593472.1,atp-1,rpl-11,p0,SNT2_0,RPL31,SSB1,msk1,pep,XP_008593670.1,RpS20,nca2,XP_008593926.1,lkh1_2,XP_008593967.1,RL27A,XP_008594039.1,XP_008594065.1,Wdr26,pot1,STM1,des,wis4,XP_008594361.1,snf21,RPS12,pup1,Ogg1,RPS13,iki3,MAPK,uch2_0,mkh1,ppr5,UBC2,oli,eef1b,RPL6B,csr-1,crp-7,RPL23B,cot-3,RPS11B,SPBC839.16,RPL44,PDA1,CWC21,ndk1,XP_008595380.1,pgi-1,gad8,XP_008…
GO Process	GO:0071704	Organic substance metabolic process	287	3496	0.11	0.00012	176275.XP_008593409.1,176275.XP_008593414.1,176275.XP_008593447.1,176275.XP_008593448.1,176275.XP_008593472.1,176275.XP_008593473.1,176275.XP_008593474.1,176275.XP_008593493.1,176275.XP_008593500.1,176275.XP_008593536.1,176275.XP_008593564.1,176275.XP_008593576.1,176275.XP_008593627.1,176275.XP_008593632.1,176275.XP_008593670.1,176275.XP_008593728.1,176275.XP_008593804.1,176275.XP_008593805.1,176…	VAOA,SOX,stt3,XP_008593448.1,XP_008593472.1,atp-1,rpl-11,p0,SNT2_0,RPL31,mcr1,SSB1,msk1,pep,XP_008593670.1,RpS20,nca2,ERG25,XP_008593926.1,lkh1_2,HQD2_0,RL27A,XP_008594039.1,XP_008594065.1,Wdr26,pot1,STM1,des,wis4,XP_008594361.1,XP_008594386.1,snf21,RPS12,pup1,Ogg1,RPS13,iki3,MAPK,uch2_0,mkh1,NTE1,ppr5,UBC2,oli,eef1b,RPL6B,csr-1,crp-7,RPL23B,cot-3,RPS11B,SPBC839.16,RPL44,PDA1,agdC_1,CWC21,ndk1,XP…
GO Process	GO:0006163	Purine nucleotide metabolic process	22	97	0.55	0.00027	176275.XP_008593448.1,176275.XP_008593473.1,176275.XP_008594234.1,176275.XP_008594853.1,176275.XP_008595128.1,176275.XP_008595187.1,176275.XP_008595340.1,176275.XP_008595461.1,176275.XP_008595626.1,176275.XP_008596490.1,176275.XP_008597723.1,176275.XP_008598799.1,176275.XP_008599317.1,176275.XP_008600107.1,176275.XP_008600274.1,176275.XP_008601295.1,176275.XP_008601411.1,176275.XP_008602089.1,176…	XP_008593448.1,atp-1,des,oli,SPBC839.16,PDA1,ndk1,pgi-1,ADK1,ATP5E,XP_008597723.1,XP_008598799.1,tpi-1,glkA,emp-7,hxkA_2,atp-2_0,cox-4,XP_008602212.1,XP_008602574.1,atp7,KGD2
GO Process	GO:0006119	Oxidative phosphorylation	12	28	0.82	0.0003	176275.XP_008596681.1,176275.XP_008596703.1,176275.XP_008597427.1,176275.XP_008598810.1,176275.XP_008600559.1,176275.XP_008600752.1,176275.XP_008601054.1,176275.XP_008601411.1,176275.XP_008601414.1,176275.XP_008602089.1,176275.XP_008602915.1,176275.XP_008603440.1	qcr-8,nuo-51,lbsA,XP_008598810.1,XP_008600559.1,XP_008600752.1,cox13,atp-2_0,XP_008601414.1,cox-4,sdh3_1,COX9
GO Process	GO:0042255	Ribosome assembly	14	41	0.72	0.00038	176275.XP_008593474.1,176275.XP_008593493.1,176275.XP_008594895.1,176275.XP_008595792.1,176275.XP_008596506.1,176275.XP_008596918.1,176275.XP_008597545.1,176275.XP_008598734.1,176275.XP_008598812.1,176275.XP_008598959.1,176275.XP_008599464.1,176275.XP_008599724.1,176275.XP_008600580.1,176275.XP_008602239.1	rpl-11,p0,RPL6B,RSM19,crp-6,RPS0,RPS15,XP_008598734.1,XP_008598812.1,rsm7,rpl-5,RL25,rpl-12,rpl-3
GO Process	GO:0055114	Oxidation-reduction process	94	889	0.21	0.00044	176275.XP_008593409.1,176275.XP_008593414.1,176275.XP_008593547.1,176275.XP_008593564.1,176275.XP_008593632.1,176275.XP_008593805.1,176275.XP_008593926.1,176275.XP_008593948.1,176275.XP_008593984.1,176275.XP_008594386.1,176275.XP_008594610.1,176275.XP_008594749.1,176275.XP_008594912.1,176275.XP_008595128.1,176275.XP_008595187.1,176275.XP_008595391.1,176275.XP_008595460.1,176275.XP_008595531.1,176…	VAOA,SOX,nuo-12.3,mcr1,pep,ERG25,XP_008593926.1,HQD2_0,NDUFA13,XP_008594386.1,B13D24.010,Prdx5,ALTA7,SPBC839.16,PDA1,GND2,XP_008595460.1,gto2,betA_0,SOD1,XP_008595635.1,XP_008595703.1,ARD1_0,GPX2,fap1_5,TKL1,qcr-8,nuo-51,nuo-31,NNT,N7BM,tyr1_1,gdh-1,LDHA,XP_008597380.1,XP_008597393.1,rhlG_0,lbsA,nuo17.8,CLAH10,fabG_1,carD,FRE7_1,lys3,POT1,PIRL,GPH1,XP_008598799.1,qcr-2,HBN1,Dhrs7b,tpi-1,adh-1,cat…
GO Process	GO:0009150	Purine ribonucleotide metabolic process	21	94	0.54	0.00045	176275.XP_008593448.1,176275.XP_008593473.1,176275.XP_008594234.1,176275.XP_008594853.1,176275.XP_008595187.1,176275.XP_008595340.1,176275.XP_008595461.1,176275.XP_008595626.1,176275.XP_008596490.1,176275.XP_008597723.1,176275.XP_008598799.1,176275.XP_008599317.1,176275.XP_008600107.1,176275.XP_008600274.1,176275.XP_008601295.1,176275.XP_008601411.1,176275.XP_008602089.1,176275.XP_008602212.1,176…	XP_008593448.1,atp-1,des,oli,PDA1,ndk1,pgi-1,ADK1,ATP5E,XP_008597723.1,XP_008598799.1,tpi-1,glkA,emp-7,hxkA_2,atp-2_0,cox-4,XP_008602212.1,XP_008602574.1,atp7,KGD2
GO Process	GO:0009206	Purine ribonucleoside triphosphate biosynthetic process	10	19	0.91	0.00045	176275.XP_008593448.1,176275.XP_008593473.1,176275.XP_008594234.1,176275.XP_008594853.1,176275.XP_008595340.1,176275.XP_008596490.1,176275.XP_008601411.1,176275.XP_008602089.1,176275.XP_008602212.1,176275.XP_008602971.1	XP_008593448.1,atp-1,des,oli,ndk1,ATP5E,atp-2_0,cox-4,XP_008602212.1,atp7
GO Process	GO:0044238	Primary metabolic process	262	3187	0.11	0.00045	176275.XP_008593447.1,176275.XP_008593448.1,176275.XP_008593472.1,176275.XP_008593473.1,176275.XP_008593474.1,176275.XP_008593493.1,176275.XP_008593500.1,176275.XP_008593536.1,176275.XP_008593564.1,176275.XP_008593576.1,176275.XP_008593627.1,176275.XP_008593632.1,176275.XP_008593728.1,176275.XP_008593804.1,176275.XP_008593805.1,176275.XP_008593931.1,176275.XP_008593978.1,176275.XP_008594039.1,176…	stt3,XP_008593448.1,XP_008593472.1,atp-1,rpl-11,p0,SNT2_0,RPL31,mcr1,SSB1,msk1,pep,RpS20,nca2,ERG25,lkh1_2,RL27A,XP_008594039.1,XP_008594065.1,Wdr26,pot1,STM1,des,wis4,XP_008594361.1,snf21,RPS12,pup1,Ogg1,RPS13,iki3,MAPK,uch2_0,mkh1,NTE1,ppr5,UBC2,oli,eef1b,RPL6B,csr-1,crp-7,RPL23B,cot-3,RPS11B,SPBC839.16,RPL44,PDA1,agdC_1,CWC21,ndk1,XP_008595380.1,GND2,XP_008595460.1,pgi-1,gad8,XP_008595529.1,UB…
GO Process	GO:0006457	Protein folding	19	84	0.55	0.00097	176275.XP_008593495.1,176275.XP_008593507.1,176275.XP_008593576.1,176275.XP_008594827.1,176275.XP_008594894.1,176275.XP_008594964.1,176275.XP_008595107.1,176275.XP_008595529.1,176275.XP_008595602.1,176275.XP_008595897.1,176275.XP_008596946.1,176275.XP_008597055.1,176275.XP_008597221.1,176275.XP_008597224.1,176275.XP_008598356.1,176275.XP_008598905.1,176275.XP_008599835.1,176275.XP_008600166.1,176…	mas5,cct4,SSB1,XP_008594827.1,hsp78,csr-1,SPAC227.10,XP_008595529.1,hsp98,psi1,wos2,xdj1,cct5,XP_008597224.1,PPIA_0,HSP70,XP_008599835.1,hsp88,Dnajc3
GO Process	GO:0015031	Protein transport	54	435	0.28	0.00097	176275.XP_008593495.1,176275.XP_008593576.1,176275.XP_008593632.1,176275.XP_008593734.1,176275.XP_008594141.1,176275.XP_008594463.1,176275.XP_008594469.1,176275.XP_008594551.1,176275.XP_008594564.1,176275.XP_008594610.1,176275.XP_008594771.1,176275.XP_008594893.1,176275.XP_008595151.1,176275.XP_008595378.1,176275.XP_008595463.1,176275.XP_008595621.1,176275.XP_008595729.1,176275.XP_008595993.1,176…	mas5,SSB1,pep,GDI1,kapA,XP_008594463.1,NUP159,iki3,SEC24_1,B13D24.010,NMD3,XP_008594893.1,XP_008595151.1,NUP120,Copb2,ATG8,sec21,XP_008595993.1,XP_008596097.1,ntf2,NIC96,RAB6A,nup-20,sec18,VPS24,mlo3,XP_008597224.1,ARB1,RPS15,vas2,dop1,9G6.310,Rab11b,act_1,scyl1,XP_008598402.1,XP_008598928.1,ypt2,SEC9,BOS1,NBR1,isp4_5,EGD1,XP_008600175.1,Tgfbrap1,SEC11,GSP1,THO1,XP_008601514.1,VPS13,npc-1,sec26,m…
GO Process	GO:0015986	ATP synthesis coupled proton transport	9	17	0.91	0.001	176275.XP_008593448.1,176275.XP_008593473.1,176275.XP_008594234.1,176275.XP_008594853.1,176275.XP_008596490.1,176275.XP_008601411.1,176275.XP_008602089.1,176275.XP_008602212.1,176275.XP_008602971.1	XP_008593448.1,atp-1,des,oli,ATP5E,atp-2_0,cox-4,XP_008602212.1,atp7
GO Process	GO:0019693	Ribose phosphate metabolic process	22	111	0.49	0.0011	176275.XP_008593448.1,176275.XP_008593473.1,176275.XP_008594234.1,176275.XP_008594853.1,176275.XP_008595187.1,176275.XP_008595340.1,176275.XP_008595461.1,176275.XP_008595626.1,176275.XP_008596490.1,176275.XP_008596834.1,176275.XP_008597723.1,176275.XP_008598799.1,176275.XP_008599317.1,176275.XP_008600107.1,176275.XP_008600274.1,176275.XP_008601295.1,176275.XP_008601411.1,176275.XP_008602089.1,176…	XP_008593448.1,atp-1,des,oli,PDA1,ndk1,pgi-1,ADK1,ATP5E,SPAC4A8.14,XP_008597723.1,XP_008598799.1,tpi-1,glkA,emp-7,hxkA_2,atp-2_0,cox-4,XP_008602212.1,XP_008602574.1,atp7,KGD2
GO Process	GO:0006414	Translational elongation	9	18	0.89	0.0012	176275.XP_008593576.1,176275.XP_008594220.1,176275.XP_008594888.1,176275.XP_008595023.1,176275.XP_008595707.1,176275.XP_008596644.1,176275.XP_008599595.1,176275.XP_008600266.1,176275.XP_008600356.1	SSB1,STM1,eef1b,cot-3,TEF,ALTA12,TEF3,cpc-2_1,RLA2
GO Process	GO:0006996	Organelle organization	83	788	0.21	0.0012	176275.XP_008593474.1,176275.XP_008593493.1,176275.XP_008593500.1,176275.XP_008593632.1,176275.XP_008594142.1,176275.XP_008594195.1,176275.XP_008594220.1,176275.XP_008594401.1,176275.XP_008594494.1,176275.XP_008594518.1,176275.XP_008594520.1,176275.XP_008594525.1,176275.XP_008594610.1,176275.XP_008594788.1,176275.XP_008594807.1,176275.XP_008594838.1,176275.XP_008594895.1,176275.XP_008595120.1,176…	rpl-11,p0,SNT2_0,pep,pot1,SPCC364.06,STM1,snf21,XP_008594494.1,rax2,arc2_1,Ogg1,B13D24.010,UBC2,cut14,cox20,RPL6B,alp6,XP_008595341.1,hH4-1_0,XP_008595628.1,RSM19,tra1,XP_008596097.1,XP_008596098.1,XP_008596199.1,cdc4,crp-6,RAB6A,nup-20,NDC80,sec18,RPS0,XP_008597224.1,INO80,mal3,scon-3,XP_008597460.1,RPS15,hhp1,syb1,act_1,END3,DHC1,XP_008598554.1,SIN3,XP_008598734.1,XP_008598810.1,XP_008598812.1,…
GO Process	GO:0022904	Respiratory electron transport chain	11	29	0.77	0.0012	176275.XP_008596681.1,176275.XP_008596703.1,176275.XP_008597427.1,176275.XP_008600347.1,176275.XP_008600752.1,176275.XP_008601054.1,176275.XP_008601414.1,176275.XP_008602002.1,176275.XP_008602089.1,176275.XP_008602915.1,176275.XP_008603440.1	qcr-8,nuo-51,lbsA,SDH2_0,XP_008600752.1,cox13,XP_008601414.1,nuo-32,cox-4,sdh3_1,COX9
GO Process	GO:0072521	Purine-containing compound metabolic process	23	123	0.46	0.0014	176275.XP_008593448.1,176275.XP_008593473.1,176275.XP_008594234.1,176275.XP_008594853.1,176275.XP_008595128.1,176275.XP_008595187.1,176275.XP_008595340.1,176275.XP_008595461.1,176275.XP_008595626.1,176275.XP_008596490.1,176275.XP_008597723.1,176275.XP_008598799.1,176275.XP_008599317.1,176275.XP_008600107.1,176275.XP_008600274.1,176275.XP_008601295.1,176275.XP_008601411.1,176275.XP_008602052.1,176…	XP_008593448.1,atp-1,des,oli,SPBC839.16,PDA1,ndk1,pgi-1,ADK1,ATP5E,XP_008597723.1,XP_008598799.1,tpi-1,glkA,emp-7,hxkA_2,atp-2_0,alc-1,cox-4,XP_008602212.1,XP_008602574.1,atp7,KGD2
GO Process	GO:0016043	Cellular component organization	109	1129	0.18	0.0017	176275.XP_008593474.1,176275.XP_008593493.1,176275.XP_008593500.1,176275.XP_008593576.1,176275.XP_008593632.1,176275.XP_008594039.1,176275.XP_008594040.1,176275.XP_008594142.1,176275.XP_008594195.1,176275.XP_008594220.1,176275.XP_008594401.1,176275.XP_008594494.1,176275.XP_008594518.1,176275.XP_008594520.1,176275.XP_008594525.1,176275.XP_008594610.1,176275.XP_008594788.1,176275.XP_008594807.1,176…	rpl-11,p0,SNT2_0,SSB1,pep,XP_008594039.1,XP_008594040.1,pot1,SPCC364.06,STM1,snf21,XP_008594494.1,rax2,arc2_1,Ogg1,B13D24.010,UBC2,cut14,cox20,RPL6B,SPAC227.10,alp6,XP_008595341.1,hH4-1_0,XP_008595628.1,RRT8,RSM19,tra1,XP_008596097.1,XP_008596098.1,XP_008596199.1,cdc4,crp-6,RAB6A,nip-1,prp1,nup-20,NDC80,SPAC4A8.14,sec18,RPS0,ankrd52_0,XP_008597224.1,INO80,mal3,scon-3,XP_008597460.1,RPS15,hhp1,art…
GO Process	GO:0071840	Cellular component organization or biogenesis	127	1368	0.16	0.0018	176275.XP_008593474.1,176275.XP_008593493.1,176275.XP_008593500.1,176275.XP_008593576.1,176275.XP_008593632.1,176275.XP_008593728.1,176275.XP_008594039.1,176275.XP_008594040.1,176275.XP_008594142.1,176275.XP_008594195.1,176275.XP_008594220.1,176275.XP_008594401.1,176275.XP_008594494.1,176275.XP_008594518.1,176275.XP_008594520.1,176275.XP_008594525.1,176275.XP_008594610.1,176275.XP_008594788.1,176…	rpl-11,p0,SNT2_0,SSB1,pep,RpS20,XP_008594039.1,XP_008594040.1,pot1,SPCC364.06,STM1,snf21,XP_008594494.1,rax2,arc2_1,Ogg1,B13D24.010,UBC2,cut14,cox20,RPL6B,crp-7,RPS11B,SPAC227.10,alp6,XP_008595341.1,puf6,hH4-1_0,XP_008595628.1,RRT8,RSM19,cbf5,tra1,XP_008596097.1,XP_008596098.1,XP_008596199.1,cdc4,crp-6,RAB6A,nip-1,XP_008596664.1,prp1,nup-20,NDC80,SPAC4A8.14,sec18,RPS0,nop-58,XP_008597043.1,RPS16,…
GO Process	GO:0015980	Energy derivation by oxidation of organic compounds	16	67	0.57	0.0019	176275.XP_008595635.1,176275.XP_008596681.1,176275.XP_008596703.1,176275.XP_008597427.1,176275.XP_008598527.1,176275.XP_008600347.1,176275.XP_008600752.1,176275.XP_008601054.1,176275.XP_008601412.1,176275.XP_008601414.1,176275.XP_008602002.1,176275.XP_008602089.1,176275.XP_008602900.1,176275.XP_008602915.1,176275.XP_008603262.1,176275.XP_008603440.1	XP_008595635.1,qcr-8,nuo-51,lbsA,GPH1,SDH2_0,XP_008600752.1,cox13,gbeA_1,XP_008601414.1,nuo-32,cox-4,XP_008602900.1,sdh3_1,KGD2,COX9
GO Process	GO:0006810	Transport	121	1294	0.16	0.0021	176275.XP_008593448.1,176275.XP_008593473.1,176275.XP_008593495.1,176275.XP_008593576.1,176275.XP_008593632.1,176275.XP_008593734.1,176275.XP_008594040.1,176275.XP_008594141.1,176275.XP_008594234.1,176275.XP_008594274.1,176275.XP_008594314.1,176275.XP_008594463.1,176275.XP_008594469.1,176275.XP_008594520.1,176275.XP_008594551.1,176275.XP_008594554.1,176275.XP_008594564.1,176275.XP_008594610.1,176…	XP_008593448.1,atp-1,mas5,SSB1,pep,GDI1,XP_008594040.1,kapA,des,OBPA,sut1_1,XP_008594463.1,NUP159,arc2_1,iki3,itr2_1,SEC24_1,B13D24.010,NMD3,tvp15,oli,XP_008594893.1,XP_008595151.1,NUP120,Copb2,RSN1_0,ATG8,sec21,SUB2_1,XP_008595993.1,XP_008596097.1,ntf2,NIC96,ATP5E,RAB6A,nup-20,sec18,VPS24,mlo3,NNT,XP_008597224.1,ARB1,mal3,HNM1_2,XP_008597501.1,RPS15,vas2,dop1,9G6.310,XP_008597795.1,Rab11b,syb1,F…
GO Process	GO:0009117	Nucleotide metabolic process	26	158	0.41	0.0026	176275.XP_008593448.1,176275.XP_008593472.1,176275.XP_008593473.1,176275.XP_008594234.1,176275.XP_008594853.1,176275.XP_008595128.1,176275.XP_008595187.1,176275.XP_008595340.1,176275.XP_008595461.1,176275.XP_008595626.1,176275.XP_008596120.1,176275.XP_008596490.1,176275.XP_008596834.1,176275.XP_008597723.1,176275.XP_008598577.1,176275.XP_008598799.1,176275.XP_008599317.1,176275.XP_008600107.1,176…	XP_008593448.1,XP_008593472.1,atp-1,des,oli,SPBC839.16,PDA1,ndk1,pgi-1,ADK1,XP_008596120.1,ATP5E,SPAC4A8.14,XP_008597723.1,XP_008598577.1,XP_008598799.1,tpi-1,glkA,emp-7,hxkA_2,atp-2_0,cox-4,XP_008602212.1,XP_008602574.1,atp7,KGD2
GO Process	GO:0006164	Purine nucleotide biosynthetic process	15	62	0.57	0.0028	176275.XP_008593448.1,176275.XP_008593473.1,176275.XP_008594234.1,176275.XP_008594853.1,176275.XP_008595128.1,176275.XP_008595187.1,176275.XP_008595340.1,176275.XP_008595626.1,176275.XP_008596490.1,176275.XP_008597723.1,176275.XP_008601411.1,176275.XP_008602089.1,176275.XP_008602212.1,176275.XP_008602574.1,176275.XP_008602971.1	XP_008593448.1,atp-1,des,oli,SPBC839.16,PDA1,ndk1,ADK1,ATP5E,XP_008597723.1,atp-2_0,cox-4,XP_008602212.1,XP_008602574.1,atp7
GO Process	GO:0022900	Electron transport chain	13	47	0.63	0.0028	176275.XP_008596681.1,176275.XP_008596703.1,176275.XP_008597009.1,176275.XP_008597427.1,176275.XP_008600135.1,176275.XP_008600347.1,176275.XP_008600752.1,176275.XP_008601054.1,176275.XP_008601414.1,176275.XP_008602002.1,176275.XP_008602089.1,176275.XP_008602915.1,176275.XP_008603440.1	qcr-8,nuo-51,N7BM,lbsA,XP_008600135.1,SDH2_0,XP_008600752.1,cox13,XP_008601414.1,nuo-32,cox-4,sdh3_1,COX9
GO Process	GO:0051234	Establishment of localization	122	1322	0.16	0.003	176275.XP_008593448.1,176275.XP_008593473.1,176275.XP_008593495.1,176275.XP_008593576.1,176275.XP_008593632.1,176275.XP_008593734.1,176275.XP_008594040.1,176275.XP_008594141.1,176275.XP_008594234.1,176275.XP_008594274.1,176275.XP_008594314.1,176275.XP_008594463.1,176275.XP_008594469.1,176275.XP_008594520.1,176275.XP_008594551.1,176275.XP_008594554.1,176275.XP_008594564.1,176275.XP_008594610.1,176…	XP_008593448.1,atp-1,mas5,SSB1,pep,GDI1,XP_008594040.1,kapA,des,OBPA,sut1_1,XP_008594463.1,NUP159,arc2_1,iki3,itr2_1,SEC24_1,B13D24.010,NMD3,tvp15,oli,XP_008594893.1,XP_008595151.1,NUP120,Copb2,RSN1_0,ATG8,sec21,SUB2_1,XP_008595993.1,XP_008596097.1,ntf2,NIC96,ATP5E,RAB6A,nup-20,NDC80,sec18,VPS24,mlo3,NNT,XP_008597224.1,ARB1,mal3,HNM1_2,XP_008597501.1,RPS15,vas2,dop1,9G6.310,XP_008597795.1,Rab11b,…
GO Process	GO:0070887	Cellular response to chemical stimulus	29	191	0.37	0.0032	176275.XP_008593500.1,176275.XP_008593564.1,176275.XP_008594563.1,176275.XP_008594749.1,176275.XP_008595376.1,176275.XP_008595531.1,176275.XP_008595602.1,176275.XP_008595630.1,176275.XP_008595912.1,176275.XP_008595968.1,176275.XP_008596280.1,176275.XP_008597138.1,176275.XP_008597224.1,176275.XP_008598179.1,176275.XP_008598233.1,176275.XP_008598274.1,176275.XP_008598905.1,176275.XP_008599073.1,176…	SNT2_0,mcr1,MAPK,Prdx5,hsp30_1,gto2,hsp98,SOD1,GPX2,XP_008595968.1,Zfand1,LDHA,XP_008597224.1,act_1,ptc2,POT1,HSP70,HBN1,ATX1,cat-1,XP_008601513.1,GSTO1_1,grrA,katG,FDH1,sod-2,KATG2_1,XP_008603391.1,gpt1_0
GO Process	GO:0008104	Protein localization	58	513	0.24	0.0033	176275.XP_008593495.1,176275.XP_008593576.1,176275.XP_008593632.1,176275.XP_008593734.1,176275.XP_008594141.1,176275.XP_008594463.1,176275.XP_008594469.1,176275.XP_008594551.1,176275.XP_008594564.1,176275.XP_008594610.1,176275.XP_008594771.1,176275.XP_008594893.1,176275.XP_008595151.1,176275.XP_008595378.1,176275.XP_008595463.1,176275.XP_008595621.1,176275.XP_008595729.1,176275.XP_008595993.1,176…	mas5,SSB1,pep,GDI1,kapA,XP_008594463.1,NUP159,iki3,SEC24_1,B13D24.010,NMD3,XP_008594893.1,XP_008595151.1,NUP120,Copb2,ATG8,sec21,XP_008595993.1,XP_008596097.1,ntf2,NIC96,cdc4,RAB6A,nup-20,sec18,nop-58,VPS24,mlo3,XP_008597224.1,ARB1,RPS15,vas2,dop1,9G6.310,Rab11b,act_1,scyl1,XP_008598402.1,XP_008598554.1,XP_008598928.1,ypt2,SEC9,BOS1,NBR1,isp4_5,EGD1,XP_008600175.1,Tgfbrap1,SEC11,XP_008600795.1,GS…
GO Process	GO:0006979	Response to oxidative stress	16	72	0.54	0.0034	176275.XP_008593500.1,176275.XP_008593564.1,176275.XP_008594749.1,176275.XP_008595630.1,176275.XP_008595912.1,176275.XP_008597009.1,176275.XP_008597393.1,176275.XP_008598179.1,176275.XP_008599073.1,176275.XP_008599486.1,176275.XP_008599505.1,176275.XP_008599623.1,176275.XP_008601513.1,176275.XP_008602657.1,176275.XP_008603025.1,176275.XP_008603079.1	SNT2_0,mcr1,Prdx5,SOD1,GPX2,N7BM,XP_008597393.1,act_1,HBN1,ATX1,cat-1,TIL,XP_008601513.1,katG,sod-2,KATG2_1
GO Process	GO:0043170	Macromolecule metabolic process	191	2280	0.11	0.0035	176275.XP_008593447.1,176275.XP_008593474.1,176275.XP_008593493.1,176275.XP_008593500.1,176275.XP_008593536.1,176275.XP_008593576.1,176275.XP_008593627.1,176275.XP_008593632.1,176275.XP_008593728.1,176275.XP_008593804.1,176275.XP_008593931.1,176275.XP_008593978.1,176275.XP_008594039.1,176275.XP_008594065.1,176275.XP_008594097.1,176275.XP_008594142.1,176275.XP_008594220.1,176275.XP_008594256.1,176…	stt3,rpl-11,p0,SNT2_0,RPL31,SSB1,msk1,pep,RpS20,nca2,lkh1_2,RL27A,XP_008594039.1,XP_008594065.1,Wdr26,pot1,STM1,wis4,XP_008594361.1,snf21,RPS12,pup1,Ogg1,RPS13,iki3,MAPK,uch2_0,mkh1,ppr5,UBC2,eef1b,RPL6B,csr-1,crp-7,RPL23B,cot-3,RPS11B,RPL44,agdC_1,CWC21,XP_008595380.1,gad8,XP_008595529.1,UBA1,hH4-1_0,TEF,RSM19,ssp1,XP_008595813.1,psi1,cbf5,SUB2_1,pcb-4,XP_008595993.1,tra1,XP_008596084.1,wc-1_0,Z…
GO Process	GO:0033036	Macromolecule localization	63	577	0.23	0.0039	176275.XP_008593495.1,176275.XP_008593576.1,176275.XP_008593632.1,176275.XP_008593734.1,176275.XP_008594141.1,176275.XP_008594274.1,176275.XP_008594463.1,176275.XP_008594469.1,176275.XP_008594551.1,176275.XP_008594564.1,176275.XP_008594610.1,176275.XP_008594771.1,176275.XP_008594893.1,176275.XP_008595151.1,176275.XP_008595378.1,176275.XP_008595463.1,176275.XP_008595621.1,176275.XP_008595729.1,176…	mas5,SSB1,pep,GDI1,kapA,OBPA,XP_008594463.1,NUP159,iki3,SEC24_1,B13D24.010,NMD3,XP_008594893.1,XP_008595151.1,NUP120,Copb2,ATG8,sec21,SUB2_1,XP_008595993.1,XP_008596097.1,ntf2,NIC96,cdc4,RAB6A,nup-20,sec18,nop-58,VPS24,mlo3,XP_008597224.1,ARB1,RPS15,vas2,dop1,9G6.310,Rab11b,act_1,scyl1,XP_008598402.1,XP_008598554.1,XP_008598896.1,XP_008598928.1,ypt2,SEC9,BOS1,NBR1,isp4_5,EGD1,XP_008600175.1,Tgfbr…
GO Process	GO:0042775	Mitochondrial ATP synthesis coupled electron transport	9	23	0.78	0.0041	176275.XP_008596681.1,176275.XP_008596703.1,176275.XP_008597427.1,176275.XP_008600752.1,176275.XP_008601054.1,176275.XP_008601414.1,176275.XP_008602089.1,176275.XP_008602915.1,176275.XP_008603440.1	qcr-8,nuo-51,lbsA,XP_008600752.1,cox13,XP_008601414.1,cox-4,sdh3_1,COX9
GO Process	GO:0009132	Nucleoside diphosphate metabolic process	9	24	0.76	0.0052	176275.XP_008595187.1,176275.XP_008595340.1,176275.XP_008595461.1,176275.XP_008595626.1,176275.XP_008598799.1,176275.XP_008599317.1,176275.XP_008600107.1,176275.XP_008600274.1,176275.XP_008601295.1	PDA1,ndk1,pgi-1,ADK1,XP_008598799.1,tpi-1,glkA,emp-7,hxkA_2
GO Process	GO:0016310	Phosphorylation	39	305	0.3	0.0052	176275.XP_008593670.1,176275.XP_008593931.1,176275.XP_008594256.1,176275.XP_008594563.1,176275.XP_008594637.1,176275.XP_008595187.1,176275.XP_008595340.1,176275.XP_008595461.1,176275.XP_008595462.1,176275.XP_008595626.1,176275.XP_008595802.1,176275.XP_008596213.1,176275.XP_008596653.1,176275.XP_008596681.1,176275.XP_008596703.1,176275.XP_008596834.1,176275.XP_008597427.1,176275.XP_008597460.1,176…	XP_008593670.1,lkh1_2,wis4,MAPK,mkh1,PDA1,ndk1,pgi-1,gad8,ADK1,ssp1,YDR109C,slt2,qcr-8,nuo-51,SPAC4A8.14,lbsA,XP_008597460.1,hhp1,cot-1_0,fab1,XP_008598799.1,XP_008598810.1,tpi-1,ksp1,GCN2,glkA,emp-7,XP_008600559.1,XP_008600752.1,cox13,hxkA_2,atp-2_0,XP_008601414.1,cox-4,XP_008602574.1,sdh3_1,COX9,XP_008603503.1
GO Process	GO:0044085	Cellular component biogenesis	70	671	0.21	0.0052	176275.XP_008593474.1,176275.XP_008593493.1,176275.XP_008593576.1,176275.XP_008593728.1,176275.XP_008594039.1,176275.XP_008594195.1,176275.XP_008594520.1,176275.XP_008594838.1,176275.XP_008594895.1,176275.XP_008594982.1,176275.XP_008595076.1,176275.XP_008595107.1,176275.XP_008595120.1,176275.XP_008595403.1,176275.XP_008595587.1,176275.XP_008595634.1,176275.XP_008595792.1,176275.XP_008595971.1,176…	rpl-11,p0,SSB1,RpS20,XP_008594039.1,SPCC364.06,arc2_1,cox20,RPL6B,crp-7,RPS11B,SPAC227.10,alp6,puf6,hH4-1_0,RRT8,RSM19,cbf5,cdc4,crp-6,RAB6A,nip-1,XP_008596664.1,prp1,RPS0,nop-58,XP_008597043.1,RPS16,ankrd52_0,XP_008597224.1,ARB1,mal3,crp-74,scon-3,RPS15,hhp1,art1,act_1,toa2,tbpA_0,rpl-30,XP_008598734.1,XP_008598810.1,XP_008598812.1,RPS8B,vma-2,rsm7,TIF32,rpl-5,sim3,ISU1,RL25,SAC6,big1,TPM2,rpl-1…
GO Process	GO:0009152	Purine ribonucleotide biosynthetic process	14	60	0.56	0.0055	176275.XP_008593448.1,176275.XP_008593473.1,176275.XP_008594234.1,176275.XP_008594853.1,176275.XP_008595187.1,176275.XP_008595340.1,176275.XP_008595626.1,176275.XP_008596490.1,176275.XP_008597723.1,176275.XP_008601411.1,176275.XP_008602089.1,176275.XP_008602212.1,176275.XP_008602574.1,176275.XP_008602971.1	XP_008593448.1,atp-1,des,oli,PDA1,ndk1,ADK1,ATP5E,XP_008597723.1,atp-2_0,cox-4,XP_008602212.1,XP_008602574.1,atp7
GO Process	GO:0051179	Localization	127	1418	0.14	0.006	176275.XP_008593448.1,176275.XP_008593473.1,176275.XP_008593495.1,176275.XP_008593576.1,176275.XP_008593632.1,176275.XP_008593734.1,176275.XP_008594040.1,176275.XP_008594141.1,176275.XP_008594234.1,176275.XP_008594274.1,176275.XP_008594314.1,176275.XP_008594463.1,176275.XP_008594469.1,176275.XP_008594520.1,176275.XP_008594551.1,176275.XP_008594554.1,176275.XP_008594564.1,176275.XP_008594610.1,176…	XP_008593448.1,atp-1,mas5,SSB1,pep,GDI1,XP_008594040.1,kapA,des,OBPA,sut1_1,XP_008594463.1,NUP159,arc2_1,iki3,itr2_1,SEC24_1,B13D24.010,NMD3,tvp15,oli,XP_008594893.1,XP_008595151.1,NUP120,Copb2,RSN1_0,ATG8,sec21,SUB2_1,XP_008595993.1,XP_008596097.1,ntf2,NIC96,cdc4,ATP5E,RAB6A,nup-20,NDC80,sec18,nop-58,VPS24,mlo3,NNT,XP_008597224.1,ARB1,mal3,HNM1_2,XP_008597501.1,RPS15,vas2,dop1,9G6.310,XP_0085977…
GO Process	GO:0046031	ADP metabolic process	8	19	0.82	0.0062	176275.XP_008595187.1,176275.XP_008595461.1,176275.XP_008595626.1,176275.XP_008598799.1,176275.XP_008599317.1,176275.XP_008600107.1,176275.XP_008600274.1,176275.XP_008601295.1	PDA1,pgi-1,ADK1,XP_008598799.1,tpi-1,glkA,emp-7,hxkA_2
GO Process	GO:0022607	Cellular component assembly	48	413	0.26	0.0068	176275.XP_008593474.1,176275.XP_008593493.1,176275.XP_008594039.1,176275.XP_008594195.1,176275.XP_008594520.1,176275.XP_008594838.1,176275.XP_008594895.1,176275.XP_008595107.1,176275.XP_008595120.1,176275.XP_008595587.1,176275.XP_008595634.1,176275.XP_008595792.1,176275.XP_008596233.1,176275.XP_008596506.1,176275.XP_008596559.1,176275.XP_008596575.1,176275.XP_008596733.1,176275.XP_008596918.1,176…	rpl-11,p0,XP_008594039.1,SPCC364.06,arc2_1,cox20,RPL6B,SPAC227.10,alp6,hH4-1_0,RRT8,RSM19,cdc4,crp-6,RAB6A,nip-1,prp1,RPS0,ankrd52_0,mal3,RPS15,hhp1,art1,act_1,toa2,tbpA_0,XP_008598734.1,XP_008598810.1,XP_008598812.1,vma-2,rsm7,TIF32,rpl-5,sim3,ISU1,RL25,SAC6,TPM2,rpl-12,end4_1,rpl-38,prp39,XP_008601368.1,rpl-3,LSP1,XP_008603070.1,XP_008603354.1,XP_008603503.1
GO Process	GO:0045333	Cellular respiration	13	54	0.57	0.0068	176275.XP_008596681.1,176275.XP_008596703.1,176275.XP_008597427.1,176275.XP_008600347.1,176275.XP_008600752.1,176275.XP_008601054.1,176275.XP_008601414.1,176275.XP_008602002.1,176275.XP_008602089.1,176275.XP_008602900.1,176275.XP_008602915.1,176275.XP_008603262.1,176275.XP_008603440.1	qcr-8,nuo-51,lbsA,SDH2_0,XP_008600752.1,cox13,XP_008601414.1,nuo-32,cox-4,XP_008602900.1,sdh3_1,KGD2,COX9
GO Process	GO:0048284	Organelle fusion	11	39	0.64	0.0068	176275.XP_008595628.1,176275.XP_008596097.1,176275.XP_008596916.1,176275.XP_008597224.1,176275.XP_008598061.1,176275.XP_008599101.1,176275.XP_008599118.1,176275.XP_008599151.1,176275.XP_008600175.1,176275.XP_008600533.1,176275.XP_008601293.1	XP_008595628.1,XP_008596097.1,sec18,XP_008597224.1,syb1,ypt2,SEC9,BOS1,XP_008600175.1,msp1,vtc4_1
GO Process	GO:0071705	Nitrogen compound transport	61	568	0.22	0.0068	176275.XP_008593495.1,176275.XP_008593576.1,176275.XP_008593632.1,176275.XP_008593734.1,176275.XP_008594141.1,176275.XP_008594463.1,176275.XP_008594469.1,176275.XP_008594551.1,176275.XP_008594564.1,176275.XP_008594610.1,176275.XP_008594771.1,176275.XP_008594893.1,176275.XP_008595151.1,176275.XP_008595378.1,176275.XP_008595463.1,176275.XP_008595621.1,176275.XP_008595729.1,176275.XP_008595985.1,176…	mas5,SSB1,pep,GDI1,kapA,XP_008594463.1,NUP159,iki3,SEC24_1,B13D24.010,NMD3,XP_008594893.1,XP_008595151.1,NUP120,Copb2,ATG8,sec21,SUB2_1,XP_008595993.1,XP_008596097.1,ntf2,NIC96,RAB6A,nup-20,sec18,VPS24,mlo3,XP_008597224.1,ARB1,HNM1_2,RPS15,vas2,dop1,9G6.310,XP_008597795.1,Rab11b,act_1,scyl1,XP_008598402.1,XP_008598928.1,ypt2,SEC9,BOS1,NBR1,isp4_5,EGD1,XP_008600175.1,Tgfbrap1,SEC11,GSP1,THO1,YCF1_…
GO Process	GO:0098662	Inorganic cation transmembrane transport	25	163	0.38	0.007	176275.XP_008593448.1,176275.XP_008593473.1,176275.XP_008594234.1,176275.XP_008594314.1,176275.XP_008594554.1,176275.XP_008594853.1,176275.XP_008596490.1,176275.XP_008597008.1,176275.XP_008598276.1,176275.XP_008598843.1,176275.XP_008599398.1,176275.XP_008599655.1,176275.XP_008600015.1,176275.XP_008600085.1,176275.XP_008601054.1,176275.XP_008601411.1,176275.XP_008601414.1,176275.XP_008601439.1,176…	XP_008593448.1,atp-1,des,sut1_1,itr2_1,oli,ATP5E,NNT,cta3_2,vma-2,vma-3,KHT2_1,vma-1,vma-4,cox13,atp-2_0,XP_008601414.1,XP_008601439.1,SLC28A3,cox-4,XP_008602212.1,pma-1,atp7,vcx1_0,COX9
GO Process	GO:0046907	Intracellular transport	44	369	0.27	0.0071	176275.XP_008593576.1,176275.XP_008593632.1,176275.XP_008594141.1,176275.XP_008594463.1,176275.XP_008594564.1,176275.XP_008594610.1,176275.XP_008594893.1,176275.XP_008595151.1,176275.XP_008595463.1,176275.XP_008595729.1,176275.XP_008595993.1,176275.XP_008596097.1,176275.XP_008596170.1,176275.XP_008596214.1,176275.XP_008596559.1,176275.XP_008596741.1,176275.XP_008596945.1,176275.XP_008596947.1,176…	SSB1,pep,kapA,XP_008594463.1,SEC24_1,B13D24.010,XP_008594893.1,XP_008595151.1,Copb2,sec21,XP_008595993.1,XP_008596097.1,ntf2,NIC96,RAB6A,nup-20,VPS24,mlo3,XP_008597224.1,ARB1,mal3,RPS15,vas2,dop1,9G6.310,Rab11b,scyl1,DHC1,XP_008598928.1,BOS1,XP_008599236.1,NBR1,chc1,Tgfbrap1,SEC11,GSP1,atp-2_0,THO1,XP_008601514.1,VPS13,cox-4,sec26,mog1,XP_008603592.1
GO Process	GO:0006165	Nucleoside diphosphate phosphorylation	8	20	0.79	0.0075	176275.XP_008595187.1,176275.XP_008595340.1,176275.XP_008595461.1,176275.XP_008598799.1,176275.XP_008599317.1,176275.XP_008600107.1,176275.XP_008600274.1,176275.XP_008601295.1	PDA1,ndk1,pgi-1,XP_008598799.1,tpi-1,glkA,emp-7,hxkA_2
GO Process	GO:0032268	Regulation of cellular protein metabolic process	31	229	0.32	0.0088	176275.XP_008594151.1,176275.XP_008594220.1,176275.XP_008594256.1,176275.XP_008594637.1,176275.XP_008594777.1,176275.XP_008594888.1,176275.XP_008595023.1,176275.XP_008595403.1,176275.XP_008595628.1,176275.XP_008595707.1,176275.XP_008595990.1,176275.XP_008596299.1,176275.XP_008596575.1,176275.XP_008596644.1,176275.XP_008597310.1,176275.XP_008597654.1,176275.XP_008598233.1,176275.XP_008599249.1,176…	XP_008594151.1,STM1,wis4,mkh1,ppr5,eef1b,cot-3,puf6,XP_008595628.1,TEF,pcb-4,tif211,nip-1,ALTA12,mts2,XP_008597654.1,ptc2,TIF32,TEF3,ofd1,GCN2,XP_008600175.1,XP_008600201.1,GCN1,cpc-2_1,PCL6,RPS9,EIF1AY,LSP1,pab1,Dnajc3
GO Process	GO:0051156	Glucose 6-phosphate metabolic process	7	15	0.86	0.0088	176275.XP_008595391.1,176275.XP_008595461.1,176275.XP_008595635.1,176275.XP_008596544.1,176275.XP_008600107.1,176275.XP_008601295.1,176275.XP_008601372.1	GND2,pgi-1,XP_008595635.1,TKL1,glkA,hxkA_2,gsdA
GO Process	GO:0070925	Organelle assembly	17	91	0.46	0.0095	176275.XP_008593474.1,176275.XP_008593493.1,176275.XP_008594895.1,176275.XP_008595120.1,176275.XP_008595792.1,176275.XP_008596506.1,176275.XP_008596559.1,176275.XP_008596918.1,176275.XP_008597545.1,176275.XP_008598734.1,176275.XP_008598812.1,176275.XP_008598959.1,176275.XP_008599464.1,176275.XP_008599724.1,176275.XP_008600580.1,176275.XP_008602239.1,176275.XP_008603070.1	rpl-11,p0,RPL6B,alp6,RSM19,crp-6,RAB6A,RPS0,RPS15,XP_008598734.1,XP_008598812.1,rsm7,rpl-5,RL25,rpl-12,rpl-3,XP_008603070.1
GO Process	GO:0046390	Ribose phosphate biosynthetic process	15	74	0.5	0.01	176275.XP_008593448.1,176275.XP_008593473.1,176275.XP_008594234.1,176275.XP_008594853.1,176275.XP_008595187.1,176275.XP_008595340.1,176275.XP_008595626.1,176275.XP_008596490.1,176275.XP_008596834.1,176275.XP_008597723.1,176275.XP_008601411.1,176275.XP_008602089.1,176275.XP_008602212.1,176275.XP_008602574.1,176275.XP_008602971.1	XP_008593448.1,atp-1,des,oli,PDA1,ndk1,ADK1,ATP5E,SPAC4A8.14,XP_008597723.1,atp-2_0,cox-4,XP_008602212.1,XP_008602574.1,atp7
GO Process	GO:0055086	Nucleobase-containing small molecule metabolic process	29	210	0.33	0.01	176275.XP_008593448.1,176275.XP_008593472.1,176275.XP_008593473.1,176275.XP_008594234.1,176275.XP_008594853.1,176275.XP_008595128.1,176275.XP_008595187.1,176275.XP_008595340.1,176275.XP_008595461.1,176275.XP_008595626.1,176275.XP_008596120.1,176275.XP_008596490.1,176275.XP_008596834.1,176275.XP_008597723.1,176275.XP_008598577.1,176275.XP_008598799.1,176275.XP_008599317.1,176275.XP_008600107.1,176…	XP_008593448.1,XP_008593472.1,atp-1,des,oli,SPBC839.16,PDA1,ndk1,pgi-1,ADK1,XP_008596120.1,ATP5E,SPAC4A8.14,XP_008597723.1,XP_008598577.1,XP_008598799.1,tpi-1,glkA,emp-7,hxkA_2,atp-2_0,alc-1,cox-4,XP_008602212.1,XP_008602574.1,atp7,Aldh6a1,KGD2,gpt1_0
GO Process	GO:0000027	Ribosomal large subunit assembly	8	22	0.75	0.0113	176275.XP_008593474.1,176275.XP_008593493.1,176275.XP_008594895.1,176275.XP_008598734.1,176275.XP_008599464.1,176275.XP_008599724.1,176275.XP_008600580.1,176275.XP_008602239.1	rpl-11,p0,RPL6B,XP_008598734.1,rpl-5,RL25,rpl-12,rpl-3
GO Process	GO:0098660	Inorganic ion transmembrane transport	26	181	0.35	0.0113	176275.XP_008593448.1,176275.XP_008593473.1,176275.XP_008594234.1,176275.XP_008594314.1,176275.XP_008594554.1,176275.XP_008594853.1,176275.XP_008596490.1,176275.XP_008597008.1,176275.XP_008598276.1,176275.XP_008598843.1,176275.XP_008599398.1,176275.XP_008599655.1,176275.XP_008600015.1,176275.XP_008600085.1,176275.XP_008600850.1,176275.XP_008601054.1,176275.XP_008601411.1,176275.XP_008601414.1,176…	XP_008593448.1,atp-1,des,sut1_1,itr2_1,oli,ATP5E,NNT,cta3_2,vma-2,vma-3,KHT2_1,vma-1,vma-4,MIR1_1,cox13,atp-2_0,XP_008601414.1,XP_008601439.1,SLC28A3,cox-4,XP_008602212.1,pma-1,atp7,vcx1_0,COX9
GO Process	GO:0022618	Ribonucleoprotein complex assembly	19	112	0.42	0.0117	176275.XP_008593474.1,176275.XP_008593493.1,176275.XP_008594895.1,176275.XP_008595792.1,176275.XP_008596506.1,176275.XP_008596575.1,176275.XP_008596733.1,176275.XP_008596918.1,176275.XP_008597545.1,176275.XP_008598734.1,176275.XP_008598812.1,176275.XP_008598959.1,176275.XP_008599249.1,176275.XP_008599464.1,176275.XP_008599724.1,176275.XP_008600580.1,176275.XP_008601140.1,176275.XP_008601344.1,176…	rpl-11,p0,RPL6B,RSM19,crp-6,nip-1,prp1,RPS0,RPS15,XP_008598734.1,XP_008598812.1,rsm7,TIF32,rpl-5,RL25,rpl-12,rpl-38,prp39,rpl-3
GO Process	GO:0006417	Regulation of translation	18	103	0.43	0.012	176275.XP_008594220.1,176275.XP_008594777.1,176275.XP_008594888.1,176275.XP_008595023.1,176275.XP_008595403.1,176275.XP_008595707.1,176275.XP_008596299.1,176275.XP_008596575.1,176275.XP_008597654.1,176275.XP_008599249.1,176275.XP_008599595.1,176275.XP_008599844.1,176275.XP_008599986.1,176275.XP_008600201.1,176275.XP_008600262.1,176275.XP_008600266.1,176275.XP_008601048.1,176275.XP_008601072.1	STM1,ppr5,eef1b,cot-3,puf6,TEF,tif211,nip-1,XP_008597654.1,TIF32,TEF3,ofd1,GCN2,XP_008600201.1,GCN1,cpc-2_1,RPS9,EIF1AY
GO Process	GO:0071702	Organic substance transport	71	713	0.19	0.0123	176275.XP_008593495.1,176275.XP_008593576.1,176275.XP_008593632.1,176275.XP_008593734.1,176275.XP_008594141.1,176275.XP_008594274.1,176275.XP_008594314.1,176275.XP_008594463.1,176275.XP_008594469.1,176275.XP_008594551.1,176275.XP_008594554.1,176275.XP_008594564.1,176275.XP_008594610.1,176275.XP_008594771.1,176275.XP_008594893.1,176275.XP_008595151.1,176275.XP_008595378.1,176275.XP_008595463.1,176…	mas5,SSB1,pep,GDI1,kapA,OBPA,sut1_1,XP_008594463.1,NUP159,iki3,itr2_1,SEC24_1,B13D24.010,NMD3,XP_008594893.1,XP_008595151.1,NUP120,Copb2,ATG8,sec21,SUB2_1,XP_008595993.1,XP_008596097.1,ntf2,NIC96,RAB6A,nup-20,sec18,VPS24,mlo3,XP_008597224.1,ARB1,HNM1_2,RPS15,vas2,dop1,9G6.310,XP_008597795.1,Rab11b,act_1,scyl1,XP_008598402.1,XP_008598896.1,XP_008598928.1,itr2_0,ypt2,SEC9,BOS1,NBR1,isp4_5,KHT2_1,EG…
GO Process	GO:0016192	Vesicle-mediated transport	34	271	0.29	0.0139	176275.XP_008593734.1,176275.XP_008594040.1,176275.XP_008594274.1,176275.XP_008594463.1,176275.XP_008594520.1,176275.XP_008594564.1,176275.XP_008594780.1,176275.XP_008594893.1,176275.XP_008595151.1,176275.XP_008595463.1,176275.XP_008595729.1,176275.XP_008596097.1,176275.XP_008596559.1,176275.XP_008596741.1,176275.XP_008596916.1,176275.XP_008596945.1,176275.XP_008597618.1,176275.XP_008597648.1,176…	GDI1,XP_008594040.1,OBPA,XP_008594463.1,arc2_1,SEC24_1,tvp15,XP_008594893.1,XP_008595151.1,Copb2,sec21,XP_008596097.1,RAB6A,nup-20,sec18,VPS24,vas2,dop1,Rab11b,syb1,act_1,END3,HSP70,ypt2,SEC9,BOS1,XP_008599236.1,NBR1,chc1,end4_1,VPS13,LSP1,sec26,XP_008603592.1
GO Process	GO:0051649	Establishment of localization in cell	45	402	0.24	0.017	176275.XP_008593576.1,176275.XP_008593632.1,176275.XP_008594141.1,176275.XP_008594463.1,176275.XP_008594564.1,176275.XP_008594610.1,176275.XP_008594893.1,176275.XP_008595151.1,176275.XP_008595463.1,176275.XP_008595729.1,176275.XP_008595993.1,176275.XP_008596097.1,176275.XP_008596170.1,176275.XP_008596214.1,176275.XP_008596559.1,176275.XP_008596741.1,176275.XP_008596752.1,176275.XP_008596945.1,176…	SSB1,pep,kapA,XP_008594463.1,SEC24_1,B13D24.010,XP_008594893.1,XP_008595151.1,Copb2,sec21,XP_008595993.1,XP_008596097.1,ntf2,NIC96,RAB6A,nup-20,NDC80,VPS24,mlo3,XP_008597224.1,ARB1,mal3,RPS15,vas2,dop1,9G6.310,Rab11b,scyl1,DHC1,XP_008598928.1,BOS1,XP_008599236.1,NBR1,chc1,Tgfbrap1,SEC11,GSP1,atp-2_0,THO1,XP_008601514.1,VPS13,cox-4,sec26,mog1,XP_008603592.1
GO Process	GO:0006096	Glycolytic process	7	18	0.78	0.0175	176275.XP_008595187.1,176275.XP_008595461.1,176275.XP_008598799.1,176275.XP_008599317.1,176275.XP_008600107.1,176275.XP_008600274.1,176275.XP_008601295.1	PDA1,pgi-1,XP_008598799.1,tpi-1,glkA,emp-7,hxkA_2
GO Process	GO:0009165	Nucleotide biosynthetic process	18	108	0.41	0.0182	176275.XP_008593448.1,176275.XP_008593473.1,176275.XP_008594234.1,176275.XP_008594853.1,176275.XP_008595128.1,176275.XP_008595187.1,176275.XP_008595340.1,176275.XP_008595626.1,176275.XP_008596120.1,176275.XP_008596490.1,176275.XP_008596834.1,176275.XP_008597723.1,176275.XP_008598577.1,176275.XP_008601411.1,176275.XP_008602089.1,176275.XP_008602212.1,176275.XP_008602574.1,176275.XP_008602971.1	XP_008593448.1,atp-1,des,oli,SPBC839.16,PDA1,ndk1,ADK1,XP_008596120.1,ATP5E,SPAC4A8.14,XP_008597723.1,XP_008598577.1,atp-2_0,cox-4,XP_008602212.1,XP_008602574.1,atp7
GO Process	GO:0042254	Ribosome biogenesis	33	266	0.28	0.0187	176275.XP_008593474.1,176275.XP_008593493.1,176275.XP_008593576.1,176275.XP_008593728.1,176275.XP_008594895.1,176275.XP_008594982.1,176275.XP_008595076.1,176275.XP_008595403.1,176275.XP_008595792.1,176275.XP_008595971.1,176275.XP_008596506.1,176275.XP_008596664.1,176275.XP_008596918.1,176275.XP_008596921.1,176275.XP_008597043.1,176275.XP_008597075.1,176275.XP_008597306.1,176275.XP_008597412.1,176…	rpl-11,p0,SSB1,RpS20,RPL6B,crp-7,RPS11B,puf6,RSM19,cbf5,crp-6,XP_008596664.1,RPS0,nop-58,XP_008597043.1,RPS16,ARB1,crp-74,RPS15,rpl-30,XP_008598734.1,XP_008598812.1,RPS8B,rsm7,rpl-5,RL25,rpl-12,RPS9,GSP1,RPS18,rpl-3,RPL14A,SQS1
GO Process	GO:0006793	Phosphorus metabolic process	66	665	0.19	0.0195	176275.XP_008593448.1,176275.XP_008593472.1,176275.XP_008593473.1,176275.XP_008593670.1,176275.XP_008593931.1,176275.XP_008594234.1,176275.XP_008594256.1,176275.XP_008594563.1,176275.XP_008594637.1,176275.XP_008594853.1,176275.XP_008595128.1,176275.XP_008595187.1,176275.XP_008595340.1,176275.XP_008595391.1,176275.XP_008595461.1,176275.XP_008595462.1,176275.XP_008595626.1,176275.XP_008595635.1,176…	XP_008593448.1,XP_008593472.1,atp-1,XP_008593670.1,lkh1_2,des,wis4,MAPK,mkh1,oli,SPBC839.16,PDA1,ndk1,GND2,pgi-1,gad8,ADK1,XP_008595635.1,ssp1,XP_008596120.1,YDR109C,ATP5E,TKL1,slt2,qcr-8,nuo-51,SPAC4A8.14,nmt1_0,lbsA,XP_008597460.1,hhp1,XP_008597723.1,cot-1_0,ptc2,fab1,XP_008598577.1,erg-6,XP_008598799.1,XP_008598810.1,tpi-1,PSD2,ksp1,GCN2,glkA,emp-7,XP_008600559.1,XP_008600752.1,cox13,vtc4_1,hx…
GO Process	GO:0000028	Ribosomal small subunit assembly	6	13	0.85	0.0206	176275.XP_008595792.1,176275.XP_008596506.1,176275.XP_008596918.1,176275.XP_008597545.1,176275.XP_008598812.1,176275.XP_008598959.1	RSM19,crp-6,RPS0,RPS15,XP_008598812.1,rsm7
GO Process	GO:0034622	Cellular protein-containing complex assembly	33	269	0.28	0.0217	176275.XP_008593474.1,176275.XP_008593493.1,176275.XP_008594195.1,176275.XP_008594520.1,176275.XP_008594838.1,176275.XP_008594895.1,176275.XP_008595107.1,176275.XP_008595120.1,176275.XP_008595587.1,176275.XP_008595792.1,176275.XP_008596506.1,176275.XP_008596575.1,176275.XP_008596733.1,176275.XP_008596918.1,176275.XP_008597123.1,176275.XP_008597545.1,176275.XP_008598509.1,176275.XP_008598703.1,176…	rpl-11,p0,SPCC364.06,arc2_1,cox20,RPL6B,SPAC227.10,alp6,hH4-1_0,RSM19,crp-6,nip-1,prp1,RPS0,ankrd52_0,RPS15,toa2,tbpA_0,XP_008598734.1,XP_008598810.1,XP_008598812.1,vma-2,rsm7,TIF32,rpl-5,sim3,RL25,rpl-12,rpl-38,prp39,XP_008601368.1,rpl-3,XP_008603354.1
GO Process	GO:0051641	Cellular localization	53	506	0.21	0.0217	176275.XP_008593576.1,176275.XP_008593632.1,176275.XP_008594040.1,176275.XP_008594141.1,176275.XP_008594463.1,176275.XP_008594564.1,176275.XP_008594610.1,176275.XP_008594893.1,176275.XP_008595151.1,176275.XP_008595463.1,176275.XP_008595729.1,176275.XP_008595993.1,176275.XP_008596097.1,176275.XP_008596170.1,176275.XP_008596214.1,176275.XP_008596233.1,176275.XP_008596559.1,176275.XP_008596741.1,176…	SSB1,pep,XP_008594040.1,kapA,XP_008594463.1,SEC24_1,B13D24.010,XP_008594893.1,XP_008595151.1,Copb2,sec21,XP_008595993.1,XP_008596097.1,ntf2,NIC96,cdc4,RAB6A,nup-20,NDC80,sec18,nop-58,VPS24,mlo3,XP_008597224.1,ARB1,mal3,RPS15,vas2,dop1,9G6.310,Rab11b,scyl1,DHC1,XP_008598554.1,XP_008598928.1,ypt2,BOS1,XP_008599236.1,NBR1,chc1,TPM2,Tgfbrap1,SEC11,XP_008600795.1,GSP1,atp-2_0,THO1,XP_008601514.1,VPS13…
GO Process	GO:0006090	Pyruvate metabolic process	8	26	0.68	0.0234	176275.XP_008595187.1,176275.XP_008595461.1,176275.XP_008598799.1,176275.XP_008599317.1,176275.XP_008600107.1,176275.XP_008600274.1,176275.XP_008601295.1,176275.XP_008603169.1	PDA1,pgi-1,XP_008598799.1,tpi-1,glkA,emp-7,hxkA_2,pdcA_1
GO Process	GO:0006812	Cation transport	27	205	0.31	0.0245	176275.XP_008593448.1,176275.XP_008593473.1,176275.XP_008594234.1,176275.XP_008594314.1,176275.XP_008594554.1,176275.XP_008594853.1,176275.XP_008596490.1,176275.XP_008597008.1,176275.XP_008598162.1,176275.XP_008598276.1,176275.XP_008598843.1,176275.XP_008599398.1,176275.XP_008599486.1,176275.XP_008599655.1,176275.XP_008600015.1,176275.XP_008600085.1,176275.XP_008601054.1,176275.XP_008601411.1,176…	XP_008593448.1,atp-1,des,sut1_1,itr2_1,oli,ATP5E,NNT,FRE7_1,cta3_2,vma-2,vma-3,ATX1,KHT2_1,vma-1,vma-4,cox13,atp-2_0,XP_008601414.1,XP_008601439.1,SLC28A3,cox-4,XP_008602212.1,pma-1,atp7,vcx1_0,COX9
GO Process	GO:0006796	Phosphate-containing compound metabolic process	64	649	0.18	0.0261	176275.XP_008593448.1,176275.XP_008593472.1,176275.XP_008593473.1,176275.XP_008593670.1,176275.XP_008593931.1,176275.XP_008594234.1,176275.XP_008594256.1,176275.XP_008594563.1,176275.XP_008594637.1,176275.XP_008594853.1,176275.XP_008595128.1,176275.XP_008595187.1,176275.XP_008595340.1,176275.XP_008595391.1,176275.XP_008595461.1,176275.XP_008595462.1,176275.XP_008595626.1,176275.XP_008595635.1,176…	XP_008593448.1,XP_008593472.1,atp-1,XP_008593670.1,lkh1_2,des,wis4,MAPK,mkh1,oli,SPBC839.16,PDA1,ndk1,GND2,pgi-1,gad8,ADK1,XP_008595635.1,ssp1,XP_008596120.1,YDR109C,ATP5E,TKL1,slt2,qcr-8,nuo-51,SPAC4A8.14,nmt1_0,lbsA,XP_008597460.1,hhp1,XP_008597723.1,cot-1_0,ptc2,fab1,XP_008598577.1,erg-6,XP_008598799.1,XP_008598810.1,tpi-1,PSD2,ksp1,GCN2,glkA,emp-7,XP_008600559.1,XP_008600752.1,cox13,hxkA_2,gs…
GO Process	GO:0022613	Ribonucleoprotein complex biogenesis	38	337	0.24	0.0349	176275.XP_008593474.1,176275.XP_008593493.1,176275.XP_008593576.1,176275.XP_008593728.1,176275.XP_008594895.1,176275.XP_008594982.1,176275.XP_008595076.1,176275.XP_008595403.1,176275.XP_008595792.1,176275.XP_008595971.1,176275.XP_008596506.1,176275.XP_008596575.1,176275.XP_008596664.1,176275.XP_008596733.1,176275.XP_008596918.1,176275.XP_008596921.1,176275.XP_008597043.1,176275.XP_008597075.1,176…	rpl-11,p0,SSB1,RpS20,RPL6B,crp-7,RPS11B,puf6,RSM19,cbf5,crp-6,nip-1,XP_008596664.1,prp1,RPS0,nop-58,XP_008597043.1,RPS16,ARB1,crp-74,RPS15,rpl-30,XP_008598734.1,XP_008598812.1,RPS8B,rsm7,TIF32,rpl-5,RL25,rpl-12,RPS9,rpl-38,GSP1,prp39,RPS18,rpl-3,RPL14A,SQS1
GO Process	GO:0042026	Protein refolding	6	15	0.79	0.0349	176275.XP_008594827.1,176275.XP_008594894.1,176275.XP_008595602.1,176275.XP_008597224.1,176275.XP_008598905.1,176275.XP_008600166.1	XP_008594827.1,hsp78,hsp98,XP_008597224.1,HSP70,hsp88
GO Process	GO:0072593	Reactive oxygen species metabolic process	6	15	0.79	0.0349	176275.XP_008594749.1,176275.XP_008595630.1,176275.XP_008599505.1,176275.XP_008602657.1,176275.XP_008603025.1,176275.XP_008603079.1	Prdx5,SOD1,cat-1,katG,sod-2,KATG2_1
GO Process	GO:0009060	Aerobic respiration	9	36	0.59	0.036	176275.XP_008600347.1,176275.XP_008600752.1,176275.XP_008601054.1,176275.XP_008601414.1,176275.XP_008602089.1,176275.XP_008602900.1,176275.XP_008602915.1,176275.XP_008603262.1,176275.XP_008603440.1	SDH2_0,XP_008600752.1,cox13,XP_008601414.1,cox-4,XP_008602900.1,sdh3_1,KGD2,COX9
GO Process	GO:0015931	Nucleobase-containing compound transport	17	107	0.39	0.036	176275.XP_008593576.1,176275.XP_008594469.1,176275.XP_008595378.1,176275.XP_008595985.1,176275.XP_008596214.1,176275.XP_008596741.1,176275.XP_008596947.1,176275.XP_008597306.1,176275.XP_008597545.1,176275.XP_008597795.1,176275.XP_008598399.1,176275.XP_008598402.1,176275.XP_008601223.1,176275.XP_008601428.1,176275.XP_008601621.1,176275.XP_008601894.1,176275.XP_008603528.1	SSB1,NUP159,NUP120,SUB2_1,NIC96,nup-20,mlo3,ARB1,RPS15,XP_008597795.1,scyl1,XP_008598402.1,GSP1,THO1,SLC28A3,aac,mog1
GO Process	GO:0098869	Cellular oxidant detoxification	9	36	0.59	0.036	176275.XP_008594749.1,176275.XP_008595531.1,176275.XP_008595630.1,176275.XP_008595912.1,176275.XP_008599505.1,176275.XP_008602156.1,176275.XP_008602657.1,176275.XP_008603025.1,176275.XP_008603079.1	Prdx5,gto2,SOD1,GPX2,cat-1,GSTO1_1,katG,sod-2,KATG2_1
GO Process	GO:1990748	Cellular detoxification	11	52	0.52	0.036	176275.XP_008594749.1,176275.XP_008595531.1,176275.XP_008595630.1,176275.XP_008595912.1,176275.XP_008597138.1,176275.XP_008599505.1,176275.XP_008602156.1,176275.XP_008602657.1,176275.XP_008602674.1,176275.XP_008603025.1,176275.XP_008603079.1	Prdx5,gto2,SOD1,GPX2,LDHA,cat-1,GSTO1_1,katG,FDH1,sod-2,KATG2_1
GO Process	GO:0006123	Mitochondrial electron transport, cytochrome c to oxygen	4	5	1.09	0.0362	176275.XP_008601054.1,176275.XP_008601414.1,176275.XP_008602089.1,176275.XP_008603440.1	cox13,XP_008601414.1,cox-4,COX9
GO Process	GO:0006886	Intracellular protein transport	30	248	0.27	0.0393	176275.XP_008593576.1,176275.XP_008593632.1,176275.XP_008594141.1,176275.XP_008594564.1,176275.XP_008594610.1,176275.XP_008594893.1,176275.XP_008595151.1,176275.XP_008595463.1,176275.XP_008595729.1,176275.XP_008595993.1,176275.XP_008596170.1,176275.XP_008596559.1,176275.XP_008596947.1,176275.XP_008597224.1,176275.XP_008597306.1,176275.XP_008597545.1,176275.XP_008597618.1,176275.XP_008597753.1,176…	SSB1,pep,kapA,SEC24_1,B13D24.010,XP_008594893.1,XP_008595151.1,Copb2,sec21,XP_008595993.1,ntf2,RAB6A,mlo3,XP_008597224.1,ARB1,RPS15,vas2,9G6.310,scyl1,XP_008598928.1,NBR1,Tgfbrap1,SEC11,GSP1,THO1,XP_008601514.1,VPS13,sec26,mog1,XP_008603592.1
GO Process	GO:0043933	Protein-containing complex subunit organization	36	322	0.24	0.0485	176275.XP_008593474.1,176275.XP_008593493.1,176275.XP_008593576.1,176275.XP_008594195.1,176275.XP_008594494.1,176275.XP_008594520.1,176275.XP_008594838.1,176275.XP_008594895.1,176275.XP_008595107.1,176275.XP_008595120.1,176275.XP_008595587.1,176275.XP_008595792.1,176275.XP_008596506.1,176275.XP_008596575.1,176275.XP_008596733.1,176275.XP_008596916.1,176275.XP_008596918.1,176275.XP_008597123.1,176…	rpl-11,p0,SSB1,SPCC364.06,XP_008594494.1,arc2_1,cox20,RPL6B,SPAC227.10,alp6,hH4-1_0,RSM19,crp-6,nip-1,prp1,sec18,RPS0,ankrd52_0,RPS15,toa2,tbpA_0,XP_008598734.1,XP_008598810.1,XP_008598812.1,vma-2,rsm7,TIF32,rpl-5,sim3,RL25,rpl-12,rpl-38,prp39,XP_008601368.1,rpl-3,XP_008603354.1
GO Process	GO:0050658	RNA transport	14	82	0.42	0.0485	176275.XP_008593576.1,176275.XP_008594469.1,176275.XP_008595378.1,176275.XP_008595985.1,176275.XP_008596214.1,176275.XP_008596741.1,176275.XP_008596947.1,176275.XP_008597306.1,176275.XP_008597545.1,176275.XP_008598399.1,176275.XP_008598402.1,176275.XP_008601223.1,176275.XP_008601428.1,176275.XP_008603528.1	SSB1,NUP159,NUP120,SUB2_1,NIC96,nup-20,mlo3,ARB1,RPS15,scyl1,XP_008598402.1,GSP1,THO1,mog1
GO Function	GO:0005198	Structural molecule activity	74	197	0.77	2.05e-26	176275.XP_008593474.1,176275.XP_008593493.1,176275.XP_008593536.1,176275.XP_008593728.1,176275.XP_008593978.1,176275.XP_008594065.1,176275.XP_008594361.1,176275.XP_008594417.1,176275.XP_008594469.1,176275.XP_008594520.1,176275.XP_008594527.1,176275.XP_008594895.1,176275.XP_008594982.1,176275.XP_008594990.1,176275.XP_008595076.1,176275.XP_008595151.1,176275.XP_008595152.1,176275.XP_008595378.1,176…	rpl-11,p0,RPL31,RpS20,RL27A,XP_008594065.1,XP_008594361.1,RPS12,NUP159,arc2_1,RPS13,RPL6B,crp-7,RPL23B,RPS11B,XP_008595151.1,RPL44,NUP120,XP_008595380.1,Copb2,sec21,RSM19,NIC96,hyd1,crp-6,ALTA12,XP_008596664.1,nup-20,RPS0,yml6,XP_008597043.1,crp-63,RPS16,MRPL27,RPL2,crp-74,RPL39,RPS15,act_1,rpl-30,XP_008598734.1,XP_008598812.1,RPS8B,rps602,rsm7,XP_008599013.1,CIS3,rpl-5,rpl44_0,RL25,RPS4,rrn7,XP_…
GO Function	GO:0003735	Structural constituent of ribosome	59	136	0.83	1.99e-23	176275.XP_008593474.1,176275.XP_008593493.1,176275.XP_008593536.1,176275.XP_008593728.1,176275.XP_008593978.1,176275.XP_008594065.1,176275.XP_008594361.1,176275.XP_008594417.1,176275.XP_008594527.1,176275.XP_008594895.1,176275.XP_008594982.1,176275.XP_008594990.1,176275.XP_008595076.1,176275.XP_008595152.1,176275.XP_008595380.1,176275.XP_008595792.1,176275.XP_008596506.1,176275.XP_008596644.1,176…	rpl-11,p0,RPL31,RpS20,RL27A,XP_008594065.1,XP_008594361.1,RPS12,RPS13,RPL6B,crp-7,RPL23B,RPS11B,RPL44,XP_008595380.1,RSM19,crp-6,ALTA12,XP_008596664.1,RPS0,yml6,XP_008597043.1,crp-63,RPS16,MRPL27,RPL2,crp-74,RPL39,RPS15,rpl-30,XP_008598734.1,XP_008598812.1,RPS8B,rps602,rsm7,XP_008599013.1,rpl-5,rpl44_0,RL25,RPS4,rrn7,XP_008600201.1,RLA2,rpl-12,RPS1,RPS9,rpl-38,XP_008601190.1,RML2,RPS18,XP_0086018…
GO Function	GO:0005488	Binding	298	3508	0.12	7.39e-06	176275.XP_008593409.1,176275.XP_008593414.1,176275.XP_008593455.1,176275.XP_008593472.1,176275.XP_008593473.1,176275.XP_008593474.1,176275.XP_008593493.1,176275.XP_008593495.1,176275.XP_008593500.1,176275.XP_008593507.1,176275.XP_008593576.1,176275.XP_008593627.1,176275.XP_008593632.1,176275.XP_008593670.1,176275.XP_008593805.1,176275.XP_008593931.1,176275.XP_008593948.1,176275.XP_008594039.1,176…	VAOA,SOX,XP_008593455.1,XP_008593472.1,atp-1,rpl-11,p0,mas5,SNT2_0,cct4,SSB1,msk1,pep,XP_008593670.1,ERG25,lkh1_2,HQD2_0,XP_008594039.1,XP_008594040.1,XP_008594065.1,kapA,pot1,SPCC364.06,STM1,wis4,OBPA,XP_008594361.1,snf21,XP_008594494.1,arc2_1,Ogg1,RPS13,HMGB3,iki3,MAPK,SEC24_1,uch2_0,mkh1,NMD3,ppr5,UBC2,cut14,XP_008594827.1,cox20,oli,eef1b,XP_008594893.1,hsp78,RPL6B,ALTA7,csr-1,RPL23B,cot-3,XP_…
GO Function	GO:0015078	Proton transmembrane transporter activity	22	78	0.64	3.39e-05	176275.XP_008593448.1,176275.XP_008593473.1,176275.XP_008594234.1,176275.XP_008594314.1,176275.XP_008594554.1,176275.XP_008594853.1,176275.XP_008596490.1,176275.XP_008598810.1,176275.XP_008598843.1,176275.XP_008599398.1,176275.XP_008599655.1,176275.XP_008600015.1,176275.XP_008600085.1,176275.XP_008601054.1,176275.XP_008601411.1,176275.XP_008601414.1,176275.XP_008602089.1,176275.XP_008602212.1,176…	XP_008593448.1,atp-1,des,sut1_1,itr2_1,oli,ATP5E,XP_008598810.1,vma-2,vma-3,KHT2_1,vma-1,vma-4,cox13,atp-2_0,XP_008601414.1,cox-4,XP_008602212.1,pma-1,atp7,vcx1_0,COX9
GO Function	GO:0015077	Monovalent inorganic cation transmembrane transporter activity	24	96	0.59	4.87e-05	176275.XP_008593448.1,176275.XP_008593473.1,176275.XP_008594234.1,176275.XP_008594314.1,176275.XP_008594554.1,176275.XP_008594853.1,176275.XP_008596490.1,176275.XP_008598276.1,176275.XP_008598810.1,176275.XP_008598843.1,176275.XP_008599398.1,176275.XP_008599655.1,176275.XP_008600015.1,176275.XP_008600085.1,176275.XP_008601054.1,176275.XP_008601411.1,176275.XP_008601414.1,176275.XP_008601621.1,176…	XP_008593448.1,atp-1,des,sut1_1,itr2_1,oli,ATP5E,cta3_2,XP_008598810.1,vma-2,vma-3,KHT2_1,vma-1,vma-4,cox13,atp-2_0,XP_008601414.1,SLC28A3,cox-4,XP_008602212.1,pma-1,atp7,vcx1_0,COX9
GO Function	GO:0019843	rRNA binding	15	36	0.81	4.87e-05	176275.XP_008593474.1,176275.XP_008593493.1,176275.XP_008594527.1,176275.XP_008594990.1,176275.XP_008595076.1,176275.XP_008595380.1,176275.XP_008597398.1,176275.XP_008598959.1,176275.XP_008599464.1,176275.XP_008599724.1,176275.XP_008600052.1,176275.XP_008600201.1,176275.XP_008600580.1,176275.XP_008601048.1,176275.XP_008601677.1	rpl-11,p0,RPS13,RPL23B,RPS11B,XP_008595380.1,RPL2,rsm7,rpl-5,RL25,RPS4,XP_008600201.1,rpl-12,RPS9,RPS18
GO Function	GO:0003954	NADH dehydrogenase activity	12	27	0.84	0.00039	176275.XP_008593564.1,176275.XP_008593984.1,176275.XP_008594386.1,176275.XP_008594610.1,176275.XP_008596703.1,176275.XP_008596871.1,176275.XP_008597009.1,176275.XP_008597393.1,176275.XP_008597427.1,176275.XP_008597547.1,176275.XP_008602002.1,176275.XP_008603663.1	mcr1,NDUFA13,XP_008594386.1,B13D24.010,nuo-51,nuo-31,N7BM,XP_008597393.1,lbsA,nuo17.8,nuo-32,nuo40_1
GO Function	GO:0016651	Oxidoreductase activity, acting on NAD(P)H	15	52	0.65	0.0015	176275.XP_008593564.1,176275.XP_008593984.1,176275.XP_008594386.1,176275.XP_008594610.1,176275.XP_008594912.1,176275.XP_008596703.1,176275.XP_008596871.1,176275.XP_008597008.1,176275.XP_008597009.1,176275.XP_008597393.1,176275.XP_008597427.1,176275.XP_008597547.1,176275.XP_008599073.1,176275.XP_008602002.1,176275.XP_008603663.1	mcr1,NDUFA13,XP_008594386.1,B13D24.010,ALTA7,nuo-51,nuo-31,NNT,N7BM,XP_008597393.1,lbsA,nuo17.8,HBN1,nuo-32,nuo40_1
GO Function	GO:0051082	Unfolded protein binding	16	61	0.61	0.0018	176275.XP_008593495.1,176275.XP_008593507.1,176275.XP_008593576.1,176275.XP_008594827.1,176275.XP_008594838.1,176275.XP_008595107.1,176275.XP_008595376.1,176275.XP_008595897.1,176275.XP_008597055.1,176275.XP_008597221.1,176275.XP_008597224.1,176275.XP_008598905.1,176275.XP_008599835.1,176275.XP_008600067.1,176275.XP_008602972.1,176275.XP_008603591.1	mas5,cct4,SSB1,XP_008594827.1,cox20,SPAC227.10,hsp30_1,psi1,xdj1,cct5,XP_008597224.1,HSP70,XP_008599835.1,EGD1,npc-1,gpt1_0
GO Function	GO:0005515	Protein binding	75	684	0.23	0.0019	176275.XP_008593455.1,176275.XP_008593495.1,176275.XP_008593507.1,176275.XP_008593576.1,176275.XP_008594040.1,176275.XP_008594195.1,176275.XP_008594401.1,176275.XP_008594520.1,176275.XP_008594827.1,176275.XP_008594838.1,176275.XP_008595107.1,176275.XP_008595120.1,176275.XP_008595214.1,176275.XP_008595341.1,176275.XP_008595376.1,176275.XP_008595587.1,176275.XP_008595602.1,176275.XP_008595897.1,176…	XP_008593455.1,mas5,cct4,SSB1,XP_008594040.1,SPCC364.06,snf21,arc2_1,XP_008594827.1,cox20,SPAC227.10,alp6,CWC21,XP_008595341.1,hsp30_1,hH4-1_0,hsp98,psi1,XP_008595968.1,XP_008596098.1,ntf2,alp11,nip-1,wos2,xdj1,cct5,XP_008597224.1,mts2,mal3,scon-3,vas2,art1,syb1,act_1,END3,toa2,gna-3,DHC1,XP_008598554.1,tbpA_0,XP_008598714.1,HSP70,SEC9,sim3,XP_008599835.1,RBCMT,EGD1,rrn7,GCN1,cpc-2_1,SAC6,chc1,TP…
GO Function	GO:0016491	Oxidoreductase activity	85	815	0.21	0.0025	176275.XP_008593409.1,176275.XP_008593414.1,176275.XP_008593564.1,176275.XP_008593805.1,176275.XP_008593926.1,176275.XP_008593948.1,176275.XP_008593984.1,176275.XP_008594386.1,176275.XP_008594610.1,176275.XP_008594749.1,176275.XP_008594912.1,176275.XP_008595128.1,176275.XP_008595187.1,176275.XP_008595391.1,176275.XP_008595460.1,176275.XP_008595531.1,176275.XP_008595625.1,176275.XP_008595630.1,176…	VAOA,SOX,mcr1,ERG25,XP_008593926.1,HQD2_0,NDUFA13,XP_008594386.1,B13D24.010,Prdx5,ALTA7,SPBC839.16,PDA1,GND2,XP_008595460.1,gto2,betA_0,SOD1,XP_008595703.1,npcC,ARD1_0,GPX2,fap1_5,qcr-8,nuo-51,nuo-31,NNT,N7BM,tyr1_1,gdh-1,LDHA,XP_008597380.1,XP_008597393.1,rhlG_0,lbsA,nuo17.8,CLAH10,fabG_1,carD,FRE7_1,lys3,PIRL,XP_008598799.1,XP_008598810.1,HBN1,Dhrs7b,adh-1,cat-1,ofd1,XP_008599942.1,MTD,yhhW,yte…
GO Function	GO:0032553	Ribonucleotide binding	90	884	0.2	0.003	176275.XP_008593472.1,176275.XP_008593473.1,176275.XP_008593495.1,176275.XP_008593507.1,176275.XP_008593576.1,176275.XP_008593627.1,176275.XP_008593670.1,176275.XP_008593931.1,176275.XP_008594256.1,176275.XP_008594401.1,176275.XP_008594494.1,176275.XP_008594563.1,176275.XP_008594637.1,176275.XP_008594788.1,176275.XP_008594807.1,176275.XP_008594827.1,176275.XP_008594893.1,176275.XP_008594894.1,176…	XP_008593472.1,atp-1,mas5,cct4,SSB1,msk1,XP_008593670.1,lkh1_2,wis4,snf21,XP_008594494.1,MAPK,mkh1,UBC2,cut14,XP_008594827.1,XP_008594893.1,hsp78,ALTA7,cot-3,SPBC839.16,ndk1,gad8,UBA1,hsp98,ADK1,TEF,ssp1,SUB2_1,XP_008596120.1,RAB6A,slt2,nuo-51,SPAC4A8.14,sec18,cct5,XP_008597224.1,INO80,ARB1,mts2,grs1,XP_008597460.1,XP_008597654.1,hhp1,XP_008597723.1,cot-1_0,Rab11b,spn4,act_1,cta3_2,YJR124C,UREG,g…
GO Function	GO:0035639	Purine ribonucleoside triphosphate binding	87	857	0.2	0.0043	176275.XP_008593472.1,176275.XP_008593473.1,176275.XP_008593495.1,176275.XP_008593507.1,176275.XP_008593576.1,176275.XP_008593627.1,176275.XP_008593670.1,176275.XP_008593931.1,176275.XP_008594256.1,176275.XP_008594401.1,176275.XP_008594494.1,176275.XP_008594563.1,176275.XP_008594637.1,176275.XP_008594788.1,176275.XP_008594807.1,176275.XP_008594827.1,176275.XP_008594893.1,176275.XP_008594894.1,176…	XP_008593472.1,atp-1,mas5,cct4,SSB1,msk1,XP_008593670.1,lkh1_2,wis4,snf21,XP_008594494.1,MAPK,mkh1,UBC2,cut14,XP_008594827.1,XP_008594893.1,hsp78,cot-3,SPBC839.16,ndk1,gad8,UBA1,hsp98,ADK1,TEF,ssp1,SUB2_1,XP_008596120.1,RAB6A,slt2,SPAC4A8.14,sec18,cct5,XP_008597224.1,INO80,ARB1,mts2,grs1,XP_008597460.1,XP_008597654.1,hhp1,XP_008597723.1,cot-1_0,Rab11b,spn4,act_1,cta3_2,YJR124C,UREG,gna-3,DHC1,fab…
GO Function	GO:0003723	RNA binding	56	485	0.25	0.0045	176275.XP_008593474.1,176275.XP_008593493.1,176275.XP_008594527.1,176275.XP_008594551.1,176275.XP_008594888.1,176275.XP_008594895.1,176275.XP_008594990.1,176275.XP_008595023.1,176275.XP_008595076.1,176275.XP_008595214.1,176275.XP_008595380.1,176275.XP_008595403.1,176275.XP_008595707.1,176275.XP_008595792.1,176275.XP_008595971.1,176275.XP_008595985.1,176275.XP_008596299.1,176275.XP_008596506.1,176…	rpl-11,p0,RPS13,iki3,eef1b,RPL6B,RPL23B,cot-3,RPS11B,CWC21,XP_008595380.1,puf6,TEF,RSM19,cbf5,SUB2_1,tif211,crp-6,nip-1,nop-58,mlo3,RPS16,RPL2,crp-74,RPS15,XP_008597654.1,rpl-30,XP_008598812.1,rsm7,XP_008599013.1,paa-3,TIF32,nxt3,rpl-5,TEF3,RL25,GCN2,SSD1,RPS4,ded1,XP_008600201.1,XP_008600270.1,XP_008600574.1,rpl-12,RPS9,EIF1AY,prp39,RML2,THO1,RPS18,XP_008602113.1,rpl-3,rpl22,rps-26,RPL14A,XP_008…
GO Function	GO:0009055	Electron transfer activity	11	33	0.71	0.0045	176275.XP_008596681.1,176275.XP_008597009.1,176275.XP_008597427.1,176275.XP_008598810.1,176275.XP_008600135.1,176275.XP_008600347.1,176275.XP_008600752.1,176275.XP_008601054.1,176275.XP_008601414.1,176275.XP_008602089.1,176275.XP_008603440.1	qcr-8,N7BM,lbsA,XP_008598810.1,XP_008600135.1,SDH2_0,XP_008600752.1,cox13,XP_008601414.1,cox-4,COX9
GO Function	GO:0032555	Purine ribonucleotide binding	87	860	0.2	0.0045	176275.XP_008593472.1,176275.XP_008593473.1,176275.XP_008593495.1,176275.XP_008593507.1,176275.XP_008593576.1,176275.XP_008593627.1,176275.XP_008593670.1,176275.XP_008593931.1,176275.XP_008594256.1,176275.XP_008594401.1,176275.XP_008594494.1,176275.XP_008594563.1,176275.XP_008594637.1,176275.XP_008594788.1,176275.XP_008594807.1,176275.XP_008594827.1,176275.XP_008594893.1,176275.XP_008594894.1,176…	XP_008593472.1,atp-1,mas5,cct4,SSB1,msk1,XP_008593670.1,lkh1_2,wis4,snf21,XP_008594494.1,MAPK,mkh1,UBC2,cut14,XP_008594827.1,XP_008594893.1,hsp78,cot-3,SPBC839.16,ndk1,gad8,UBA1,hsp98,ADK1,TEF,ssp1,SUB2_1,XP_008596120.1,RAB6A,slt2,SPAC4A8.14,sec18,cct5,XP_008597224.1,INO80,ARB1,mts2,grs1,XP_008597460.1,XP_008597654.1,hhp1,XP_008597723.1,cot-1_0,Rab11b,spn4,act_1,cta3_2,YJR124C,UREG,gna-3,DHC1,fab…
GO Function	GO:0022890	Inorganic cation transmembrane transporter activity	25	152	0.41	0.005	176275.XP_008593448.1,176275.XP_008593473.1,176275.XP_008594234.1,176275.XP_008594314.1,176275.XP_008594554.1,176275.XP_008594853.1,176275.XP_008596490.1,176275.XP_008598276.1,176275.XP_008598810.1,176275.XP_008598843.1,176275.XP_008599398.1,176275.XP_008599655.1,176275.XP_008600015.1,176275.XP_008600085.1,176275.XP_008601054.1,176275.XP_008601411.1,176275.XP_008601414.1,176275.XP_008601439.1,176…	XP_008593448.1,atp-1,des,sut1_1,itr2_1,oli,ATP5E,cta3_2,XP_008598810.1,vma-2,vma-3,KHT2_1,vma-1,vma-4,cox13,atp-2_0,XP_008601414.1,XP_008601439.1,SLC28A3,cox-4,XP_008602212.1,pma-1,atp7,vcx1_0,COX9
GO Function	GO:0016655	Oxidoreductase activity, acting on NAD(P)H, quinone or similar compound as acceptor	9	23	0.78	0.0062	176275.XP_008593984.1,176275.XP_008594610.1,176275.XP_008594912.1,176275.XP_008596703.1,176275.XP_008596871.1,176275.XP_008597009.1,176275.XP_008597427.1,176275.XP_008597547.1,176275.XP_008602002.1	NDUFA13,B13D24.010,ALTA7,nuo-51,nuo-31,N7BM,lbsA,nuo17.8,nuo-32
GO Function	GO:0008137	NADH dehydrogenase (ubiquinone) activity	8	18	0.84	0.007	176275.XP_008593984.1,176275.XP_008594610.1,176275.XP_008596703.1,176275.XP_008596871.1,176275.XP_008597009.1,176275.XP_008597427.1,176275.XP_008597547.1,176275.XP_008602002.1	NDUFA13,B13D24.010,nuo-51,nuo-31,N7BM,lbsA,nuo17.8,nuo-32
GO Function	GO:0097159	Organic cyclic compound binding	180	2147	0.11	0.0073	176275.XP_008593409.1,176275.XP_008593414.1,176275.XP_008593455.1,176275.XP_008593472.1,176275.XP_008593473.1,176275.XP_008593474.1,176275.XP_008593493.1,176275.XP_008593495.1,176275.XP_008593507.1,176275.XP_008593576.1,176275.XP_008593627.1,176275.XP_008593670.1,176275.XP_008593931.1,176275.XP_008594039.1,176275.XP_008594142.1,176275.XP_008594220.1,176275.XP_008594256.1,176275.XP_008594274.1,176…	VAOA,SOX,XP_008593455.1,XP_008593472.1,atp-1,rpl-11,p0,mas5,cct4,SSB1,msk1,XP_008593670.1,lkh1_2,XP_008594039.1,pot1,STM1,wis4,OBPA,snf21,XP_008594494.1,Ogg1,RPS13,HMGB3,iki3,MAPK,mkh1,UBC2,cut14,XP_008594827.1,eef1b,XP_008594893.1,hsp78,RPL6B,ALTA7,RPL23B,cot-3,RPS11B,SPBC839.16,CWC21,ndk1,XP_008595380.1,puf6,gad8,UBA1,hH4-1_0,hsp98,betA_0,ADK1,AREA,XP_008595703.1,TEF,RSM19,ssp1,cbf5,SUB2_1,XP_0…
GO Function	GO:1901363	Heterocyclic compound binding	179	2135	0.11	0.0073	176275.XP_008593409.1,176275.XP_008593414.1,176275.XP_008593455.1,176275.XP_008593472.1,176275.XP_008593473.1,176275.XP_008593474.1,176275.XP_008593493.1,176275.XP_008593495.1,176275.XP_008593507.1,176275.XP_008593576.1,176275.XP_008593627.1,176275.XP_008593670.1,176275.XP_008593931.1,176275.XP_008594039.1,176275.XP_008594142.1,176275.XP_008594220.1,176275.XP_008594256.1,176275.XP_008594401.1,176…	VAOA,SOX,XP_008593455.1,XP_008593472.1,atp-1,rpl-11,p0,mas5,cct4,SSB1,msk1,XP_008593670.1,lkh1_2,XP_008594039.1,pot1,STM1,wis4,snf21,XP_008594494.1,Ogg1,RPS13,HMGB3,iki3,MAPK,mkh1,UBC2,cut14,XP_008594827.1,eef1b,XP_008594893.1,hsp78,RPL6B,ALTA7,RPL23B,cot-3,RPS11B,SPBC839.16,CWC21,ndk1,XP_008595380.1,puf6,gad8,UBA1,hH4-1_0,hsp98,betA_0,ADK1,AREA,XP_008595703.1,TEF,RSM19,ssp1,cbf5,SUB2_1,XP_008596…
GO Function	GO:0004129	Cytochrome-c oxidase activity	5	6	1.11	0.0156	176275.XP_008598810.1,176275.XP_008601054.1,176275.XP_008601414.1,176275.XP_008602089.1,176275.XP_008603440.1	XP_008598810.1,cox13,XP_008601414.1,cox-4,COX9
GO Function	GO:0005524	ATP binding	73	739	0.19	0.0178	176275.XP_008593472.1,176275.XP_008593473.1,176275.XP_008593495.1,176275.XP_008593507.1,176275.XP_008593576.1,176275.XP_008593627.1,176275.XP_008593670.1,176275.XP_008593931.1,176275.XP_008594256.1,176275.XP_008594401.1,176275.XP_008594494.1,176275.XP_008594563.1,176275.XP_008594637.1,176275.XP_008594788.1,176275.XP_008594807.1,176275.XP_008594827.1,176275.XP_008594894.1,176275.XP_008595128.1,176…	XP_008593472.1,atp-1,mas5,cct4,SSB1,msk1,XP_008593670.1,lkh1_2,wis4,snf21,XP_008594494.1,MAPK,mkh1,UBC2,cut14,XP_008594827.1,hsp78,SPBC839.16,ndk1,gad8,UBA1,hsp98,ADK1,ssp1,SUB2_1,XP_008596120.1,slt2,SPAC4A8.14,sec18,cct5,XP_008597224.1,INO80,ARB1,mts2,grs1,XP_008597460.1,XP_008597654.1,hhp1,cot-1_0,act_1,cta3_2,YJR124C,DHC1,fab1,vma-2,HSP70,ABCC8_1,ASN2,XP_008599556.1,TEF3,ksp1,XP_008599835.1,GC…
GO Function	GO:0000166	Nucleotide binding	101	1115	0.15	0.0217	176275.XP_008593409.1,176275.XP_008593472.1,176275.XP_008593473.1,176275.XP_008593495.1,176275.XP_008593507.1,176275.XP_008593576.1,176275.XP_008593627.1,176275.XP_008593670.1,176275.XP_008593931.1,176275.XP_008594256.1,176275.XP_008594401.1,176275.XP_008594494.1,176275.XP_008594563.1,176275.XP_008594637.1,176275.XP_008594788.1,176275.XP_008594807.1,176275.XP_008594827.1,176275.XP_008594893.1,176…	VAOA,XP_008593472.1,atp-1,mas5,cct4,SSB1,msk1,XP_008593670.1,lkh1_2,wis4,snf21,XP_008594494.1,MAPK,mkh1,UBC2,cut14,XP_008594827.1,XP_008594893.1,hsp78,ALTA7,cot-3,SPBC839.16,ndk1,gad8,UBA1,hsp98,betA_0,ADK1,TEF,ssp1,SUB2_1,XP_008596120.1,RAB6A,slt2,nuo-51,SPAC4A8.14,sec18,NNT,tyr1_1,cct5,XP_008597224.1,INO80,ARB1,mts2,grs1,XP_008597460.1,XP_008597654.1,hhp1,XP_008597723.1,cot-1_0,Rab11b,spn4,act_…
GO Function	GO:0036094	Small molecule binding	109	1232	0.14	0.0266	176275.XP_008593409.1,176275.XP_008593472.1,176275.XP_008593473.1,176275.XP_008593495.1,176275.XP_008593507.1,176275.XP_008593576.1,176275.XP_008593627.1,176275.XP_008593670.1,176275.XP_008593931.1,176275.XP_008594039.1,176275.XP_008594256.1,176275.XP_008594401.1,176275.XP_008594494.1,176275.XP_008594563.1,176275.XP_008594637.1,176275.XP_008594788.1,176275.XP_008594807.1,176275.XP_008594827.1,176…	VAOA,XP_008593472.1,atp-1,mas5,cct4,SSB1,msk1,XP_008593670.1,lkh1_2,XP_008594039.1,wis4,snf21,XP_008594494.1,MAPK,mkh1,UBC2,cut14,XP_008594827.1,XP_008594893.1,hsp78,ALTA7,cot-3,SPBC839.16,ndk1,pgi-1,gad8,UBA1,hsp98,betA_0,ADK1,TEF,ssp1,SUB2_1,XP_008596120.1,RAB6A,slt2,nuo-51,SPAC4A8.14,sec18,NNT,tyr1_1,cct5,XP_008597224.1,INO80,ARB1,mts2,grs1,XP_008597460.1,XP_008597654.1,hhp1,XP_008597723.1,cot…
GO Component	GO:0022626	Cytosolic ribosome	49	74	1.01	2.85e-25	176275.XP_008593474.1,176275.XP_008593493.1,176275.XP_008593536.1,176275.XP_008593728.1,176275.XP_008593978.1,176275.XP_008594361.1,176275.XP_008594417.1,176275.XP_008594527.1,176275.XP_008594895.1,176275.XP_008594982.1,176275.XP_008594990.1,176275.XP_008595076.1,176275.XP_008595380.1,176275.XP_008596506.1,176275.XP_008596644.1,176275.XP_008596664.1,176275.XP_008596918.1,176275.XP_008597043.1,176…	rpl-11,p0,RPL31,RpS20,RL27A,XP_008594361.1,RPS12,RPS13,RPL6B,crp-7,RPL23B,RPS11B,XP_008595380.1,crp-6,ALTA12,XP_008596664.1,RPS0,XP_008597043.1,crp-63,RPS16,RPL2,crp-74,RPL39,RPS15,rpl-30,XP_008598734.1,XP_008598812.1,RPS8B,XP_008599013.1,rpl-5,rpl44_0,RL25,RPS4,cpc-2_1,RLA2,rpl-12,RPS1,RPS9,rpl-38,XP_008601190.1,RPS18,XP_008601873.1,XP_008601895.1,rpl-3,rpl22,rps-26,RPL14A,RPL29,crp-28
GO Component	GO:0005737	Cytoplasm	398	4023	0.19	3.25e-23	176275.XP_008593414.1,176275.XP_008593447.1,176275.XP_008593448.1,176275.XP_008593455.1,176275.XP_008593456.1,176275.XP_008593472.1,176275.XP_008593473.1,176275.XP_008593474.1,176275.XP_008593493.1,176275.XP_008593495.1,176275.XP_008593507.1,176275.XP_008593536.1,176275.XP_008593547.1,176275.XP_008593564.1,176275.XP_008593576.1,176275.XP_008593627.1,176275.XP_008593632.1,176275.XP_008593670.1,176…	SOX,stt3,XP_008593448.1,XP_008593455.1,INH1,XP_008593472.1,atp-1,rpl-11,p0,mas5,cct4,RPL31,nuo-12.3,mcr1,SSB1,msk1,pep,XP_008593670.1,RpS20,GDI1,nca2,ERG25,XP_008593844.1,XP_008593856.1,XP_008593869.1,XP_008593926.1,RL27A,NDUFA13,XP_008594039.1,XP_008594040.1,Wdr26,kapA,pot1,XP_008594151.1,SPCC364.06,STM1,des,wis4,OBPA,sut1_1,XP_008594361.1,XP_008594386.1,RPS12,XP_008594463.1,pup1,rax2,arc2_1,Ogg…
GO Component	GO:0005840	Ribosome	60	148	0.8	4.83e-23	176275.XP_008593474.1,176275.XP_008593493.1,176275.XP_008593536.1,176275.XP_008593728.1,176275.XP_008593978.1,176275.XP_008594065.1,176275.XP_008594361.1,176275.XP_008594417.1,176275.XP_008594527.1,176275.XP_008594895.1,176275.XP_008594982.1,176275.XP_008594990.1,176275.XP_008595076.1,176275.XP_008595152.1,176275.XP_008595380.1,176275.XP_008595792.1,176275.XP_008596506.1,176275.XP_008596644.1,176…	rpl-11,p0,RPL31,RpS20,RL27A,XP_008594065.1,XP_008594361.1,RPS12,RPS13,RPL6B,crp-7,RPL23B,RPS11B,RPL44,XP_008595380.1,RSM19,crp-6,ALTA12,XP_008596664.1,RPS0,yml6,XP_008597043.1,crp-63,RPS16,MRPL27,RPL2,crp-74,RPL39,RPS15,rpl-30,XP_008598734.1,XP_008598812.1,RPS8B,rps602,rsm7,XP_008599013.1,rpl-5,rpl44_0,RL25,RPS4,rrn7,XP_008600201.1,cpc-2_1,RLA2,rpl-12,RPS1,RPS9,rpl-38,XP_008601190.1,RML2,RPS18,XP…
GO Component	GO:0044391	Ribosomal subunit	55	129	0.82	5.91e-22	176275.XP_008593474.1,176275.XP_008593493.1,176275.XP_008593536.1,176275.XP_008593728.1,176275.XP_008593978.1,176275.XP_008594361.1,176275.XP_008594417.1,176275.XP_008594527.1,176275.XP_008594895.1,176275.XP_008594982.1,176275.XP_008594990.1,176275.XP_008595076.1,176275.XP_008595380.1,176275.XP_008595792.1,176275.XP_008596506.1,176275.XP_008596644.1,176275.XP_008596664.1,176275.XP_008596918.1,176…	rpl-11,p0,RPL31,RpS20,RL27A,XP_008594361.1,RPS12,RPS13,RPL6B,crp-7,RPL23B,RPS11B,XP_008595380.1,RSM19,crp-6,ALTA12,XP_008596664.1,RPS0,yml6,XP_008597043.1,crp-63,RPS16,MRPL27,RPL2,crp-74,RPL39,RPS15,rpl-30,XP_008598734.1,XP_008598812.1,RPS8B,rsm7,XP_008599013.1,rpl-5,rpl44_0,RL25,RPS4,XP_008600201.1,cpc-2_1,RLA2,rpl-12,RPS1,RPS9,rpl-38,XP_008601190.1,RML2,RPS18,XP_008601873.1,XP_008601895.1,rpl-3…
GO Component	GO:0005622	Intracellular	459	5231	0.13	2.43e-18	176275.XP_008593414.1,176275.XP_008593447.1,176275.XP_008593448.1,176275.XP_008593455.1,176275.XP_008593456.1,176275.XP_008593472.1,176275.XP_008593473.1,176275.XP_008593474.1,176275.XP_008593493.1,176275.XP_008593495.1,176275.XP_008593500.1,176275.XP_008593507.1,176275.XP_008593536.1,176275.XP_008593547.1,176275.XP_008593564.1,176275.XP_008593576.1,176275.XP_008593627.1,176275.XP_008593632.1,176…	SOX,stt3,XP_008593448.1,XP_008593455.1,INH1,XP_008593472.1,atp-1,rpl-11,p0,mas5,SNT2_0,cct4,RPL31,nuo-12.3,mcr1,SSB1,msk1,pep,XP_008593670.1,RpS20,GDI1,nca2,ERG25,XP_008593844.1,XP_008593856.1,XP_008593869.1,XP_008593926.1,lkh1_2,RL27A,NDUFA13,XP_008594039.1,XP_008594040.1,XP_008594065.1,Wdr26,kapA,pot1,XP_008594151.1,SPCC364.06,STM1,des,wis4,OBPA,sut1_1,XP_008594361.1,XP_008594386.1,snf21,RPS12,…
GO Component	GO:0032991	Protein-containing complex	190	1498	0.29	3.26e-17	176275.XP_008593447.1,176275.XP_008593448.1,176275.XP_008593473.1,176275.XP_008593474.1,176275.XP_008593493.1,176275.XP_008593500.1,176275.XP_008593507.1,176275.XP_008593536.1,176275.XP_008593576.1,176275.XP_008593632.1,176275.XP_008593728.1,176275.XP_008593978.1,176275.XP_008593984.1,176275.XP_008594040.1,176275.XP_008594097.1,176275.XP_008594142.1,176275.XP_008594220.1,176275.XP_008594234.1,176…	stt3,XP_008593448.1,atp-1,rpl-11,p0,SNT2_0,cct4,RPL31,SSB1,pep,RpS20,RL27A,NDUFA13,XP_008594040.1,Wdr26,pot1,STM1,des,XP_008594361.1,snf21,RPS12,pup1,NUP159,arc2_1,Ogg1,RPS13,iki3,SEC24_1,uch2_0,B13D24.010,STB2,cut14,oli,eef1b,RPL6B,crp-7,RPL23B,cot-3,XP_008595042.1,RPS11B,XP_008595088.1,SPAC227.10,alp6,XP_008595151.1,PDA1,CWC21,NUP120,XP_008595380.1,Copb2,hH4-1_0,sec21,RSM19,XP_008595968.1,SUB2_…
GO Component	GO:0022625	Cytosolic large ribosomal subunit	28	42	1.01	1.35e-14	176275.XP_008593474.1,176275.XP_008593493.1,176275.XP_008593536.1,176275.XP_008593978.1,176275.XP_008594361.1,176275.XP_008594895.1,176275.XP_008594990.1,176275.XP_008595380.1,176275.XP_008596644.1,176275.XP_008597043.1,176275.XP_008597074.1,176275.XP_008597398.1,176275.XP_008597412.1,176275.XP_008597415.1,176275.XP_008598733.1,176275.XP_008598734.1,176275.XP_008599013.1,176275.XP_008599464.1,176…	rpl-11,p0,RPL31,RL27A,XP_008594361.1,RPL6B,RPL23B,XP_008595380.1,ALTA12,XP_008597043.1,crp-63,RPL2,crp-74,RPL39,rpl-30,XP_008598734.1,XP_008599013.1,rpl-5,rpl44_0,RL25,RLA2,rpl-12,rpl-38,XP_008601873.1,rpl-3,rpl22,RPL14A,RPL29
GO Component	GO:0043229	Intracellular organelle	370	4096	0.15	8.13e-14	176275.XP_008593447.1,176275.XP_008593448.1,176275.XP_008593455.1,176275.XP_008593456.1,176275.XP_008593473.1,176275.XP_008593474.1,176275.XP_008593493.1,176275.XP_008593500.1,176275.XP_008593536.1,176275.XP_008593547.1,176275.XP_008593564.1,176275.XP_008593627.1,176275.XP_008593632.1,176275.XP_008593670.1,176275.XP_008593728.1,176275.XP_008593804.1,176275.XP_008593805.1,176275.XP_008593856.1,176…	stt3,XP_008593448.1,XP_008593455.1,INH1,atp-1,rpl-11,p0,SNT2_0,RPL31,nuo-12.3,mcr1,msk1,pep,XP_008593670.1,RpS20,nca2,ERG25,XP_008593856.1,lkh1_2,RL27A,NDUFA13,XP_008594039.1,XP_008594040.1,XP_008594065.1,Wdr26,kapA,pot1,XP_008594151.1,SPCC364.06,STM1,des,OBPA,sut1_1,XP_008594361.1,XP_008594386.1,snf21,RPS12,XP_008594463.1,pup1,NUP159,XP_008594494.1,rax2,arc2_1,Ogg1,RPS13,HMGB3,itr2_1,MAPK,SEC24_…
GO Component	GO:0110165	Cellular anatomical entity	515	6460	0.09	1.44e-13	176275.XP_008593409.1,176275.XP_008593414.1,176275.XP_008593447.1,176275.XP_008593448.1,176275.XP_008593455.1,176275.XP_008593456.1,176275.XP_008593472.1,176275.XP_008593473.1,176275.XP_008593474.1,176275.XP_008593493.1,176275.XP_008593495.1,176275.XP_008593500.1,176275.XP_008593507.1,176275.XP_008593536.1,176275.XP_008593547.1,176275.XP_008593564.1,176275.XP_008593576.1,176275.XP_008593627.1,176…	VAOA,SOX,stt3,XP_008593448.1,XP_008593455.1,INH1,XP_008593472.1,atp-1,rpl-11,p0,mas5,SNT2_0,cct4,RPL31,nuo-12.3,mcr1,SSB1,msk1,pep,XP_008593670.1,RpS20,GDI1,nca2,ERG25,XP_008593844.1,XP_008593856.1,XP_008593869.1,XP_008593926.1,lkh1_2,RL27A,NDUFA13,XP_008594039.1,XP_008594040.1,XP_008594065.1,Wdr26,kapA,pot1,XP_008594151.1,SPCC364.06,STM1,des,wis4,OBPA,sut1_1,XP_008594361.1,XP_008594386.1,snf21,R…
GO Component	GO:0043226	Organelle	376	4246	0.14	6.83e-13	176275.XP_008593447.1,176275.XP_008593448.1,176275.XP_008593455.1,176275.XP_008593456.1,176275.XP_008593473.1,176275.XP_008593474.1,176275.XP_008593493.1,176275.XP_008593500.1,176275.XP_008593536.1,176275.XP_008593547.1,176275.XP_008593564.1,176275.XP_008593627.1,176275.XP_008593632.1,176275.XP_008593670.1,176275.XP_008593728.1,176275.XP_008593804.1,176275.XP_008593805.1,176275.XP_008593856.1,176…	stt3,XP_008593448.1,XP_008593455.1,INH1,atp-1,rpl-11,p0,SNT2_0,RPL31,nuo-12.3,mcr1,msk1,pep,XP_008593670.1,RpS20,nca2,ERG25,XP_008593856.1,lkh1_2,RL27A,NDUFA13,XP_008594039.1,XP_008594040.1,XP_008594065.1,Wdr26,kapA,pot1,XP_008594151.1,SPCC364.06,STM1,des,OBPA,sut1_1,XP_008594361.1,XP_008594386.1,snf21,RPS12,XP_008594463.1,pup1,NUP159,XP_008594494.1,rax2,arc2_1,Ogg1,RPS13,HMGB3,itr2_1,MAPK,SEC24_…
GO Component	GO:0005829	Cytosol	111	764	0.35	1.17e-12	176275.XP_008593474.1,176275.XP_008593493.1,176275.XP_008593495.1,176275.XP_008593507.1,176275.XP_008593536.1,176275.XP_008593576.1,176275.XP_008593670.1,176275.XP_008593728.1,176275.XP_008593978.1,176275.XP_008594039.1,176275.XP_008594142.1,176275.XP_008594361.1,176275.XP_008594417.1,176275.XP_008594465.1,176275.XP_008594520.1,176275.XP_008594527.1,176275.XP_008594749.1,176275.XP_008594895.1,176…	rpl-11,p0,mas5,cct4,RPL31,SSB1,XP_008593670.1,RpS20,RL27A,XP_008594039.1,pot1,XP_008594361.1,RPS12,pup1,arc2_1,RPS13,Prdx5,RPL6B,crp-7,RPL23B,RPS11B,XP_008595151.1,XP_008595380.1,pgi-1,ADK1,psi1,wc-1_0,XP_008596199.1,crp-6,RAB6A,ALTA12,XP_008596664.1,XP_008596815.1,RPS0,yjgF_1,XP_008597043.1,crp-63,RPS16,ankrd52_0,LDHA,cct5,mts2,RPL2,crp-74,RPL39,RPS15,pgmA,dop1,Rab11b,art1,PIRL,pca-2,UREG,argx,r…
GO Component	GO:0015934	Large ribosomal subunit	31	76	0.8	6.13e-12	176275.XP_008593474.1,176275.XP_008593493.1,176275.XP_008593536.1,176275.XP_008593978.1,176275.XP_008594361.1,176275.XP_008594895.1,176275.XP_008594990.1,176275.XP_008595380.1,176275.XP_008596644.1,176275.XP_008597011.1,176275.XP_008597043.1,176275.XP_008597074.1,176275.XP_008597183.1,176275.XP_008597398.1,176275.XP_008597412.1,176275.XP_008597415.1,176275.XP_008598733.1,176275.XP_008598734.1,176…	rpl-11,p0,RPL31,RL27A,XP_008594361.1,RPL6B,RPL23B,XP_008595380.1,ALTA12,yml6,XP_008597043.1,crp-63,MRPL27,RPL2,crp-74,RPL39,rpl-30,XP_008598734.1,XP_008599013.1,rpl-5,rpl44_0,RL25,RLA2,rpl-12,rpl-38,RML2,XP_008601873.1,rpl-3,rpl22,RPL14A,RPL29
GO Component	GO:0022627	Cytosolic small ribosomal subunit	21	31	1.02	4.04e-11	176275.XP_008593728.1,176275.XP_008594417.1,176275.XP_008594527.1,176275.XP_008594982.1,176275.XP_008595076.1,176275.XP_008596506.1,176275.XP_008596664.1,176275.XP_008596918.1,176275.XP_008597075.1,176275.XP_008597545.1,176275.XP_008598812.1,176275.XP_008598835.1,176275.XP_008600052.1,176275.XP_008600266.1,176275.XP_008600583.1,176275.XP_008601048.1,176275.XP_008601190.1,176275.XP_008601677.1,176…	RpS20,RPS12,RPS13,crp-7,RPS11B,crp-6,XP_008596664.1,RPS0,RPS16,RPS15,XP_008598812.1,RPS8B,RPS4,cpc-2_1,RPS1,RPS9,XP_008601190.1,RPS18,XP_008601895.1,rps-26,crp-28
GO Component	GO:1990904	Ribonucleoprotein complex	68	379	0.44	5.57e-11	176275.XP_008593474.1,176275.XP_008593493.1,176275.XP_008593536.1,176275.XP_008593576.1,176275.XP_008593728.1,176275.XP_008593978.1,176275.XP_008594220.1,176275.XP_008594361.1,176275.XP_008594417.1,176275.XP_008594527.1,176275.XP_008594895.1,176275.XP_008594982.1,176275.XP_008594990.1,176275.XP_008595023.1,176275.XP_008595076.1,176275.XP_008595214.1,176275.XP_008595380.1,176275.XP_008595792.1,176…	rpl-11,p0,RPL31,SSB1,RpS20,RL27A,STM1,XP_008594361.1,RPS12,RPS13,RPL6B,crp-7,RPL23B,cot-3,RPS11B,CWC21,XP_008595380.1,RSM19,SUB2_1,tif211,crp-6,nip-1,ALTA12,XP_008596664.1,prp1,RPS0,nop-58,yml6,XP_008597043.1,crp-63,RPS16,MRPL27,RPL2,crp-74,RPL39,RPS15,rpl-30,XP_008598734.1,XP_008598812.1,RPS8B,rsm7,XP_008599013.1,TIF32,rpl-5,rpl44_0,RL25,RPS4,XP_008600201.1,cpc-2_1,RLA2,XP_008600574.1,rpl-12,RPS…
GO Component	GO:0015935	Small ribosomal subunit	24	53	0.85	5.64e-10	176275.XP_008593728.1,176275.XP_008594417.1,176275.XP_008594527.1,176275.XP_008594982.1,176275.XP_008595076.1,176275.XP_008595792.1,176275.XP_008596506.1,176275.XP_008596664.1,176275.XP_008596918.1,176275.XP_008597075.1,176275.XP_008597545.1,176275.XP_008598812.1,176275.XP_008598835.1,176275.XP_008598959.1,176275.XP_008600052.1,176275.XP_008600201.1,176275.XP_008600266.1,176275.XP_008600583.1,176…	RpS20,RPS12,RPS13,crp-7,RPS11B,RSM19,crp-6,XP_008596664.1,RPS0,RPS16,RPS15,XP_008598812.1,RPS8B,rsm7,RPS4,XP_008600201.1,cpc-2_1,RPS1,RPS9,XP_008601190.1,RPS18,XP_008601895.1,rps-26,crp-28
GO Component	GO:0043232	Intracellular non-membrane-bounded organelle	117	940	0.29	1.77e-09	176275.XP_008593474.1,176275.XP_008593493.1,176275.XP_008593500.1,176275.XP_008593536.1,176275.XP_008593728.1,176275.XP_008593978.1,176275.XP_008594040.1,176275.XP_008594065.1,176275.XP_008594142.1,176275.XP_008594195.1,176275.XP_008594361.1,176275.XP_008594401.1,176275.XP_008594417.1,176275.XP_008594494.1,176275.XP_008594520.1,176275.XP_008594525.1,176275.XP_008594527.1,176275.XP_008594730.1,176…	rpl-11,p0,SNT2_0,RPL31,RpS20,RL27A,XP_008594040.1,XP_008594065.1,pot1,SPCC364.06,XP_008594361.1,snf21,RPS12,XP_008594494.1,arc2_1,Ogg1,RPS13,STB2,cut14,RPL6B,crp-7,RPL23B,RPS11B,alp6,RPL44,XP_008595380.1,puf6,hH4-1_0,RRT8,RSM19,XP_008595968.1,cbf5,cdc4,alp11,crp-6,ALTA12,XP_008596664.1,NDC80,XP_008596807.1,RPS0,nop-58,yml6,XP_008597043.1,crp-63,RPS16,MRPL27,INO80,mal3,RPL2,crp-74,RPL39,XP_0085974…
GO Component	GO:0005743	Mitochondrial inner membrane	43	215	0.49	4.65e-08	176275.XP_008593448.1,176275.XP_008593473.1,176275.XP_008593547.1,176275.XP_008593632.1,176275.XP_008593984.1,176275.XP_008594234.1,176275.XP_008594610.1,176275.XP_008594838.1,176275.XP_008594853.1,176275.XP_008596490.1,176275.XP_008596681.1,176275.XP_008596703.1,176275.XP_008596871.1,176275.XP_008597008.1,176275.XP_008597009.1,176275.XP_008597393.1,176275.XP_008597547.1,176275.XP_008597795.1,176…	XP_008593448.1,atp-1,nuo-12.3,pep,NDUFA13,des,B13D24.010,cox20,oli,ATP5E,qcr-8,nuo-51,nuo-31,NNT,N7BM,XP_008597393.1,nuo17.8,XP_008597795.1,Ghitm,XP_008598810.1,qcr-2,XP_008598928.1,mic10,SDH2_0,msp1,XP_008600559.1,XP_008600752.1,MIR1_1,cox13,hem14,atp-2_0,XP_008601414.1,XP_008601514.1,aac,nuo-32,cox-4,XP_008602212.1,sdh3_1,atp7,mpc2,GATM,COX9,PH2M_1
GO Component	GO:0098796	Membrane protein complex	44	231	0.47	9.97e-08	176275.XP_008593447.1,176275.XP_008593448.1,176275.XP_008593473.1,176275.XP_008593984.1,176275.XP_008594234.1,176275.XP_008594564.1,176275.XP_008594610.1,176275.XP_008594853.1,176275.XP_008595088.1,176275.XP_008595151.1,176275.XP_008595463.1,176275.XP_008595729.1,176275.XP_008595993.1,176275.XP_008596097.1,176275.XP_008596490.1,176275.XP_008596681.1,176275.XP_008596741.1,176275.XP_008596945.1,176…	stt3,XP_008593448.1,atp-1,NDUFA13,des,SEC24_1,B13D24.010,oli,XP_008595088.1,XP_008595151.1,Copb2,sec21,XP_008595993.1,XP_008596097.1,ATP5E,qcr-8,nup-20,VPS24,vas2,9G6.310,syb1,gna-3,fab1,XP_008598810.1,vma-2,XP_008598928.1,SEC9,BOS1,mic10,vma-3,B7H23.070,vma-1,vma-4,chc1,SEC11,XP_008600752.1,cox13,atp-2_0,XP_008601414.1,XP_008602212.1,sdh3_1,atp7,sec26,XP_008603592.1
GO Component	GO:0031966	Mitochondrial membrane	48	291	0.41	1.04e-06	176275.XP_008593448.1,176275.XP_008593473.1,176275.XP_008593547.1,176275.XP_008593564.1,176275.XP_008593632.1,176275.XP_008593804.1,176275.XP_008593984.1,176275.XP_008594234.1,176275.XP_008594610.1,176275.XP_008594777.1,176275.XP_008594838.1,176275.XP_008594853.1,176275.XP_008596490.1,176275.XP_008596681.1,176275.XP_008596703.1,176275.XP_008596871.1,176275.XP_008597008.1,176275.XP_008597009.1,176…	XP_008593448.1,atp-1,nuo-12.3,mcr1,pep,nca2,NDUFA13,des,B13D24.010,ppr5,cox20,oli,ATP5E,qcr-8,nuo-51,nuo-31,NNT,N7BM,XP_008597393.1,nuo17.8,XP_008597795.1,carD,Ghitm,XP_008598810.1,qcr-2,XP_008598928.1,mic10,B7H23.070,SDH2_0,msp1,XP_008600559.1,XP_008600752.1,MIR1_1,cox13,hem14,atp-2_0,XP_008601414.1,XP_008601514.1,aac,nuo-32,cox-4,XP_008602212.1,sdh3_1,atp7,mpc2,GATM,COX9,PH2M_1
GO Component	GO:0031967	Organelle envelope	58	394	0.36	1.31e-06	176275.XP_008593448.1,176275.XP_008593473.1,176275.XP_008593547.1,176275.XP_008593564.1,176275.XP_008593632.1,176275.XP_008593804.1,176275.XP_008593984.1,176275.XP_008594234.1,176275.XP_008594469.1,176275.XP_008594610.1,176275.XP_008594777.1,176275.XP_008594838.1,176275.XP_008594853.1,176275.XP_008595378.1,176275.XP_008595626.1,176275.XP_008595912.1,176275.XP_008596170.1,176275.XP_008596214.1,176…	XP_008593448.1,atp-1,nuo-12.3,mcr1,pep,nca2,NDUFA13,des,NUP159,B13D24.010,ppr5,cox20,oli,NUP120,ADK1,GPX2,ntf2,NIC96,ATP5E,qcr-8,nuo-51,nup-20,nuo-31,NNT,N7BM,XP_008597393.1,nuo17.8,XP_008597795.1,carD,XP_008598402.1,Ghitm,XP_008598810.1,qcr-2,XP_008598928.1,mic10,B7H23.070,SDH2_0,msp1,XP_008600539.1,XP_008600559.1,XP_008600752.1,MIR1_1,cox13,hem14,atp-2_0,XP_008601414.1,XP_008601514.1,aac,nuo-32…
GO Component	GO:0005740	Mitochondrial envelope	50	316	0.39	1.51e-06	176275.XP_008593448.1,176275.XP_008593473.1,176275.XP_008593547.1,176275.XP_008593564.1,176275.XP_008593632.1,176275.XP_008593804.1,176275.XP_008593984.1,176275.XP_008594234.1,176275.XP_008594610.1,176275.XP_008594777.1,176275.XP_008594838.1,176275.XP_008594853.1,176275.XP_008595626.1,176275.XP_008595912.1,176275.XP_008596490.1,176275.XP_008596681.1,176275.XP_008596703.1,176275.XP_008596871.1,176…	XP_008593448.1,atp-1,nuo-12.3,mcr1,pep,nca2,NDUFA13,des,B13D24.010,ppr5,cox20,oli,ADK1,GPX2,ATP5E,qcr-8,nuo-51,nuo-31,NNT,N7BM,XP_008597393.1,nuo17.8,XP_008597795.1,carD,Ghitm,XP_008598810.1,qcr-2,XP_008598928.1,mic10,B7H23.070,SDH2_0,msp1,XP_008600559.1,XP_008600752.1,MIR1_1,cox13,hem14,atp-2_0,XP_008601414.1,XP_008601514.1,aac,nuo-32,cox-4,XP_008602212.1,sdh3_1,atp7,mpc2,GATM,COX9,PH2M_1
GO Component	GO:0070469	Respirasome	16	38	0.82	2.19e-06	176275.XP_008593547.1,176275.XP_008593632.1,176275.XP_008593984.1,176275.XP_008596681.1,176275.XP_008596703.1,176275.XP_008596871.1,176275.XP_008597009.1,176275.XP_008597393.1,176275.XP_008598810.1,176275.XP_008598850.1,176275.XP_008600752.1,176275.XP_008601054.1,176275.XP_008601414.1,176275.XP_008602002.1,176275.XP_008602915.1,176275.XP_008603663.1	nuo-12.3,pep,NDUFA13,qcr-8,nuo-51,nuo-31,N7BM,XP_008597393.1,XP_008598810.1,qcr-2,XP_008600752.1,cox13,XP_008601414.1,nuo-32,sdh3_1,nuo40_1
GO Component	GO:0031090	Organelle membrane	106	962	0.23	4.33e-06	176275.XP_008593447.1,176275.XP_008593448.1,176275.XP_008593473.1,176275.XP_008593547.1,176275.XP_008593564.1,176275.XP_008593632.1,176275.XP_008593804.1,176275.XP_008593805.1,176275.XP_008593984.1,176275.XP_008594234.1,176275.XP_008594314.1,176275.XP_008594463.1,176275.XP_008594469.1,176275.XP_008594564.1,176275.XP_008594610.1,176275.XP_008594684.1,176275.XP_008594777.1,176275.XP_008594780.1,176…	stt3,XP_008593448.1,atp-1,nuo-12.3,mcr1,pep,nca2,ERG25,NDUFA13,des,sut1_1,XP_008594463.1,NUP159,SEC24_1,B13D24.010,NTE1,ppr5,tvp15,cox20,oli,XP_008594949.1,XP_008595088.1,XP_008595151.1,NUP120,Copb2,ATG8,sec21,pcb-4,XP_008595993.1,XP_008596097.1,NIC96,ATP5E,qcr-8,nuo-51,nup-20,nuo-31,VPS24,NNT,N7BM,xdj1,XP_008597393.1,alg-11,nuo17.8,vas2,dop1,9G6.310,XP_008597795.1,Rab11b,carD,syb1,YJR124C,XP_008…
GO Component	GO:0098800	Inner mitochondrial membrane protein complex	17	49	0.73	7.61e-06	176275.XP_008593448.1,176275.XP_008593984.1,176275.XP_008594234.1,176275.XP_008594610.1,176275.XP_008594853.1,176275.XP_008596490.1,176275.XP_008596681.1,176275.XP_008598810.1,176275.XP_008598928.1,176275.XP_008599322.1,176275.XP_008600752.1,176275.XP_008601054.1,176275.XP_008601411.1,176275.XP_008601414.1,176275.XP_008602212.1,176275.XP_008602915.1,176275.XP_008602971.1	XP_008593448.1,NDUFA13,des,B13D24.010,oli,ATP5E,qcr-8,XP_008598810.1,XP_008598928.1,mic10,XP_008600752.1,cox13,atp-2_0,XP_008601414.1,XP_008602212.1,sdh3_1,atp7
GO Component	GO:0005739	Mitochondrion	87	793	0.23	7.43e-05	176275.XP_008593448.1,176275.XP_008593456.1,176275.XP_008593473.1,176275.XP_008593547.1,176275.XP_008593564.1,176275.XP_008593627.1,176275.XP_008593632.1,176275.XP_008593804.1,176275.XP_008593984.1,176275.XP_008594039.1,176275.XP_008594234.1,176275.XP_008594386.1,176275.XP_008594525.1,176275.XP_008594610.1,176275.XP_008594749.1,176275.XP_008594777.1,176275.XP_008594827.1,176275.XP_008594838.1,176…	XP_008593448.1,INH1,atp-1,nuo-12.3,mcr1,msk1,pep,nca2,NDUFA13,XP_008594039.1,des,XP_008594386.1,Ogg1,B13D24.010,Prdx5,ppr5,XP_008594827.1,cox20,oli,hsp78,PDA1,pgi-1,ADK1,XP_008595703.1,RSM19,GPX2,ATP5E,qcr-8,nuo-51,nuo-31,NNT,N7BM,yml6,xdj1,gdh-1,MRPL27,XP_008597393.1,lbsA,grs1,nuo17.8,XP_008597795.1,CLAH10,carD,Ghitm,XP_008598810.1,qcr-2,XP_008598928.1,rsm7,yjgF_0,XP_008598998.1,mic10,B7H23.070,…
GO Component	GO:0016469	Proton-transporting two-sector ATPase complex	12	28	0.82	7.43e-05	176275.XP_008593448.1,176275.XP_008593473.1,176275.XP_008594234.1,176275.XP_008594853.1,176275.XP_008596490.1,176275.XP_008598843.1,176275.XP_008599398.1,176275.XP_008600015.1,176275.XP_008600085.1,176275.XP_008601411.1,176275.XP_008602212.1,176275.XP_008602971.1	XP_008593448.1,atp-1,des,oli,ATP5E,vma-2,vma-3,vma-1,vma-4,atp-2_0,XP_008602212.1,atp7
GO Component	GO:0098798	Mitochondrial protein complex	26	134	0.48	9.6e-05	176275.XP_008593448.1,176275.XP_008593632.1,176275.XP_008593984.1,176275.XP_008594234.1,176275.XP_008594610.1,176275.XP_008594853.1,176275.XP_008595187.1,176275.XP_008595792.1,176275.XP_008596490.1,176275.XP_008596681.1,176275.XP_008597011.1,176275.XP_008597183.1,176275.XP_008598810.1,176275.XP_008598928.1,176275.XP_008598959.1,176275.XP_008599322.1,176275.XP_008600201.1,176275.XP_008600752.1,176…	XP_008593448.1,pep,NDUFA13,des,B13D24.010,oli,PDA1,RSM19,ATP5E,qcr-8,yml6,MRPL27,XP_008598810.1,XP_008598928.1,rsm7,mic10,XP_008600201.1,XP_008600752.1,cox13,RML2,atp-2_0,XP_008601414.1,XP_008602212.1,sdh3_1,atp7,KGD2
GO Component	GO:0043231	Intracellular membrane-bounded organelle	294	3701	0.09	0.0003	176275.XP_008593447.1,176275.XP_008593448.1,176275.XP_008593455.1,176275.XP_008593456.1,176275.XP_008593473.1,176275.XP_008593474.1,176275.XP_008593500.1,176275.XP_008593547.1,176275.XP_008593564.1,176275.XP_008593627.1,176275.XP_008593632.1,176275.XP_008593670.1,176275.XP_008593804.1,176275.XP_008593805.1,176275.XP_008593856.1,176275.XP_008593931.1,176275.XP_008593984.1,176275.XP_008594039.1,176…	stt3,XP_008593448.1,XP_008593455.1,INH1,atp-1,rpl-11,SNT2_0,nuo-12.3,mcr1,msk1,pep,XP_008593670.1,nca2,ERG25,XP_008593856.1,lkh1_2,NDUFA13,XP_008594039.1,Wdr26,kapA,pot1,XP_008594151.1,SPCC364.06,STM1,des,OBPA,sut1_1,XP_008594386.1,snf21,XP_008594463.1,pup1,NUP159,XP_008594494.1,rax2,Ogg1,RPS13,HMGB3,itr2_1,MAPK,SEC24_1,uch2_0,B13D24.010,STB2,Prdx5,NMD3,ppr5,tvp15,UBC2,cut14,XP_008594827.1,cox20,…
GO Component	GO:0030660	Golgi-associated vesicle membrane	10	24	0.81	0.00056	176275.XP_008594564.1,176275.XP_008595151.1,176275.XP_008595463.1,176275.XP_008595729.1,176275.XP_008596741.1,176275.XP_008597618.1,176275.XP_008599151.1,176275.XP_008601368.1,176275.XP_008603511.1,176275.XP_008603592.1	SEC24_1,XP_008595151.1,Copb2,sec21,nup-20,vas2,BOS1,XP_008601368.1,sec26,XP_008603592.1
GO Component	GO:0043227	Membrane-bounded organelle	306	3919	0.08	0.00065	176275.XP_008593447.1,176275.XP_008593448.1,176275.XP_008593455.1,176275.XP_008593456.1,176275.XP_008593473.1,176275.XP_008593474.1,176275.XP_008593500.1,176275.XP_008593547.1,176275.XP_008593564.1,176275.XP_008593627.1,176275.XP_008593632.1,176275.XP_008593670.1,176275.XP_008593804.1,176275.XP_008593805.1,176275.XP_008593856.1,176275.XP_008593931.1,176275.XP_008593984.1,176275.XP_008594039.1,176…	stt3,XP_008593448.1,XP_008593455.1,INH1,atp-1,rpl-11,SNT2_0,nuo-12.3,mcr1,msk1,pep,XP_008593670.1,nca2,ERG25,XP_008593856.1,lkh1_2,NDUFA13,XP_008594039.1,Wdr26,kapA,pot1,XP_008594151.1,SPCC364.06,STM1,des,OBPA,sut1_1,XP_008594386.1,snf21,XP_008594463.1,pup1,NUP159,XP_008594494.1,rax2,Ogg1,RPS13,HMGB3,itr2_1,MAPK,SEC24_1,uch2_0,B13D24.010,NTE1,STB2,Prdx5,NMD3,ppr5,tvp15,UBC2,cut14,XP_008594827.1,c…
GO Component	GO:0045259	Proton-transporting ATP synthase complex	8	14	0.95	0.00065	176275.XP_008593448.1,176275.XP_008593473.1,176275.XP_008594234.1,176275.XP_008594853.1,176275.XP_008596490.1,176275.XP_008601411.1,176275.XP_008602212.1,176275.XP_008602971.1	XP_008593448.1,atp-1,des,oli,ATP5E,atp-2_0,XP_008602212.1,atp7
GO Component	GO:0005798	Golgi-associated vesicle	13	45	0.65	0.00078	176275.XP_008594463.1,176275.XP_008594564.1,176275.XP_008595151.1,176275.XP_008595463.1,176275.XP_008595729.1,176275.XP_008596097.1,176275.XP_008596741.1,176275.XP_008597618.1,176275.XP_008599151.1,176275.XP_008599236.1,176275.XP_008601368.1,176275.XP_008603511.1,176275.XP_008603592.1	XP_008594463.1,SEC24_1,XP_008595151.1,Copb2,sec21,XP_008596097.1,nup-20,vas2,BOS1,XP_008599236.1,XP_008601368.1,sec26,XP_008603592.1
GO Component	GO:0030135	Coated vesicle	14	54	0.6	0.001	176275.XP_008594463.1,176275.XP_008594564.1,176275.XP_008595151.1,176275.XP_008595463.1,176275.XP_008595729.1,176275.XP_008596097.1,176275.XP_008596741.1,176275.XP_008597618.1,176275.XP_008599151.1,176275.XP_008599236.1,176275.XP_008600352.1,176275.XP_008601368.1,176275.XP_008603511.1,176275.XP_008603592.1	XP_008594463.1,SEC24_1,XP_008595151.1,Copb2,sec21,XP_008596097.1,nup-20,vas2,BOS1,XP_008599236.1,chc1,XP_008601368.1,sec26,XP_008603592.1
GO Component	GO:0030662	Coated vesicle membrane	11	33	0.71	0.001	176275.XP_008594564.1,176275.XP_008595151.1,176275.XP_008595463.1,176275.XP_008595729.1,176275.XP_008596741.1,176275.XP_008597618.1,176275.XP_008599151.1,176275.XP_008600352.1,176275.XP_008601368.1,176275.XP_008603511.1,176275.XP_008603592.1	SEC24_1,XP_008595151.1,Copb2,sec21,nup-20,vas2,BOS1,chc1,XP_008601368.1,sec26,XP_008603592.1
GO Component	GO:0030659	Cytoplasmic vesicle membrane	13	48	0.62	0.0013	176275.XP_008594564.1,176275.XP_008595151.1,176275.XP_008595463.1,176275.XP_008595621.1,176275.XP_008595729.1,176275.XP_008596741.1,176275.XP_008597618.1,176275.XP_008598061.1,176275.XP_008599151.1,176275.XP_008600352.1,176275.XP_008601368.1,176275.XP_008603511.1,176275.XP_008603592.1	SEC24_1,XP_008595151.1,Copb2,ATG8,sec21,nup-20,vas2,syb1,BOS1,chc1,XP_008601368.1,sec26,XP_008603592.1
GO Component	GO:0033178	Proton-transporting two-sector ATPase complex, catalytic domain	7	12	0.96	0.0016	176275.XP_008593473.1,176275.XP_008594234.1,176275.XP_008596490.1,176275.XP_008598843.1,176275.XP_008600015.1,176275.XP_008600085.1,176275.XP_008601411.1	atp-1,des,ATP5E,vma-2,vma-1,vma-4,atp-2_0
GO Component	GO:0030120	Vesicle coat	9	23	0.78	0.0017	176275.XP_008594564.1,176275.XP_008595151.1,176275.XP_008595463.1,176275.XP_008595729.1,176275.XP_008596741.1,176275.XP_008597618.1,176275.XP_008600352.1,176275.XP_008603511.1,176275.XP_008603592.1	SEC24_1,XP_008595151.1,Copb2,sec21,nup-20,vas2,chc1,sec26,XP_008603592.1
GO Component	GO:0005753	Mitochondrial proton-transporting ATP synthase complex	7	13	0.92	0.0022	176275.XP_008593448.1,176275.XP_008594234.1,176275.XP_008594853.1,176275.XP_008596490.1,176275.XP_008601411.1,176275.XP_008602212.1,176275.XP_008602971.1	XP_008593448.1,des,oli,ATP5E,atp-2_0,XP_008602212.1,atp7
GO Component	GO:0098803	Respiratory chain complex	7	16	0.83	0.0056	176275.XP_008593984.1,176275.XP_008596681.1,176275.XP_008598810.1,176275.XP_008600752.1,176275.XP_008601054.1,176275.XP_008601414.1,176275.XP_008602915.1	NDUFA13,qcr-8,XP_008598810.1,XP_008600752.1,cox13,XP_008601414.1,sdh3_1
GO Component	GO:0031410	Cytoplasmic vesicle	26	183	0.34	0.0066	176275.XP_008594463.1,176275.XP_008594564.1,176275.XP_008595151.1,176275.XP_008595463.1,176275.XP_008595621.1,176275.XP_008595729.1,176275.XP_008596097.1,176275.XP_008596741.1,176275.XP_008596945.1,176275.XP_008597618.1,176275.XP_008597648.1,176275.XP_008597859.1,176275.XP_008598050.1,176275.XP_008598061.1,176275.XP_008598445.1,176275.XP_008598557.1,176275.XP_008599101.1,176275.XP_008599151.1,176…	XP_008594463.1,SEC24_1,XP_008595151.1,Copb2,ATG8,sec21,XP_008596097.1,nup-20,VPS24,vas2,dop1,Rab11b,carD,syb1,END3,fab1,ypt2,BOS1,XP_008599236.1,NBR1,PSD2,chc1,Tgfbrap1,XP_008601368.1,sec26,XP_008603592.1
GO Component	GO:0005746	Mitochondrial respirasome	7	17	0.81	0.007	176275.XP_008593984.1,176275.XP_008596681.1,176275.XP_008598810.1,176275.XP_008600752.1,176275.XP_008601054.1,176275.XP_008601414.1,176275.XP_008602915.1	NDUFA13,qcr-8,XP_008598810.1,XP_008600752.1,cox13,XP_008601414.1,sdh3_1
GO Component	GO:0030126	COPI vesicle coat	5	7	1.04	0.0075	176275.XP_008595151.1,176275.XP_008595463.1,176275.XP_008595729.1,176275.XP_008603511.1,176275.XP_008603592.1	XP_008595151.1,Copb2,sec21,sec26,XP_008603592.1
GO Component	GO:0070069	Cytochrome complex	5	10	0.89	0.0226	176275.XP_008596681.1,176275.XP_008598810.1,176275.XP_008600752.1,176275.XP_008601054.1,176275.XP_008601414.1	qcr-8,XP_008598810.1,XP_008600752.1,cox13,XP_008601414.1
GO Component	GO:0045261	Proton-transporting ATP synthase complex, catalytic core F(1)	4	6	1.01	0.032	176275.XP_008593473.1,176275.XP_008594234.1,176275.XP_008596490.1,176275.XP_008601411.1	atp-1,des,ATP5E,atp-2_0
GO Component	GO:0009277	Fungal-type cell wall	8	32	0.59	0.0357	176275.XP_008594980.1,176275.XP_008595634.1,176275.XP_008596334.1,176275.XP_008598714.1,176275.XP_008599167.1,176275.XP_008599505.1,176275.XP_008602463.1,176275.XP_008602561.1	XP_008594980.1,RRT8,hyd1,XP_008598714.1,CIS3,cat-1,XP_008602463.1,XP_008602561.1
GO Component	GO:0030134	COPII-coated ER to Golgi transport vesicle	7	26	0.62	0.0458	176275.XP_008594463.1,176275.XP_008594564.1,176275.XP_008596097.1,176275.XP_008596741.1,176275.XP_008599151.1,176275.XP_008599236.1,176275.XP_008601368.1	XP_008594463.1,SEC24_1,XP_008596097.1,nup-20,BOS1,XP_008599236.1,XP_008601368.1
KEGG	map03010	Ribosome	61	135	0.85	9.92e-26	176275.XP_008593474.1,176275.XP_008593493.1,176275.XP_008593536.1,176275.XP_008593644.1,176275.XP_008593728.1,176275.XP_008593978.1,176275.XP_008594065.1,176275.XP_008594361.1,176275.XP_008594417.1,176275.XP_008594527.1,176275.XP_008594895.1,176275.XP_008594982.1,176275.XP_008594990.1,176275.XP_008595076.1,176275.XP_008595152.1,176275.XP_008595380.1,176275.XP_008595792.1,176275.XP_008596506.1,176…	rpl-11,p0,RPL31,rpmJ,RpS20,RL27A,XP_008594065.1,XP_008594361.1,RPS12,RPS13,RPL6B,crp-7,RPL23B,RPS11B,RPL44,XP_008595380.1,RSM19,crp-6,ALTA12,XP_008596664.1,RPS0,yml6,XP_008597043.1,crp-63,RPS16,RPL2,crp-74,RPL39,RPS15,rpl-30,XP_008598734.1,XP_008598812.1,RPS8B,rps602,rsm7,XP_008599013.1,rpl-5,rpl44_0,RL25,RPS4,XP_008600135.1,rrn7,XP_008600201.1,GCN1,RLA2,rpl-12,RPS1,RPS9,rpl-38,XP_008601190.1,RML…
KEGG	map00190	Oxidative phosphorylation	37	93	0.79	4.73e-14	176275.XP_008593448.1,176275.XP_008593473.1,176275.XP_008593632.1,176275.XP_008593734.1,176275.XP_008593984.1,176275.XP_008594234.1,176275.XP_008594853.1,176275.XP_008596490.1,176275.XP_008596681.1,176275.XP_008596703.1,176275.XP_008596871.1,176275.XP_008597009.1,176275.XP_008597393.1,176275.XP_008597427.1,176275.XP_008597618.1,176275.XP_008598810.1,176275.XP_008598843.1,176275.XP_008598850.1,176…	XP_008593448.1,atp-1,pep,GDI1,NDUFA13,des,oli,ATP5E,qcr-8,nuo-51,nuo-31,N7BM,XP_008597393.1,lbsA,vas2,XP_008598810.1,vma-2,qcr-2,vma-3,vma-1,vma-4,SDH2_0,XP_008600559.1,XP_008600576.1,XP_008600752.1,cox13,atp-2_0,XP_008601414.1,nuo-32,cox-4,XP_008602212.1,pma-1,sdh3_1,atp7,ipp-1,COX9,nuo40_1
KEGG	map00010	Glycolysis / Gluconeogenesis	14	57	0.58	0.0031	176275.XP_008593926.1,176275.XP_008595187.1,176275.XP_008595461.1,176275.XP_008597138.1,176275.XP_008597551.1,176275.XP_008597902.1,176275.XP_008598799.1,176275.XP_008599317.1,176275.XP_008599485.1,176275.XP_008600107.1,176275.XP_008600274.1,176275.XP_008601295.1,176275.XP_008602674.1,176275.XP_008603169.1	XP_008593926.1,PDA1,pgi-1,LDHA,pgmA,CLAH10,XP_008598799.1,tpi-1,adh-1,glkA,emp-7,hxkA_2,FDH1,pdcA_1
KEGG	map04141	Protein processing in endoplasmic reticulum	25	152	0.41	0.0031	176275.XP_008593447.1,176275.XP_008593495.1,176275.XP_008593576.1,176275.XP_008594231.1,176275.XP_008594564.1,176275.XP_008595376.1,176275.XP_008595897.1,176275.XP_008596170.1,176275.XP_008596299.1,176275.XP_008596741.1,176275.XP_008597055.1,176275.XP_008597224.1,176275.XP_008597414.1,176275.XP_008597753.1,176275.XP_008598905.1,176275.XP_008599236.1,176275.XP_008599835.1,176275.XP_008599942.1,176…	stt3,mas5,SSB1,XP_008594231.1,SEC24_1,hsp30_1,psi1,ntf2,tif211,nup-20,xdj1,XP_008597224.1,scon-3,9G6.310,HSP70,XP_008599236.1,XP_008599835.1,XP_008599942.1,GCN2,hsp88,PDI,prp39,vpr_0,Dnajc3,gpt1_0
KEGG	map00500	Starch and sucrose metabolism	13	63	0.51	0.0172	176275.XP_008595196.1,176275.XP_008595461.1,176275.XP_008596313.1,176275.XP_008596554.1,176275.XP_008597338.1,176275.XP_008597551.1,176275.XP_008598527.1,176275.XP_008599746.1,176275.XP_008600107.1,176275.XP_008601271.1,176275.XP_008601295.1,176275.XP_008601412.1,176275.XP_008602120.1	agdC_1,pgi-1,XP_008596313.1,SUC2,bglA_0,pgmA,GPH1,MAL2,glkA,XP_008601271.1,hxkA_2,gbeA_1,exgB
COMPARTMENTS	GOCC:0022626	Cytosolic ribosome	53	78	1.02	9.13e-28	176275.XP_008593474.1,176275.XP_008593493.1,176275.XP_008593536.1,176275.XP_008593728.1,176275.XP_008593978.1,176275.XP_008594065.1,176275.XP_008594361.1,176275.XP_008594417.1,176275.XP_008594527.1,176275.XP_008594895.1,176275.XP_008594982.1,176275.XP_008594990.1,176275.XP_008595076.1,176275.XP_008595152.1,176275.XP_008595380.1,176275.XP_008596506.1,176275.XP_008596644.1,176275.XP_008596664.1,176…	rpl-11,p0,RPL31,RpS20,RL27A,XP_008594065.1,XP_008594361.1,RPS12,RPS13,RPL6B,crp-7,RPL23B,RPS11B,RPL44,XP_008595380.1,crp-6,ALTA12,XP_008596664.1,RPS0,XP_008597043.1,crp-63,RPS16,RPL2,crp-74,RPL39,RPS15,rpl-30,XP_008598734.1,XP_008598812.1,RPS8B,rps602,XP_008599013.1,rpl-5,rpl44_0,RL25,RPS4,rrn7,RLA2,rpl-12,RPS1,RPS9,rpl-38,XP_008601190.1,RPS18,XP_008601873.1,XP_008601895.1,rpl-3,rpl22,ubi::crp-6,…
COMPARTMENTS	GOCC:0044391	Ribosomal subunit	59	137	0.82	2.11e-23	176275.XP_008593474.1,176275.XP_008593493.1,176275.XP_008593536.1,176275.XP_008593728.1,176275.XP_008593978.1,176275.XP_008594065.1,176275.XP_008594361.1,176275.XP_008594417.1,176275.XP_008594527.1,176275.XP_008594895.1,176275.XP_008594982.1,176275.XP_008594990.1,176275.XP_008595076.1,176275.XP_008595152.1,176275.XP_008595380.1,176275.XP_008595792.1,176275.XP_008596506.1,176275.XP_008596644.1,176…	rpl-11,p0,RPL31,RpS20,RL27A,XP_008594065.1,XP_008594361.1,RPS12,RPS13,RPL6B,crp-7,RPL23B,RPS11B,RPL44,XP_008595380.1,RSM19,crp-6,ALTA12,XP_008596664.1,RPS0,yml6,XP_008597043.1,crp-63,RPS16,MRPL27,RPL2,crp-74,RPL39,RPS15,rpl-30,XP_008598734.1,XP_008598812.1,RPS8B,rps602,rsm7,XP_008599013.1,rpl-5,rpl44_0,RL25,RPS4,rrn7,XP_008600201.1,RLA2,rpl-12,RPS1,RPS9,rpl-38,XP_008601190.1,RML2,RPS18,XP_0086018…
COMPARTMENTS	GOCC:0005737	Cytoplasm	353	3385	0.21	8.27e-23	176275.XP_008593409.1,176275.XP_008593414.1,176275.XP_008593447.1,176275.XP_008593448.1,176275.XP_008593455.1,176275.XP_008593456.1,176275.XP_008593472.1,176275.XP_008593473.1,176275.XP_008593474.1,176275.XP_008593493.1,176275.XP_008593495.1,176275.XP_008593507.1,176275.XP_008593536.1,176275.XP_008593564.1,176275.XP_008593576.1,176275.XP_008593627.1,176275.XP_008593632.1,176275.XP_008593670.1,176…	VAOA,SOX,stt3,XP_008593448.1,XP_008593455.1,INH1,XP_008593472.1,atp-1,rpl-11,p0,mas5,cct4,RPL31,mcr1,SSB1,msk1,pep,XP_008593670.1,RpS20,GDI1,nca2,XP_008593869.1,XP_008593926.1,RL27A,NDUFA13,XP_008594039.1,XP_008594040.1,XP_008594065.1,SPCC364.06,STM1,des,OBPA,sut1_1,XP_008594361.1,XP_008594386.1,RPS12,XP_008594463.1,NUP159,arc2_1,Ogg1,RPS13,itr2_1,MAPK,SEC24_1,mkh1,NTE1,Prdx5,NMD3,ppr5,tvp15,UBC2…
COMPARTMENTS	GOCC:0005622	Intracellular	436	4875	0.14	6.47e-18	176275.XP_008593409.1,176275.XP_008593414.1,176275.XP_008593447.1,176275.XP_008593448.1,176275.XP_008593455.1,176275.XP_008593456.1,176275.XP_008593472.1,176275.XP_008593473.1,176275.XP_008593474.1,176275.XP_008593493.1,176275.XP_008593495.1,176275.XP_008593500.1,176275.XP_008593507.1,176275.XP_008593536.1,176275.XP_008593564.1,176275.XP_008593576.1,176275.XP_008593627.1,176275.XP_008593632.1,176…	VAOA,SOX,stt3,XP_008593448.1,XP_008593455.1,INH1,XP_008593472.1,atp-1,rpl-11,p0,mas5,SNT2_0,cct4,RPL31,mcr1,SSB1,msk1,pep,XP_008593670.1,RpS20,GDI1,nca2,XP_008593856.1,XP_008593869.1,XP_008593926.1,lkh1_2,XP_008593967.1,RL27A,NDUFA13,XP_008594039.1,XP_008594040.1,XP_008594065.1,Wdr26,kapA,pot1,XP_008594151.1,SPCC364.06,STM1,des,OBPA,sut1_1,XP_008594361.1,XP_008594386.1,snf21,RPS12,XP_008594463.1,…
COMPARTMENTS	GOCC:0005829	Cytosol	84	390	0.52	1.83e-17	176275.XP_008593474.1,176275.XP_008593493.1,176275.XP_008593495.1,176275.XP_008593507.1,176275.XP_008593536.1,176275.XP_008593728.1,176275.XP_008593978.1,176275.XP_008594039.1,176275.XP_008594065.1,176275.XP_008594361.1,176275.XP_008594417.1,176275.XP_008594527.1,176275.XP_008594771.1,176275.XP_008594895.1,176275.XP_008594982.1,176275.XP_008594990.1,176275.XP_008595023.1,176275.XP_008595076.1,176…	rpl-11,p0,mas5,cct4,RPL31,RpS20,RL27A,XP_008594039.1,XP_008594065.1,XP_008594361.1,RPS12,RPS13,NMD3,RPL6B,crp-7,RPL23B,cot-3,RPS11B,RPL44,XP_008595380.1,hsp98,ATG8,AREA,psi1,GPX2,XP_008596199.1,crp-6,RAB6A,ALTA12,XP_008596664.1,RPS0,XP_008597043.1,crp-63,RPS16,ankrd52_0,cct5,nmt1_0,mts2,RPL2,crp-74,RPL39,RPS15,rpl-30,XP_008598734.1,XP_008598799.1,XP_008598812.1,RPS8B,rps602,HSP70,XP_008599013.1,t…
COMPARTMENTS	GOCC:0032991	Protein-containing complex	232	2003	0.25	2.39e-17	176275.XP_008593447.1,176275.XP_008593448.1,176275.XP_008593473.1,176275.XP_008593474.1,176275.XP_008593493.1,176275.XP_008593500.1,176275.XP_008593507.1,176275.XP_008593536.1,176275.XP_008593576.1,176275.XP_008593632.1,176275.XP_008593728.1,176275.XP_008593898.1,176275.XP_008593978.1,176275.XP_008593984.1,176275.XP_008594039.1,176275.XP_008594040.1,176275.XP_008594065.1,176275.XP_008594097.1,176…	stt3,XP_008593448.1,atp-1,rpl-11,p0,SNT2_0,cct4,RPL31,SSB1,pep,RpS20,XP_008593898.1,RL27A,NDUFA13,XP_008594039.1,XP_008594040.1,XP_008594065.1,Wdr26,kapA,pot1,STM1,des,XP_008594361.1,snf21,RPS12,pup1,NUP159,XP_008594494.1,arc2_1,Ogg1,RPS13,iki3,SEC24_1,uch2_0,STB2,NMD3,UBC2,cut14,oli,eef1b,RPL6B,crp-7,RPL23B,RPS11B,XP_008595088.1,SPAC227.10,alp6,XP_008595151.1,RPL44,PDA1,CWC21,NUP120,XP_008595380…
COMPARTMENTS	GOCC:0022625	Cytosolic large ribosomal subunit	29	42	1.03	2.29e-15	176275.XP_008593493.1,176275.XP_008593536.1,176275.XP_008593978.1,176275.XP_008594361.1,176275.XP_008594895.1,176275.XP_008594990.1,176275.XP_008595152.1,176275.XP_008595380.1,176275.XP_008596644.1,176275.XP_008597043.1,176275.XP_008597074.1,176275.XP_008597398.1,176275.XP_008597412.1,176275.XP_008597415.1,176275.XP_008598733.1,176275.XP_008598734.1,176275.XP_008599013.1,176275.XP_008599464.1,176…	p0,RPL31,RL27A,XP_008594361.1,RPL6B,RPL23B,RPL44,XP_008595380.1,ALTA12,XP_008597043.1,crp-63,RPL2,crp-74,RPL39,rpl-30,XP_008598734.1,XP_008599013.1,rpl-5,rpl44_0,RL25,rrn7,RLA2,rpl-12,rpl-38,XP_008601873.1,rpl-3,rpl22,RPL14A,RPL29
COMPARTMENTS	GOCC:0110165	Cellular anatomical entity	467	5627	0.11	1.07e-13	176275.XP_008593409.1,176275.XP_008593414.1,176275.XP_008593447.1,176275.XP_008593448.1,176275.XP_008593455.1,176275.XP_008593456.1,176275.XP_008593472.1,176275.XP_008593473.1,176275.XP_008593474.1,176275.XP_008593493.1,176275.XP_008593495.1,176275.XP_008593500.1,176275.XP_008593507.1,176275.XP_008593536.1,176275.XP_008593564.1,176275.XP_008593576.1,176275.XP_008593627.1,176275.XP_008593632.1,176…	VAOA,SOX,stt3,XP_008593448.1,XP_008593455.1,INH1,XP_008593472.1,atp-1,rpl-11,p0,mas5,SNT2_0,cct4,RPL31,mcr1,SSB1,msk1,pep,XP_008593670.1,RpS20,GDI1,nca2,ERG25,XP_008593869.1,XP_008593926.1,lkh1_2,XP_008593967.1,RL27A,NDUFA13,XP_008594039.1,XP_008594040.1,XP_008594065.1,kapA,pot1,XP_008594151.1,SPCC364.06,STM1,des,OBPA,sut1_1,XP_008594361.1,XP_008594386.1,snf21,RPS12,XP_008594463.1,pup1,NUP159,XP_…
COMPARTMENTS	GOCC:0043229	Intracellular organelle	339	3706	0.15	1.35e-12	176275.XP_008593409.1,176275.XP_008593414.1,176275.XP_008593447.1,176275.XP_008593448.1,176275.XP_008593455.1,176275.XP_008593456.1,176275.XP_008593473.1,176275.XP_008593474.1,176275.XP_008593493.1,176275.XP_008593500.1,176275.XP_008593536.1,176275.XP_008593564.1,176275.XP_008593627.1,176275.XP_008593632.1,176275.XP_008593670.1,176275.XP_008593728.1,176275.XP_008593804.1,176275.XP_008593931.1,176…	VAOA,SOX,stt3,XP_008593448.1,XP_008593455.1,INH1,atp-1,rpl-11,p0,SNT2_0,RPL31,mcr1,msk1,pep,XP_008593670.1,RpS20,nca2,lkh1_2,RL27A,NDUFA13,XP_008594039.1,XP_008594040.1,XP_008594065.1,kapA,pot1,des,OBPA,sut1_1,XP_008594361.1,XP_008594386.1,snf21,RPS12,XP_008594463.1,pup1,NUP159,XP_008594494.1,arc2_1,Ogg1,RPS13,HMGB3,itr2_1,MAPK,SEC24_1,uch2_0,NTE1,STB2,Prdx5,ppr5,tvp15,UBC2,cut14,XP_008594827.1,c…
COMPARTMENTS	GOCC:1990904	Ribonucleoprotein complex	75	404	0.46	1.35e-12	176275.XP_008593474.1,176275.XP_008593493.1,176275.XP_008593536.1,176275.XP_008593576.1,176275.XP_008593728.1,176275.XP_008593978.1,176275.XP_008594065.1,176275.XP_008594220.1,176275.XP_008594361.1,176275.XP_008594417.1,176275.XP_008594527.1,176275.XP_008594771.1,176275.XP_008594895.1,176275.XP_008594982.1,176275.XP_008594990.1,176275.XP_008595076.1,176275.XP_008595152.1,176275.XP_008595214.1,176…	rpl-11,p0,RPL31,SSB1,RpS20,RL27A,XP_008594065.1,STM1,XP_008594361.1,RPS12,RPS13,NMD3,RPL6B,crp-7,RPL23B,RPS11B,RPL44,CWC21,XP_008595380.1,RSM19,cbf5,tif211,crp-6,nip-1,ALTA12,XP_008596664.1,prp1,RPS0,nop-58,mlo3,yml6,XP_008597043.1,crp-63,RPS16,MRPL27,ARB1,RPL2,crp-74,RPL39,RPS15,rpl-30,XP_008598734.1,XP_008598812.1,RPS8B,rps602,rsm7,XP_008599013.1,TIF32,rpl-5,rpl44_0,RL25,RPS4,rrn7,XP_008600201.…
COMPARTMENTS	GOCC:0015934	Large ribosomal subunit	32	77	0.81	2.18e-12	176275.XP_008593493.1,176275.XP_008593536.1,176275.XP_008593978.1,176275.XP_008594361.1,176275.XP_008594895.1,176275.XP_008594990.1,176275.XP_008595152.1,176275.XP_008595380.1,176275.XP_008596644.1,176275.XP_008597011.1,176275.XP_008597043.1,176275.XP_008597074.1,176275.XP_008597183.1,176275.XP_008597398.1,176275.XP_008597412.1,176275.XP_008597415.1,176275.XP_008598733.1,176275.XP_008598734.1,176…	p0,RPL31,RL27A,XP_008594361.1,RPL6B,RPL23B,RPL44,XP_008595380.1,ALTA12,yml6,XP_008597043.1,crp-63,MRPL27,RPL2,crp-74,RPL39,rpl-30,XP_008598734.1,XP_008599013.1,rpl-5,rpl44_0,RL25,rrn7,RLA2,rpl-12,rpl-38,RML2,XP_008601873.1,rpl-3,rpl22,RPL14A,RPL29
COMPARTMENTS	GOCC:0022627	Cytosolic small ribosomal subunit	23	33	1.03	2.77e-12	176275.XP_008593728.1,176275.XP_008594065.1,176275.XP_008594417.1,176275.XP_008594527.1,176275.XP_008594982.1,176275.XP_008595076.1,176275.XP_008596506.1,176275.XP_008596664.1,176275.XP_008596918.1,176275.XP_008597075.1,176275.XP_008597545.1,176275.XP_008598812.1,176275.XP_008598835.1,176275.XP_008598838.1,176275.XP_008600052.1,176275.XP_008600583.1,176275.XP_008601048.1,176275.XP_008601190.1,176…	RpS20,XP_008594065.1,RPS12,RPS13,crp-7,RPS11B,crp-6,XP_008596664.1,RPS0,RPS16,RPS15,XP_008598812.1,RPS8B,rps602,RPS4,RPS1,RPS9,XP_008601190.1,RPS18,XP_008601895.1,ubi::crp-6,rps-26,crp-28
COMPARTMENTS	GOCC:0043226	Organelle	347	3849	0.15	2.81e-12	176275.XP_008593409.1,176275.XP_008593414.1,176275.XP_008593447.1,176275.XP_008593448.1,176275.XP_008593455.1,176275.XP_008593456.1,176275.XP_008593473.1,176275.XP_008593474.1,176275.XP_008593493.1,176275.XP_008593500.1,176275.XP_008593536.1,176275.XP_008593564.1,176275.XP_008593627.1,176275.XP_008593632.1,176275.XP_008593670.1,176275.XP_008593728.1,176275.XP_008593804.1,176275.XP_008593805.1,176…	VAOA,SOX,stt3,XP_008593448.1,XP_008593455.1,INH1,atp-1,rpl-11,p0,SNT2_0,RPL31,mcr1,msk1,pep,XP_008593670.1,RpS20,nca2,ERG25,lkh1_2,RL27A,NDUFA13,XP_008594039.1,XP_008594040.1,XP_008594065.1,kapA,pot1,des,OBPA,sut1_1,XP_008594361.1,XP_008594386.1,snf21,RPS12,XP_008594463.1,pup1,NUP159,XP_008594494.1,arc2_1,Ogg1,RPS13,HMGB3,itr2_1,MAPK,SEC24_1,uch2_0,NTE1,STB2,Prdx5,ppr5,tvp15,UBC2,cut14,XP_0085948…
COMPARTMENTS	GOCC:0015935	Small ribosomal subunit	26	59	0.83	1.7e-10	176275.XP_008593728.1,176275.XP_008594065.1,176275.XP_008594417.1,176275.XP_008594527.1,176275.XP_008594982.1,176275.XP_008595076.1,176275.XP_008595792.1,176275.XP_008596506.1,176275.XP_008596664.1,176275.XP_008596918.1,176275.XP_008597075.1,176275.XP_008597545.1,176275.XP_008598812.1,176275.XP_008598835.1,176275.XP_008598838.1,176275.XP_008598959.1,176275.XP_008600052.1,176275.XP_008600201.1,176…	RpS20,XP_008594065.1,RPS12,RPS13,crp-7,RPS11B,RSM19,crp-6,XP_008596664.1,RPS0,RPS16,RPS15,XP_008598812.1,RPS8B,rps602,rsm7,RPS4,XP_008600201.1,RPS1,RPS9,XP_008601190.1,RPS18,XP_008601895.1,ubi::crp-6,rps-26,crp-28
COMPARTMENTS	GOCC:0043232	Intracellular non-membrane-bounded organelle	119	926	0.3	2.34e-10	176275.XP_008593474.1,176275.XP_008593493.1,176275.XP_008593500.1,176275.XP_008593536.1,176275.XP_008593728.1,176275.XP_008593978.1,176275.XP_008594040.1,176275.XP_008594065.1,176275.XP_008594142.1,176275.XP_008594361.1,176275.XP_008594401.1,176275.XP_008594417.1,176275.XP_008594494.1,176275.XP_008594520.1,176275.XP_008594525.1,176275.XP_008594527.1,176275.XP_008594730.1,176275.XP_008594788.1,176…	rpl-11,p0,SNT2_0,RPL31,RpS20,RL27A,XP_008594040.1,XP_008594065.1,pot1,XP_008594361.1,snf21,RPS12,XP_008594494.1,arc2_1,Ogg1,RPS13,STB2,UBC2,cut14,RPL6B,crp-7,RPL23B,RPS11B,alp6,RPL44,XP_008595380.1,puf6,hH4-1_0,RRT8,RSM19,psi1,XP_008595968.1,cbf5,cdc4,crp-6,ALTA12,XP_008596664.1,NDC80,RPS0,nop-58,yml6,XP_008597043.1,crp-63,RPS16,MRPL27,cct5,INO80,mal3,RPL2,crp-74,RPL39,XP_008597460.1,RPS15,hhp1,c…
COMPARTMENTS	GOCC:0098800	Inner mitochondrial membrane protein complex	27	75	0.75	2.31e-09	176275.XP_008593448.1,176275.XP_008593473.1,176275.XP_008593984.1,176275.XP_008594234.1,176275.XP_008594853.1,176275.XP_008596490.1,176275.XP_008596871.1,176275.XP_008597009.1,176275.XP_008597393.1,176275.XP_008597427.1,176275.XP_008597723.1,176275.XP_008598810.1,176275.XP_008598850.1,176275.XP_008598928.1,176275.XP_008599322.1,176275.XP_008600347.1,176275.XP_008600752.1,176275.XP_008601054.1,176…	XP_008593448.1,atp-1,NDUFA13,des,oli,ATP5E,nuo-31,N7BM,XP_008597393.1,lbsA,XP_008597723.1,XP_008598810.1,qcr-2,XP_008598928.1,mic10,SDH2_0,XP_008600752.1,cox13,atp-2_0,XP_008601414.1,nuo-32,cox-4,XP_008602212.1,sdh3_1,atp7,COX9,nuo40_1
COMPARTMENTS	GOCC:0098796	Membrane protein complex	59	358	0.41	3.77e-08	176275.XP_008593447.1,176275.XP_008593448.1,176275.XP_008593473.1,176275.XP_008593984.1,176275.XP_008594234.1,176275.XP_008594564.1,176275.XP_008594853.1,176275.XP_008595088.1,176275.XP_008595151.1,176275.XP_008595463.1,176275.XP_008595729.1,176275.XP_008595786.1,176275.XP_008595993.1,176275.XP_008596097.1,176275.XP_008596490.1,176275.XP_008596681.1,176275.XP_008596741.1,176275.XP_008596871.1,176…	stt3,XP_008593448.1,atp-1,NDUFA13,des,SEC24_1,oli,XP_008595088.1,XP_008595151.1,Copb2,sec21,NIT4A,XP_008595993.1,XP_008596097.1,ATP5E,qcr-8,nup-20,nuo-31,VPS24,N7BM,XP_008597224.1,XP_008597393.1,lbsA,vas2,XP_008597723.1,9G6.310,syb1,act_1,gna-3,fab1,XP_008598810.1,vma-2,qcr-2,XP_008598928.1,SEC9,BOS1,mic10,NBR1,vma-3,vma-1,vma-4,SDH2_0,chc1,SEC11,XP_008600752.1,cox13,atp-2_0,XP_008601414.1,OLA1,n…
COMPARTMENTS	GOCC:0031967	Organelle envelope	53	320	0.41	2.4e-07	176275.XP_008593448.1,176275.XP_008593473.1,176275.XP_008593564.1,176275.XP_008593804.1,176275.XP_008593984.1,176275.XP_008594141.1,176275.XP_008594234.1,176275.XP_008594469.1,176275.XP_008594838.1,176275.XP_008594853.1,176275.XP_008595340.1,176275.XP_008595378.1,176275.XP_008595626.1,176275.XP_008595630.1,176275.XP_008595912.1,176275.XP_008596170.1,176275.XP_008596214.1,176275.XP_008596490.1,176…	XP_008593448.1,atp-1,mcr1,nca2,NDUFA13,kapA,des,NUP159,cox20,oli,ndk1,NUP120,ADK1,SOD1,GPX2,ntf2,NIC96,ATP5E,nup-20,nuo-31,N7BM,xdj1,XP_008597393.1,lbsA,XP_008597723.1,XP_008597795.1,carD,Ghitm,XP_008598810.1,qcr-2,XP_008598928.1,mic10,B7H23.070,SDH2_0,msp1,XP_008600752.1,MIR1_1,cox13,CYM1_0,atp-2_0,XP_008601414.1,XP_008601514.1,aac,nuo-32,cox-4,XP_008602212.1,sdh3_1,atp7,mpc2,GATM,XP_008603429.1…
COMPARTMENTS	GOCC:0005740	Mitochondrial envelope	46	258	0.44	3.15e-07	176275.XP_008593448.1,176275.XP_008593473.1,176275.XP_008593564.1,176275.XP_008593804.1,176275.XP_008593984.1,176275.XP_008594234.1,176275.XP_008594838.1,176275.XP_008594853.1,176275.XP_008595340.1,176275.XP_008595626.1,176275.XP_008595630.1,176275.XP_008595912.1,176275.XP_008596490.1,176275.XP_008596871.1,176275.XP_008597009.1,176275.XP_008597055.1,176275.XP_008597393.1,176275.XP_008597427.1,176…	XP_008593448.1,atp-1,mcr1,nca2,NDUFA13,des,cox20,oli,ndk1,ADK1,SOD1,GPX2,ATP5E,nuo-31,N7BM,xdj1,XP_008597393.1,lbsA,XP_008597723.1,XP_008597795.1,carD,Ghitm,XP_008598810.1,qcr-2,XP_008598928.1,mic10,B7H23.070,SDH2_0,msp1,XP_008600752.1,MIR1_1,cox13,CYM1_0,atp-2_0,XP_008601414.1,XP_008601514.1,aac,nuo-32,cox-4,XP_008602212.1,sdh3_1,atp7,mpc2,GATM,COX9,nuo40_1
COMPARTMENTS	GOCC:0005743	Mitochondrial inner membrane	34	153	0.54	3.15e-07	176275.XP_008593448.1,176275.XP_008593473.1,176275.XP_008593984.1,176275.XP_008594234.1,176275.XP_008594838.1,176275.XP_008594853.1,176275.XP_008596490.1,176275.XP_008596871.1,176275.XP_008597009.1,176275.XP_008597393.1,176275.XP_008597427.1,176275.XP_008597723.1,176275.XP_008597795.1,176275.XP_008598547.1,176275.XP_008598810.1,176275.XP_008598850.1,176275.XP_008598928.1,176275.XP_008599322.1,176…	XP_008593448.1,atp-1,NDUFA13,des,cox20,oli,ATP5E,nuo-31,N7BM,XP_008597393.1,lbsA,XP_008597723.1,XP_008597795.1,Ghitm,XP_008598810.1,qcr-2,XP_008598928.1,mic10,SDH2_0,msp1,XP_008600752.1,MIR1_1,cox13,atp-2_0,XP_008601414.1,XP_008601514.1,aac,nuo-32,cox-4,XP_008602212.1,sdh3_1,atp7,COX9,nuo40_1
COMPARTMENTS	GOCC:0098798	Mitochondrial protein complex	36	174	0.51	5.05e-07	176275.XP_008593448.1,176275.XP_008593473.1,176275.XP_008593632.1,176275.XP_008593984.1,176275.XP_008594234.1,176275.XP_008594853.1,176275.XP_008595187.1,176275.XP_008595792.1,176275.XP_008596490.1,176275.XP_008596871.1,176275.XP_008597009.1,176275.XP_008597011.1,176275.XP_008597183.1,176275.XP_008597393.1,176275.XP_008597427.1,176275.XP_008597723.1,176275.XP_008598810.1,176275.XP_008598850.1,176…	XP_008593448.1,atp-1,pep,NDUFA13,des,oli,PDA1,RSM19,ATP5E,nuo-31,N7BM,yml6,MRPL27,XP_008597393.1,lbsA,XP_008597723.1,XP_008598810.1,qcr-2,XP_008598928.1,rsm7,mic10,XP_008600201.1,SDH2_0,XP_008600752.1,cox13,RML2,atp-2_0,XP_008601414.1,nuo-32,cox-4,XP_008602212.1,sdh3_1,atp7,KGD2,COX9,nuo40_1
COMPARTMENTS	GOCC:0005746	Mitochondrial respirasome	16	33	0.88	6.05e-07	176275.XP_008593984.1,176275.XP_008596871.1,176275.XP_008597009.1,176275.XP_008597393.1,176275.XP_008597427.1,176275.XP_008598810.1,176275.XP_008598850.1,176275.XP_008600347.1,176275.XP_008600752.1,176275.XP_008601054.1,176275.XP_008601414.1,176275.XP_008602002.1,176275.XP_008602089.1,176275.XP_008602915.1,176275.XP_008603440.1,176275.XP_008603663.1	NDUFA13,nuo-31,N7BM,XP_008597393.1,lbsA,XP_008598810.1,qcr-2,SDH2_0,XP_008600752.1,cox13,XP_008601414.1,nuo-32,cox-4,sdh3_1,COX9,nuo40_1
COMPARTMENTS	GOCC:0098803	Respiratory chain complex	17	39	0.83	7.13e-07	176275.XP_008593984.1,176275.XP_008596681.1,176275.XP_008596871.1,176275.XP_008597009.1,176275.XP_008597393.1,176275.XP_008597427.1,176275.XP_008598810.1,176275.XP_008598850.1,176275.XP_008600347.1,176275.XP_008600752.1,176275.XP_008601054.1,176275.XP_008601414.1,176275.XP_008602002.1,176275.XP_008602089.1,176275.XP_008602915.1,176275.XP_008603440.1,176275.XP_008603663.1	NDUFA13,qcr-8,nuo-31,N7BM,XP_008597393.1,lbsA,XP_008598810.1,qcr-2,SDH2_0,XP_008600752.1,cox13,XP_008601414.1,nuo-32,cox-4,sdh3_1,COX9,nuo40_1
COMPARTMENTS	GOCC:0031966	Mitochondrial membrane	40	219	0.45	1.4e-06	176275.XP_008593448.1,176275.XP_008593473.1,176275.XP_008593564.1,176275.XP_008593804.1,176275.XP_008593984.1,176275.XP_008594234.1,176275.XP_008594838.1,176275.XP_008594853.1,176275.XP_008596490.1,176275.XP_008596871.1,176275.XP_008597009.1,176275.XP_008597055.1,176275.XP_008597393.1,176275.XP_008597427.1,176275.XP_008597723.1,176275.XP_008597795.1,176275.XP_008598050.1,176275.XP_008598547.1,176…	XP_008593448.1,atp-1,mcr1,nca2,NDUFA13,des,cox20,oli,ATP5E,nuo-31,N7BM,xdj1,XP_008597393.1,lbsA,XP_008597723.1,XP_008597795.1,carD,Ghitm,XP_008598810.1,qcr-2,XP_008598928.1,mic10,B7H23.070,SDH2_0,msp1,XP_008600752.1,MIR1_1,cox13,atp-2_0,XP_008601414.1,XP_008601514.1,aac,nuo-32,cox-4,XP_008602212.1,sdh3_1,atp7,mpc2,COX9,nuo40_1
COMPARTMENTS	GOCC:0031090	Organelle membrane	77	616	0.29	3.97e-06	176275.XP_008593447.1,176275.XP_008593448.1,176275.XP_008593473.1,176275.XP_008593564.1,176275.XP_008593804.1,176275.XP_008593805.1,176275.XP_008593984.1,176275.XP_008594234.1,176275.XP_008594314.1,176275.XP_008594564.1,176275.XP_008594780.1,176275.XP_008594838.1,176275.XP_008594853.1,176275.XP_008595088.1,176275.XP_008595151.1,176275.XP_008595463.1,176275.XP_008595621.1,176275.XP_008595729.1,176…	stt3,XP_008593448.1,atp-1,mcr1,nca2,ERG25,NDUFA13,des,sut1_1,SEC24_1,tvp15,cox20,oli,XP_008595088.1,XP_008595151.1,Copb2,ATG8,sec21,XP_008595993.1,XP_008596097.1,ATP5E,nup-20,nuo-31,VPS24,N7BM,xdj1,XP_008597224.1,XP_008597393.1,lbsA,vas2,XP_008597723.1,9G6.310,XP_008597795.1,carD,YJR124C,Ghitm,fab1,erg-6,XP_008598810.1,vma-2,qcr-2,XP_008598928.1,Dhrs7b,BOS1,XP_008599236.1,mic10,B7H23.070,vma-1,vm…
COMPARTMENTS	GOCC:0005739	Mitochondrion	84	728	0.25	2.18e-05	176275.XP_008593448.1,176275.XP_008593456.1,176275.XP_008593473.1,176275.XP_008593564.1,176275.XP_008593627.1,176275.XP_008593632.1,176275.XP_008593804.1,176275.XP_008593984.1,176275.XP_008594039.1,176275.XP_008594234.1,176275.XP_008594386.1,176275.XP_008594525.1,176275.XP_008594749.1,176275.XP_008594777.1,176275.XP_008594827.1,176275.XP_008594838.1,176275.XP_008594853.1,176275.XP_008594894.1,176…	XP_008593448.1,INH1,atp-1,mcr1,msk1,pep,nca2,NDUFA13,XP_008594039.1,des,XP_008594386.1,Ogg1,Prdx5,ppr5,XP_008594827.1,cox20,oli,hsp78,PDA1,ndk1,ADK1,SOD1,XP_008595703.1,RSM19,GPX2,ATP5E,qcr-8,nuo-51,nuo-31,NNT,N7BM,yml6,xdj1,MRPL27,XP_008597393.1,lbsA,XP_008597723.1,XP_008597795.1,CLAH10,carD,pep-4,Ghitm,XP_008598810.1,qcr-2,XP_008598928.1,rsm7,yjgF_0,mic10,B7H23.070,ISU1,XP_008600135.1,XP_008600…
COMPARTMENTS	GOCC:0016469	Proton-transporting two-sector ATPase complex	12	29	0.81	0.00012	176275.XP_008593448.1,176275.XP_008593473.1,176275.XP_008594234.1,176275.XP_008594853.1,176275.XP_008596490.1,176275.XP_008598843.1,176275.XP_008599398.1,176275.XP_008600015.1,176275.XP_008600085.1,176275.XP_008601411.1,176275.XP_008602212.1,176275.XP_008602971.1	XP_008593448.1,atp-1,des,oli,ATP5E,vma-2,vma-3,vma-1,vma-4,atp-2_0,XP_008602212.1,atp7
COMPARTMENTS	GOCC:0070069	Cytochrome complex	8	13	0.98	0.00059	176275.XP_008596681.1,176275.XP_008598810.1,176275.XP_008598850.1,176275.XP_008600752.1,176275.XP_008601054.1,176275.XP_008601414.1,176275.XP_008602089.1,176275.XP_008603440.1	qcr-8,XP_008598810.1,qcr-2,XP_008600752.1,cox13,XP_008601414.1,cox-4,COX9
COMPARTMENTS	GOCC:0005753	Mitochondrial proton-transporting ATP synthase complex	8	15	0.92	0.0012	176275.XP_008593448.1,176275.XP_008593473.1,176275.XP_008594234.1,176275.XP_008594853.1,176275.XP_008596490.1,176275.XP_008601411.1,176275.XP_008602212.1,176275.XP_008602971.1	XP_008593448.1,atp-1,des,oli,ATP5E,atp-2_0,XP_008602212.1,atp7
COMPARTMENTS	GOCC:1990204	Oxidoreductase complex	18	85	0.52	0.0013	176275.XP_008593984.1,176275.XP_008595187.1,176275.XP_008596681.1,176275.XP_008596871.1,176275.XP_008597009.1,176275.XP_008597072.1,176275.XP_008597393.1,176275.XP_008597427.1,176275.XP_008598850.1,176275.XP_008599505.1,176275.XP_008600135.1,176275.XP_008600347.1,176275.XP_008600752.1,176275.XP_008602002.1,176275.XP_008602915.1,176275.XP_008603262.1,176275.XP_008603429.1,176275.XP_008603663.1	NDUFA13,PDA1,qcr-8,nuo-31,N7BM,gdh-1,XP_008597393.1,lbsA,qcr-2,cat-1,XP_008600135.1,SDH2_0,XP_008600752.1,nuo-32,sdh3_1,KGD2,XP_008603429.1,nuo40_1
COMPARTMENTS	GOCC:0033178	Proton-transporting two-sector ATPase complex, catalytic domain	7	13	0.92	0.0034	176275.XP_008593473.1,176275.XP_008594234.1,176275.XP_008596490.1,176275.XP_008598843.1,176275.XP_008600015.1,176275.XP_008600085.1,176275.XP_008601411.1	atp-1,des,ATP5E,vma-2,vma-1,vma-4,atp-2_0
COMPARTMENTS	GOCC:0030660	Golgi-associated vesicle membrane	9	26	0.73	0.0052	176275.XP_008594564.1,176275.XP_008595151.1,176275.XP_008595463.1,176275.XP_008595729.1,176275.XP_008596741.1,176275.XP_008597618.1,176275.XP_008599151.1,176275.XP_008603511.1,176275.XP_008603592.1	SEC24_1,XP_008595151.1,Copb2,sec21,nup-20,vas2,BOS1,sec26,XP_008603592.1
COMPARTMENTS	GOCC:0016020	Membrane	130	1481	0.13	0.007	176275.XP_008593447.1,176275.XP_008593448.1,176275.XP_008593473.1,176275.XP_008593564.1,176275.XP_008593804.1,176275.XP_008593805.1,176275.XP_008593967.1,176275.XP_008593984.1,176275.XP_008594040.1,176275.XP_008594234.1,176275.XP_008594314.1,176275.XP_008594518.1,176275.XP_008594554.1,176275.XP_008594564.1,176275.XP_008594684.1,176275.XP_008594780.1,176275.XP_008594838.1,176275.XP_008594853.1,176…	stt3,XP_008593448.1,atp-1,mcr1,nca2,ERG25,XP_008593967.1,NDUFA13,XP_008594040.1,des,sut1_1,rax2,itr2_1,SEC24_1,NTE1,tvp15,cox20,oli,XP_008595088.1,XP_008595151.1,Copb2,RSN1_0,XP_008595529.1,ATG8,RRT8,sec21,NIT4A,GPX2,XP_008595993.1,pmp3_1,XP_008596097.1,ntf2,XP_008596199.1,ATP5E,qcr-8,nup-20,nuo-31,VPS24,N7BM,xdj1,XP_008597224.1,HNM1_2,XP_008597393.1,lbsA,XP_008597501.1,vas2,XP_008597723.1,9G6.31…
COMPARTMENTS	GOCC:0005751	Mitochondrial respiratory chain complex IV	5	6	1.11	0.0077	176275.XP_008598810.1,176275.XP_008601054.1,176275.XP_008601414.1,176275.XP_008602089.1,176275.XP_008603440.1	XP_008598810.1,cox13,XP_008601414.1,cox-4,COX9
COMPARTMENTS	GOCC:0005747	Mitochondrial respiratory chain complex I	7	17	0.81	0.0108	176275.XP_008593984.1,176275.XP_008596871.1,176275.XP_008597009.1,176275.XP_008597393.1,176275.XP_008597427.1,176275.XP_008602002.1,176275.XP_008603663.1	NDUFA13,nuo-31,N7BM,XP_008597393.1,lbsA,nuo-32,nuo40_1
COMPARTMENTS	GOCC:0030126	COPI vesicle coat	5	7	1.04	0.0116	176275.XP_008595151.1,176275.XP_008595463.1,176275.XP_008595729.1,176275.XP_008603511.1,176275.XP_008603592.1	XP_008595151.1,Copb2,sec21,sec26,XP_008603592.1
COMPARTMENTS	GOCC:0030662	Coated vesicle membrane	9	32	0.64	0.0158	176275.XP_008594564.1,176275.XP_008595151.1,176275.XP_008595463.1,176275.XP_008595729.1,176275.XP_008596741.1,176275.XP_008597618.1,176275.XP_008599151.1,176275.XP_008603511.1,176275.XP_008603592.1	SEC24_1,XP_008595151.1,Copb2,sec21,nup-20,vas2,BOS1,sec26,XP_008603592.1
COMPARTMENTS	GOCC:0005798	Golgi-associated vesicle	11	49	0.54	0.0199	176275.XP_008594463.1,176275.XP_008594564.1,176275.XP_008595151.1,176275.XP_008595463.1,176275.XP_008595729.1,176275.XP_008596097.1,176275.XP_008596741.1,176275.XP_008597618.1,176275.XP_008599151.1,176275.XP_008603511.1,176275.XP_008603592.1	XP_008594463.1,SEC24_1,XP_008595151.1,Copb2,sec21,XP_008596097.1,nup-20,vas2,BOS1,sec26,XP_008603592.1
COMPARTMENTS	GOCC:0030117	Membrane coat	9	34	0.61	0.0214	176275.XP_008594564.1,176275.XP_008595151.1,176275.XP_008595463.1,176275.XP_008595729.1,176275.XP_008596741.1,176275.XP_008597618.1,176275.XP_008600352.1,176275.XP_008603511.1,176275.XP_008603592.1	SEC24_1,XP_008595151.1,Copb2,sec21,nup-20,vas2,chc1,sec26,XP_008603592.1
COMPARTMENTS	GOCC:0030120	Vesicle coat	8	28	0.65	0.0255	176275.XP_008594564.1,176275.XP_008595151.1,176275.XP_008595463.1,176275.XP_008595729.1,176275.XP_008596741.1,176275.XP_008597618.1,176275.XP_008603511.1,176275.XP_008603592.1	SEC24_1,XP_008595151.1,Copb2,sec21,nup-20,vas2,sec26,XP_008603592.1
COMPARTMENTS	GOCC:0000275	Mitochondrial proton-transporting ATP synthase complex, catalytic sector F(1)	4	6	1.01	0.0427	176275.XP_008593473.1,176275.XP_008594234.1,176275.XP_008596490.1,176275.XP_008601411.1	atp-1,des,ATP5E,atp-2_0
COMPARTMENTS	GOCC:0030135	Coated vesicle	11	56	0.48	0.0427	176275.XP_008594463.1,176275.XP_008594564.1,176275.XP_008595151.1,176275.XP_008595463.1,176275.XP_008595729.1,176275.XP_008596097.1,176275.XP_008596741.1,176275.XP_008597618.1,176275.XP_008599151.1,176275.XP_008603511.1,176275.XP_008603592.1	XP_008594463.1,SEC24_1,XP_008595151.1,Copb2,sec21,XP_008596097.1,nup-20,vas2,BOS1,sec26,XP_008603592.1
COMPARTMENTS	GOCC:0043227	Membrane-bounded organelle	254	3379	0.07	0.0466	176275.XP_008593409.1,176275.XP_008593414.1,176275.XP_008593447.1,176275.XP_008593448.1,176275.XP_008593455.1,176275.XP_008593456.1,176275.XP_008593473.1,176275.XP_008593500.1,176275.XP_008593564.1,176275.XP_008593627.1,176275.XP_008593632.1,176275.XP_008593670.1,176275.XP_008593804.1,176275.XP_008593805.1,176275.XP_008593931.1,176275.XP_008593984.1,176275.XP_008594039.1,176275.XP_008594141.1,176…	VAOA,SOX,stt3,XP_008593448.1,XP_008593455.1,INH1,atp-1,SNT2_0,mcr1,msk1,pep,XP_008593670.1,nca2,ERG25,lkh1_2,NDUFA13,XP_008594039.1,kapA,pot1,des,OBPA,sut1_1,XP_008594386.1,snf21,XP_008594463.1,pup1,NUP159,XP_008594494.1,Ogg1,HMGB3,itr2_1,MAPK,SEC24_1,uch2_0,NTE1,STB2,Prdx5,ppr5,tvp15,UBC2,cut14,XP_008594827.1,cox20,oli,XP_008594893.1,hsp78,ALTA7,XP_008595042.1,XP_008595088.1,XP_008595151.1,PDA1,…
