# Supplementary material for: Transcriptomic landscape of the interaction between the entomopathogenic fungus Beauveria bassiana and its tolerant host Tribolium castaneum revealed by dual RNA-seq
Source: Sci Rep. 2023 Oct 2;13:16506. doi: 10.1038/s41598-023-43889-y (PMC10545715; doi:10.1038/s41598-023-43889-y)
Supplement: Supplementary file 6 — Supplementary Table S5. [file 41598_2023_43889_MOESM6_ESM.xlsx]

## Sheet: 12vs3_UP
Supplementary Table S5: Differentialy expressed genes in Tribolium castaneum interacting with Beauveria bassiana for 12h, 48h and 72h, compared to 3h interaction.
Gene	Value_1	Value_2	log2(fold_change)	p_value	q_value	Description	NCBI-transcript	NCBI-protein
NC_007416.3:545147-545420	0	3.51075	inf	0.0004	0.00841633
NC_007416.3:8463522-8464031	18.1865	43.6223	1.2622	5e-05	0.0013409
LOC664358	218.68	592.95	1.43909	5e-05	0.0013409	uncharacterized protein LOC664358	XM_970368	XP_975461.1
LOC662865	928.027	2205.47	1.24885	5e-05	0.0013409	acyl-CoA desaturase 1	XM_968940	XP_974033.1
LOC664063	800.323	1964.71	1.29566	0.00025	0.00578491	pathogenesis-related protein 5	XM_970082	XP_975175.1
LOC661752	14.2123	32.5126	1.19386	0.00035	0.00765955	alpha-L-iduronidase	XM_008192236	XP_008190458.1
LOC655989	9.37604	21.9196	1.22517	5e-05	0.0013409	uncharacterized protein DDB_G0271670-like	XM_008202598	XP_008200820.1
LOC660462	18.4552	54.6917	1.56729	0.0028	0.0400327	ADP-ribosylation factor 2	XM_966690	XP_971783.1
LOC662142	65.4115	210.08	1.68332	5e-05	0.0013409	UPF0691 protein C9orf116 homolog	XM_008202886	XP_008201108.1
LOC662697	2.06831	8.75585	2.08179	5e-05	0.0013409	histidine-rich glycoprotein	XM_968780	XP_973873.1
NC_007417.3:13994407-13994785	8.85272	30.0544	1.76338	5e-05	0.0013409
LOC660588	276.096	557.986	1.01506	0.001	0.018123	queuine tRNA-ribosyltransferase subunit QTRTD1	XM_966806	XP_971899.1
LOC663560	164.074	517.377	1.65687	5e-05	0.0013409	tektin-3	XM_969599	XP_974692.1
LOC103314884	2957.7	7724.98	1.38506	5e-05	0.0013409	fatty acid synthase	XM_008202063	XP_008200285.1
LOC657173	53.0936	182.167	1.77865	5e-05	0.0013409	serine protease HTRA2, mitochondrial-like	XM_008192622	XP_008190844.1
LOC100142620	84.0989	285.625	1.76397	5e-05	0.0013409	heat shock 70 kDa protein-like isoform X2	XM_008193807	XP_008192029.1
LOC660470	2989.1	6025.07	1.01127	0.00025	0.00578491	centrosomin isoform X2	XM_966698	XP_971791.1
LOC655673	101.955	283.191	1.47383	5e-05	0.0013409	JNK-interacting protein 1	XM_962235	XP_967328.1
LOC661414	203.07	805.157	1.98729	5e-05	0.0013409	cytosol aminopeptidase	XM_967571	XP_972664.1
LOC659491	9.40386	19.4814	1.05077	5e-05	0.0013409	serine/threonine-protein kinase MAK isoform X1	XM_008202067	XP_008200289.1
NC_007418.3:6710466-6711974	37.0038	104.135	1.49271	5e-05	0.0013409
LOC664365	21.9659	103.517	2.23653	5e-05	0.0013409	intraflagellar transport protein 88 homolog	XM_970373	XP_975466.1
LOC103312536	79.7359	276.708	1.79506	5e-05	0.0013409	uncharacterized protein LOC103312536	XM_008193385	XP_008191607.1
NC_007418.3:12372310-12372568	15.8853	41.0917	1.37115	0.00185	0.0291446
LOC655188	42.6019	148.493	1.8014	0.00065	0.0127244	dynein heavy chain 8, axonemal	XM_008195320	XP_008193542.1
LOC100141725	40.29	161.649	2.00437	5e-05	0.0013409	coiled-coil domain-containing protein 37	XM_001808659	XP_001808711.1
NC_007418.3:30808345-30808597	21.1991	47.0951	1.15157	0.0027	0.0390238
LOC659774	37.378	102.126	1.4501	5e-05	0.0013409	calpain-D-like isoform X2	XM_008193356	XP_008191578.1
LOC662634	144.793	393.432	1.44212	5e-05	0.0013409	intraflagellar transport protein 57 homolog	XM_008193431	XP_008191653.1
LOC659715	205.225	470.512	1.19702	5e-05	0.0013409	protein-L-isoaspartate(D-aspartate)	XM_965993	XP_971086.2
LOC661205	98.8584	243.571	1.30091	5e-05	0.0013409	carbonic anhydrase-related protein 10	XM_008194349	XP_008192571.1
LOC661501	87.4707	180.449	1.04472	0.0019	0.0298815	T-complex protein 11-like protein 1	XM_008194353	XP_008192575.1
LOC103312818	61.641	191.077	1.63219	5e-05	0.0013409	uncharacterized protein LOC103312818 isoform X3	XM_008194444	XP_008192666.1
NC_007419.2:8905721-8906416	56.4664	151.872	1.42739	5e-05	0.0013409
LOC658036	153.463	345.093	1.1691	5e-05	0.0013409	PERQ amino acid-rich with GYF domain-containing	XM_008194561	XP_008192783.1
LOC661967	15.3572	177.891	3.534	0.00015	0.0037116	UDP-glucuronosyltransferase 2B20	XM_968095	XP_973188.1
LOC661967	29.0905	342.246	3.55641	5e-05	0.0013409	UDP-glucuronosyltransferase 2B20	XM_968095	XP_973188.1
LOC662472	368.915	857.882	1.21749	5e-05	0.0013409	putative E3 ubiquitin-protein ligase UBR7	XM_968564	XP_973657.1
LOC103312868	132.003	362.078	1.45573	5e-05	0.0013409	uncharacterized protein LOC103312868	XM_008194650	XP_008192872.1
NC_007419.2:131322-253033	29.9753	61.0833	1.027	0.00235	0.0346672
LOC103312544	111.705	305.017	1.44919	5e-05	0.0013409	interaptin-like	XM_008193429	XP_008191651.1
LOC661630	61.5052	184.752	1.58681	5e-05	0.0013409	dopamine N-acetyltransferase	XM_967780	XP_972873.2
LOC664256	68.2018	240.963	1.82093	5e-05	0.0013409	uncharacterized protein LOC664256	XM_971385	XP_976478.1
LOC655761	69.3414	225.045	1.69843	5e-05	0.0013409	uncharacterized protein LOC655761	XM_962323	XP_967416.1
LOC659166	104.059	309.81	1.57398	5e-05	0.0013409	RIB43A-like with coiled-coils protein 2	XM_965493	XP_970586.2
LOC659238	26.26	65.9288	1.32804	5e-05	0.0013409	histone deacetylase 11	XM_965563	XP_970656.1
NC_007419.2:4632103-4672743	118.82	276.25	1.2172	0.0015	0.0252147
LOC663896	9.71539	21.3831	1.13813	0.00165	0.0269548	cytoplasmic dynein 2 heavy chain 1	XM_008194164	XP_008192386.1
LOC103312740	45.9651	131.785	1.51957	0.0006	0.0119472	uncharacterized protein LOC103312740	XM_008194171	XP_008192393.1
nAChRa5	2.12095	6.9227	1.70662	5e-05	0.0013409	nicotinic acetylcholine receptor alpha 5 subunit	NM_001109782	NP_001103252.1
LOC103312842	166.759	565.493	1.76175	5e-05	0.0013409	uncharacterized protein LOC103312842	XM_008194542	XP_008192764.1
NC_007419.2:9712853-9823844	74.0864	223.772	1.59475	5e-05	0.0013409
LOC103312770	35.3666	89.3963	1.33783	0.0001	0.00257036	uncharacterized protein LOC103312770	XM_008194237	XP_008192459.1
LOC662031	83.8587	222.511	1.40784	5e-05	0.0013409	uncharacterized protein C9orf85 homolog isoform	XM_968156	XP_973249.1
LOC659170	26.593	57.5637	1.11412	0.0011	0.0195534	tyrosine-protein phosphatase non-receptor type	XM_008194744	XP_008192966.1
LOC659718	62.8009	180.795	1.5255	5e-05	0.0013409	zinc finger protein 813-like isoform X1	XM_001811749	XP_001811801.2
LOC659429	6.07621	14.5469	1.25947	5e-05	0.0013409	ubiquilin-1	XM_965737	XP_970830.2
LOC663124	68.2468	162.208	1.24901	5e-05	0.0013409	EF-hand domain-containing family member C2	XM_969185	XP_974278.2
LOC656518	157.884	320.429	1.02114	5e-05	0.0013409	LOW QUALITY PROTEIN: cleavage stimulation factor	XM_008196010	XP_008194232.1
LOC664181	61.7536	181.877	1.55837	5e-05	0.0013409	EH domain-containing protein 1-like	XM_970194	XP_975287.1
LOC657266	54.8546	193.046	1.81526	5e-05	0.0013409	tubulin glycylase 3A-like	XM_008195856	XP_008194078.1
LOC657266	29.1086	82.8977	1.50989	5e-05	0.0013409	tubulin glycylase 3A-like	XM_008195856	XP_008194078.1
LOC100142330	39.3107	80.763	1.03877	5e-05	0.0013409	homeobox protein Mohawk	XM_001811461	XP_001811513.2
LOC100141857	41.7171	126.83	1.60418	5e-05	0.0013409	uncharacterized protein LOC100141857	XM_001812081	XP_001812133.1
LOC657100	205.78	428.648	1.05869	5e-05	0.0013409	protein LZIC	XM_963580	XP_968673.1
LOC103312973	18.2433	55.4141	1.60289	5e-05	0.0013409	leucine-rich repeat-containing protein 43-like	XM_008194964	XP_008193186.1
LOC103312993	74.4324	267.319	1.84456	5e-05	0.0013409	uncharacterized protein LOC103312993	XM_008195075	XP_008193297.1
LOC662543	1474.62	3029.26	1.03862	5e-05	0.0013409	inter-alpha-trypsin inhibitor heavy chain	XM_008195106	XP_008193328.1
LOC661745	28.5199	67.3033	1.23871	5e-05	0.0013409	retinal guanylyl cyclase 2-like	XM_008202262	XP_008200484.1
LOC103313100	8.36708	19.6025	1.22824	5e-05	0.0013409	uncharacterized LOC103313100	XR_511467	0
LOC663531	33.0258	98.126	1.57104	5e-05	0.0013409	ATP-dependent Clp protease proteolytic subunit,	XM_969571	XP_974664.2
LOC663565	45.8552	115.355	1.33092	5e-05	0.0013409	intraflagellar transport protein 80 homolog	XM_008195523	XP_008193745.1
LOC659175	16.1533	42.9483	1.41077	5e-05	0.0013409	radial spoke head protein 3 homolog	XM_008195337	XP_008193559.1
LOC661374	46.1466	105.15	1.18815	5e-05	0.0013409	uncharacterized protein LOC661374	XM_967534	XP_972627.2
LOC657807	100.995	331.715	1.71567	5e-05	0.0013409	UPF0468 protein CG5343-like	XM_964242	XP_969335.1
LOC661506	77.395	247.108	1.67483	5e-05	0.0013409	EF-hand domain-containing protein 1-like	XM_008195978	XP_008194200.1
LOC663567	124.815	261.972	1.06962	5e-05	0.0013409	tetraspanin-7-like	XM_969606	XP_974699.3
LOC663637	55.184	124.902	1.17847	5e-05	0.0013409	dynein heavy chain 7, axonemal	XM_008195988	XP_008194210.1
LOC663637	68.9235	161.159	1.22542	5e-05	0.0013409	dynein heavy chain 7, axonemal	XM_008195988	XP_008194210.1
LOC657573	104.301	314.861	1.59396	5e-05	0.0013409	golgin subfamily B member 1-like isoform X1	XM_008195857	XP_008194079.1
LOC100141853	2152.08	5589.94	1.3771	5e-05	0.0013409	putative leucine-rich repeat-containing protein	XM_008195902	XP_008194124.1
LOC100141853	82.6755	167.805	1.02125	0.00195	0.0305643	putative leucine-rich repeat-containing protein	XM_008195902	XP_008194124.1
NC_007421.3:2403614-2408275	6.76542	43.9364	2.69917	0.00335	0.0462569
LOC655283	46.0258	96.1334	1.0626	5e-05	0.0013409	putative fatty acyl-CoA reductase CG5065	XM_961812	XP_966905.1
LOC656728	650.609	1697.91	1.38389	5e-05	0.0013409	ATP-citrate synthase isoform X1	XM_008196507	XP_008194729.1
LOC661424	136.396	371.602	1.44596	0.00175	0.0281914	deleted in azoospermia-like isoform X3	XM_008196600	XP_008194822.1
LOC661424	284.15	682.395	1.26395	5e-05	0.0013409	deleted in azoospermia-like isoform X3	XM_008196600	XP_008194822.1
LOC657193	74.1844	311.103	2.0682	0.00365	0.0492989	bicaudal D-related protein homolog isoform X1	XM_008196652	XP_008194874.1
LOC103313290	542.1	1584.37	1.54728	0.0004	0.00841633	uncharacterized protein LOC103313290	XM_008196226	XP_008194448.1
LOC103313290	428.397	1203.42	1.49012	5e-05	0.0013409	uncharacterized protein LOC103313290	XM_008196226	XP_008194448.1
LOC100142271	308.874	662.775	1.1015	5e-05	0.0013409	protein unc-119 homolog	XM_008196268	XP_008194490.1
NC_007421.3:1476084-1476830	2.99775	7.66208	1.35386	0.0007	0.0135319
LOC657972	2135.97	4946.86	1.21162	5e-05	0.0013409	LIM/homeobox protein Lhx5 isoform X1	XM_008196717	XP_008194939.1
LOC660054	308.954	1080.18	1.8058	5e-05	0.0013409	testis-specific serine/threonine-protein kinase	XM_966316	XP_971409.1
LOC661805	56.9063	197.804	1.79741	5e-05	0.0013409	cyclin-dependent kinase-like 4 isoform X2	XM_008197105	XP_008195327.1
LOC658809	98.083	284.699	1.53736	0.0002	0.00479535	ATP-dependent zinc metalloprotease YME1 homolog	XM_965166	XP_970259.1
NC_007422.5:4869777-4870021	37.6004	94.7567	1.33348	5e-05	0.0013409
LOC657927	16.8675	47.9475	1.50721	5e-05	0.0013409	coiled-coil domain-containing protein lobo	XM_008201758	XP_008199980.1
LOC658517	1258.82	4034.66	1.68037	5e-05	0.0013409	tubulin beta chain	XM_964900	XP_969993.1
LOC664593	9.85569	29.1753	1.56572	0.0002	0.00479535	histidine decarboxylase isoform X1	XM_008197798	XP_008196020.1
NC_007422.5:10208039-10208250	0	8.31653	inf	0.0003	0.00672391
LOC664458	19.7019	50.0319	1.34451	5e-05	0.0013409	zinc finger protein ZPR1	XM_970464	XP_975557.1
LOC103313675	19.0464	57.81	1.6018	0.00045	0.00938326	E3 ubiquitin-protein ligase MARCH8-like	XM_008197557	XP_008195779.1
LOC663901	6.55423	13.8763	1.08213	5e-05	0.0013409	uncharacterized protein LOC663901 isoform X1	XM_008198210	XP_008196432.1
LOC100750223	729.744	2481.52	1.76576	0.00225	0.0338375	uncharacterized protein LOC100750223	XM_008198163	XP_008196385.1
LOC661106	2463.94	9914.19	2.00853	5e-05	0.0013409	bromodomain-containing protein 8	XM_008198118	XP_008196340.1
NC_007422.5:15136363-15136468	2583.41	23410.3	3.1798	0.0017	0.0276257
LOC103313508	29.9231	70.8059	1.24261	5e-05	0.0013409	uncharacterized protein LOC103313508	XM_008196950	XP_008195172.1
LOC655375	78.7166	210.074	1.41616	0.0003	0.00672391	XK-related protein 7-like	XM_961915	XP_967008.1
LOC661895	33.8304	74.5502	1.13989	5e-05	0.0013409	acidic mammalian chitinase-like	XM_008197245	XP_008195467.1
LOC660554	309.088	659.712	1.09382	5e-05	0.0013409	abhydrolase domain-containing protein 4-like	XM_966777	XP_971870.2
LOC656310	64.0122	222.753	1.79903	5e-05	0.0013409	uncharacterized protein LOC656310	XM_971087	XP_976180.1
LOC662519	88.0936	355.749	2.01375	5e-05	0.0013409	uncharacterized protein LOC662519	XM_008201512	XP_008199734.1
LOC662519	58.3433	207.396	1.82975	0.0006	0.0119472	uncharacterized protein LOC662519	XM_008201512	XP_008199734.1
LOC658596	120.593	252.215	1.06451	5e-05	0.0013409	nuclear pore membrane glycoprotein 210	XM_964972	XP_970065.3
NC_007422.5:8538121-8538395	18.9732	54.6816	1.52709	5e-05	0.0013409
LOC664584	7.16766	24.4211	1.76855	0.0023	0.0343114	ice-structuring glycoprotein	XM_970580	XP_975673.2
LOC664550	81.2856	235.464	1.53444	5e-05	0.0013409	uncharacterized protein LOC664550	XM_970546	XP_975639.2
LOC662967	45.6126	161.993	1.82843	5e-05	0.0013409	putative IQ and AAA domain-containing protein	XM_969035	XP_974128.1
NC_007422.5:12391010-12480261	61.3583	195.576	1.6724	5e-05	0.0013409
NC_007422.5:12853103-12853531	670.544	1414.7	1.07709	5e-05	0.0013409
LOC663442	19.2947	53.9661	1.48385	5e-05	0.0013409	dynein beta chain, ciliary-like isoform X2	XM_008198174	XP_008196396.1
LOC100142523	175.273	497.574	1.50531	0.0012	0.0210488	15-hydroxyprostaglandin dehydrogenase	XM_008198112	XP_008196334.1
LOC655234	75.5029	161.699	1.09871	5e-05	0.0013409	heat shock protein TC005094	NM_001170627	NP_001164098.1
LOC655234	88.911	191.281	1.10526	5e-05	0.0013409	heat shock protein TC005094	NM_001170627	NP_001164098.1
NC_007423.3:2463114-2463260	3876.04	21039.1	2.44042	5e-05	0.0013409
LOC660059	25.9566	67.96	1.38859	5e-05	0.0013409	WD repeat-containing protein 65	XM_966321	XP_971414.1
NC_007423.3:6411846-6411959	11503.1	37112.3	1.68988	5e-05	0.0013409
LOC103313929	215.595	759.85	1.81739	5e-05	0.0013409	uncharacterized protein LOC103313929	XM_008198465	XP_008196687.1
LOC662202	40.7482	120.154	1.56008	0.0018	0.0286979	casein kinase I isoform gamma-3 isoform X2	XM_008198917	XP_008197139.1
LOC662169	25.0775	66.1729	1.39985	5e-05	0.0013409	cyclin-dependent kinase-like 4 isoform X2	XM_968286	XP_973379.2
LOC100142582	126.403	416.958	1.72188	5e-05	0.0013409	uncharacterized protein LOC100142582	XM_001815491	XP_001815543.2
LOC663027	6.6403	20.4342	1.62166	0.00055	0.0111918	protein gooseberry-neuro isoform X2	XM_969092	XP_974185.1
LOC100142237	67.6091	175.389	1.37527	5e-05	0.0013409	uncharacterized protein LOC100142237 isoform X2	XM_008199282	XP_008197504.1
LOC656054	75.727	184.561	1.28522	5e-05	0.0013409	transcription factor MafK	XM_001807507	XP_001807559.1
LOC655825	133.387	796.32	2.57773	5e-05	0.0013409	serine hydroxymethyltransferase, cytosolic	XM_970841	XP_975934.1
NC_007423.3:787389-787523	516.313	1296.09	1.32784	0.0024	0.0352926
LOC660663	51.6721	146.182	1.50031	5e-05	0.0013409	clusterin-associated protein 1	XM_966876	XP_971969.1
LOC660559	619.547	1304.04	1.0737	0.0016	0.0263702	enolase-phosphatase E1	XM_971257	XP_976350.1
LOC663240	349.53	795.976	1.18731	5e-05	0.0013409	protein lethal(2)essential for life	XM_969297	XP_974390.1
LOC103314609	808.352	2253.71	1.47924	0.00195	0.0305643	uncharacterized protein LOC103314609	XM_008201056	XP_008199278.1
NC_007424.3:3900068-3942282	143.615	574.609	2.00037	5e-05	0.0013409
NC_007424.3:4317921-4319373	6.67032	13.614	1.02926	0.0016	0.0263702
NC_007424.3:4364901-4365856	1.68549	6.33252	1.90961	0.00025	0.00578491
NC_007424.3:4390411-4391225	1.62418	7.21663	2.15162	0.0004	0.00841633
LOC103314202	19.8199	49.1519	1.31029	0.0009	0.0166357	uncharacterized protein LOC103314202	XM_008199526	XP_008197748.1
LOC103314238	21.2387	74.3951	1.80851	0.0001	0.00257036	photoreceptor outer segment membrane	XM_008199691	XP_008197913.1
NC_007424.3:10593508-10601488	98.0032	327.325	1.73982	5e-05	0.0013409
LOC659118	27.7753	67.287	1.27652	5e-05	0.0013409	WD repeat-containing protein on Y chromosome	XM_965450	XP_970543.1
LOC660562	23.8907	72.8751	1.60898	0.0021	0.0322081	LOW QUALITY PROTEIN: rho GTPase-activating	XM_008199717	XP_008197939.1
LOC655462	86.7559	269.078	1.63299	0.00365	0.0492989	uncharacterized protein C4orf22 homolog	XM_008199952	XP_008198174.1
LOC663281	4.52669	11.9368	1.39889	0.00065	0.0127244	telomerase-binding protein EST1A	XM_008200070	XP_008198292.1
LOC663826	67.6302	232.911	1.78404	5e-05	0.0013409	coiled-coil domain-containing protein 147-like	XM_969860	XP_974953.1
NC_007424.3:4312101-4312723	8.53929	24.425	1.51617	5e-05	0.0013409
NC_007424.3:4320192-4320720	5.47187	12.8341	1.22988	0.00125	0.0217613
NC_007424.3:4322124-4326766	4.9326	17.3953	1.81828	0.0035	0.0478299
NC_007424.3:4322124-4326766	6.19979	16.2453	1.38974	0.0001	0.00257036
NC_007424.3:4384665-4386550	1.2338	4.41427	1.83907	5e-05	0.0013409
LOC103314209	126.806	385.726	1.60495	5e-05	0.0013409	uncharacterized protein LOC103314209	XM_008199560	XP_008197782.1
LOC655704	12.868	70.1559	2.44678	0.00075	0.014349	dynein heavy chain 2, axonemal	XM_008197794	XP_008196016.1
LOC655561	242.441	571.054	1.236	5e-05	0.0013409	elongation of very long chain fatty acids	XM_008201457	XP_008199679.1
LOC655311	36.8528	116.5	1.66048	0.0007	0.0135319	ATP-binding cassette sub-family A member 3-like	XM_008201483	XP_008199705.1
LOC103314255	9.55794	19.3269	1.01584	0.003	0.0423055	adenosine receptor A2a	XM_008199724	XP_008197946.1
LOC659481	264.74	876.508	1.72719	5e-05	0.0013409	kelch-like protein 10	XM_965785	XP_970878.1
LOC663241	56.9502	182.977	1.68389	0.0009	0.0166357	dynein assembly factor 3, axonemal homolog	XM_969298	XP_974391.1
LOC663241	42.3423	115.18	1.44372	5e-05	0.0013409	dynein assembly factor 3, axonemal homolog	XM_969298	XP_974391.1
LOC662658	549.903	1228.24	1.15934	5e-05	0.0013409	4-hydroxyphenylpyruvate dioxygenase	XM_968742	XP_973835.1
LOC664114	3.67697	10.2874	1.48428	0.0007	0.0135319	uncharacterized protein LOC664114	XM_008200107	XP_008198329.1
LOC655660	57.0005	159.306	1.48275	5e-05	0.0013409	cAMP-dependent protein kinase catalytic subunit	XM_008200588	XP_008198810.1
NC_007425.3:6092354-6105491	109.026	281.57	1.36882	5e-05	0.0013409
LOC659893	21.0037	80.445	1.93736	5e-05	0.0013409	putative methyltransferase NSUN7	XM_008202095	XP_008200317.1
TcasZ9desA	1218.08	3168.42	1.37916	5e-05	0.0013409	Z9 acyl-CoA desaturase A isoform X1	XM_008200652	XP_008198874.1
LOC656478	58.8437	131.839	1.16381	0.00035	0.00765955	acyl-CoA Delta(11) desaturase-like	XM_008198963	XP_008197185.1
Z9desB	1153.3	3037.36	1.39705	5e-05	0.0013409	Z9 acyl-CoA desaturase B isoform X1	XM_008201706	XP_008199928.1
NW_015450731.1:5577-6036	38.8371	98.1721	1.33788	5e-05	0.0013409
NW_015450951.1:3730-4056	442.609	1629.32	1.88016	5e-05	0.0013409
LOC660456	41.7696	150.941	1.85346	5e-05	0.0013409	armadillo repeat-containing protein 4-like	XM_966686	XP_971779.1
LOC661237	24.6389	54.1224	1.13529	5e-05	0.0013409	intraflagellar transport protein osm-1	XM_967412	XP_972505.1
LOC103313005	256.345	681.631	1.4109	5e-05	0.0013409	uncharacterized protein LOC103313005	XM_008195122	XP_008193344.1
NW_015451085.1:14668-14991	0	3.91641	inf	5e-05	0.0013409
LOC100142345	15.5339	36.8288	1.24541	5e-05	0.0013409	putative uncharacterized protein ART2	XM_008201844	XP_008200066.1
NW_015451371.1:8327-8990	18114.9	40448.2	1.1589	0.00295	0.0417272
NW_015451371.1:16907-17690	138.363	441.99	1.67556	5e-05	0.0013409
NW_015451463.1:1806-2118	672.163	1959.02	1.54325	5e-05	0.0013409
NW_015451484.1:16-407	1322.06	4106.5	1.63512	5e-05	0.0013409
NW_015451624.1:6331-7016	4.96282	12.0527	1.28013	0.00065	0.0127244
NW_015451646.1:57953-58057	31878.5	115647	1.85908	5e-05	0.0013409
NW_015451937.1:182485-182771	333.899	920.275	1.46265	5e-05	0.0013409
LOC659139	11.9889	30.3212	1.33862	5e-05	0.0013409	E3 ubiquitin-protein ligase RING1	XM_965471	XP_970564.1
LOC661701	147.445	343.434	1.21986	5e-05	0.0013409	uncharacterized protein LOC661701 isoform X1	XM_008198233	XP_008196455.1
LOC656643	199.647	475.665	1.2525	5e-05	0.0013409	protein ariadne-1	XM_963157	XP_968250.2
LOC100142318	153.903	376.209	1.28951	5e-05	0.0013409	peptidyl-prolyl cis-trans isomerase E	XM_001810141	XP_001810193.1

## Sheet: 12vs3_DOWN
Gene	Value_1	Value_2	log2(fold_change)	p_value	q_value	Description	NCBI-transcript	NCBI-protein
LOC658755	5612.53	811.633	-2.78975	5e-05	0.0013409	vitellogenin	XM_965117	XP_970210.1
Cda5	59.1841	20.8905	-1.50236	5e-05	0.0013409	chitin deacetylase 5 isoform X2	XM_008202319	XP_008200541.1
NC_007416.3:6520555-6521189	8.08439	2.37738	-1.76576	0.00085	0.0159015
LOC655026	21.7536	8.6743	-1.32644	5e-05	0.0013409	zinc finger protein 423 homolog	XM_008200474	XP_008198696.1
LOC660017	35.42	17.1028	-1.05033	5e-05	0.0013409	uncharacterized protein LOC660017	XM_008202022	XP_008200244.1
NC_007416.3:2837694-2851225	246.831	115.769	-1.09228	0.00145	0.0245074
LOC657053	92.6491	39.3884	-1.234	5e-05	0.0013409	uncharacterized protein LOC657053 isoform X1	XM_008201135	XP_008199357.1
NC_007416.3:6510049-6517769	11.6308	3.70076	-1.65206	5e-05	0.0013409
LOC659703	193.1	92.1222	-1.06773	5e-05	0.0013409	venom allergen 3-like	XM_008202827	XP_008201049.1
LOC662629	37.1415	11.052	-1.74873	0.00285	0.04056	uncharacterized protein LOC662629	XM_968714	XP_973807.2
LOC659152	98.5838	13.6166	-2.85598	5e-05	0.0013409	tyrosine-protein phosphatase non-receptor type	XM_965480	XP_970573.1
LOC103315212	52.4918	14.9156	-1.81527	5e-05	0.0013409	uncharacterized serine-rich protein C215.13	XM_008203319	XP_008201541.1
LOC662599	17.1617	6.2644	-1.45394	0.0008	0.0151185	protein Malvolio	XM_968686	XP_973779.1
LOC663827	35.446	12.1471	-1.54501	5e-05	0.0013409	serine protease nudel	XM_008203052	XP_008201274.1
LOC663838	116.233	39.7319	-1.54866	5e-05	0.0013409	uncharacterized protein LOC663838 isoform X1	XM_008203189	XP_008201411.1
LOC663838	126.336	45.9079	-1.46045	5e-05	0.0013409	uncharacterized protein LOC663838 isoform X1	XM_008203189	XP_008201411.1
LOC664392	86.9327	33.841	-1.36112	5e-05	0.0013409	alpha-amylase-like isoform X2	XM_008203249	XP_008201471.1
LOC100141555	421.81	89.2605	-2.2405	5e-05	0.0013409	regulator of nonsense transcripts 1	XM_001811548	XP_001811600.1
LOC659704	38.6278	3.94417	-3.29184	5e-05	0.0013409	cuticular protein precursor	NM_001167844	NP_001161316.1
LOC100141834	37.493	11.8033	-1.66743	5e-05	0.0013409	ras-interacting protein RIP3-like isoform X1	XM_008203321	XP_008201543.1
NC_007417.3:12217906-12223283	413.622	149.065	-1.47237	5e-05	0.0013409
LOC663543	148.726	63.8315	-1.22032	0.00165	0.0269548	zinc transporter ZIP1	XM_969582	XP_974675.1
LOC655392	307.64	146.077	-1.07451	5e-05	0.0013409	protein henna	XM_961932	XP_967025.1
LOC663093	70.3068	10.2459	-2.77862	0.0009	0.0166357	mucin-17 isoform X2	XM_008193894	XP_008192116.1
LOC663093	24.6218	4.82606	-2.35102	5e-05	0.0013409	mucin-17 isoform X2	XM_008193894	XP_008192116.1
NC_007419.2:6701087-6707484	5.06961	1.68482	-1.58928	0.0003	0.00672391
LOC100141535	11769.1	249.651	-5.55895	5e-05	0.0013409	zinc finger protein 512B	XM_001816383	XP_001816435.1
LOC103312722	92.3711	39.3543	-1.23092	0.0002	0.00479535	uncharacterized protein LOC103312722	XM_008194108	XP_008192330.1
NC_007419.2:7167726-7184192	83.8593	27.2953	-1.61932	5e-05	0.0013409
LOC656932	105.174	36.971	-1.50832	5e-05	0.0013409	mucin-2-like isoform X1	XM_008194305	XP_008192527.1
LOC661718	11481.2	2057.55	-2.48028	5e-05	0.0013409	uncharacterized protein LOC661718	XM_008194255	XP_008192477.1
LOC663068	6.79066	2.99155	-1.18266	0.0007	0.0135319	uncharacterized protein LOC663068	XM_008194407	XP_008192629.1
LOC663226	103.091	0	-inf	0.0002	0.00479535	G1/S-specific cyclin-D2-like	XM_969283	XP_974376.1
LOC662671	34.805	7.14259	-2.28478	5e-05	0.0013409	phospholipase A1 member A isoform X2	XM_008194631	XP_008192853.1
LOC100142311	190.432	84.9499	-1.16459	5e-05	0.0013409	sphingomyelin phosphodiesterase	XM_001815438	XP_001815490.2
LOC100142439	601.279	21.3431	-4.81619	5e-05	0.0013409	glycine-rich cell wall structural protein 1	XM_001816470	XP_001816522.1
LOC100142371	330.163	106.176	-1.63672	5e-05	0.0013409	DNA-directed RNA polymerase I subunit rpa1	XM_008194116	XP_008192338.1
LOC654983	2096.83	42.2435	-5.63333	5e-05	0.0013409	cuticle protein 63	XM_961452	XP_966545.1
LOC660106	193.712	6.56913	-4.88207	5e-05	0.0013409	follicle cell protein 3C-1	XM_966366	XP_971459.1
LOC660573	49.3656	24.5578	-1.00733	5e-05	0.0013409	C-type lectin isoform X1	XM_008202198	XP_008200420.1
NC_007420.3:7952142-7953865	287.706	61.4586	-2.22691	5e-05	0.0013409
LOC661763	42.8706	15.3627	-1.48055	0.0004	0.00841633	protein takeout isoform X1	XM_967904	XP_972997.2
LOC103313267	52.8786	11.0873	-2.25377	5e-05	0.0013409	larval cuticle protein LCP-30	XM_008196114	XP_008194336.1
LOC662735	72.5541	11.0258	-2.71818	5e-05	0.0013409	endocuticle structural glycoprotein	XM_008196115	XP_008194337.1
Per	97.2307	35.725	-1.44448	5e-05	0.0013409	period isoform X2	XM_008195819	XP_008194041.1
Per	154.406	43.1384	-1.83968	5e-05	0.0013409	period isoform X2	XM_008195819	XP_008194041.1
Tim	24.755	6.30079	-1.97412	0.00025	0.00578491	timeless isoform X1	XM_008194761	XP_008192983.1
Cda1	281.501	63.1441	-2.15642	5e-05	0.0013409	chitin deacetylase 1 precursor	NM_001102476	NP_001095946.1
Cda2	487.449	135.871	-1.84301	5e-05	0.0013409	chitin deacetylase 2 isoform A precursor	NM_001102577	NP_001096047.1
LOC656100	54.3976	8.33133	-2.70692	5e-05	0.0013409	flocculation protein FLO11 isoform X1	XM_008195313	XP_008193535.1
NC_007420.3:9825325-9829463	89.5468	20.9937	-2.09268	5e-05	0.0013409
Chs1	41.4855	6.97949	-2.57141	5e-05	0.0013409	chitin synthase 1 isoform X1	XM_008195966	XP_008194188.1
Chs1	42.4219	4.81771	-3.13839	5e-05	0.0013409	chitin synthase 1 isoform X1	XM_008195966	XP_008194188.1
LOC662799	65.205	10.7302	-2.60331	5e-05	0.0013409	cuticular protein precursor	NM_001167803	NP_001161275.1
LOC656652	115.168	49.442	-1.21994	5e-05	0.0013409	uncharacterized protein LOC656652	XM_961680	XP_966773.1
LOC657808	190.356	47.1961	-2.01196	5e-05	0.0013409	endocuticle structural glycoprotein SgAbd-8	XM_964243	XP_969336.1
LOC655864	1071.18	445.289	-1.26639	5e-05	0.0013409	uncharacterized protein LOC655864	XM_962426	XP_967519.1
LOC662086	8.48151	2.17941	-1.96038	0.0023	0.0343114	uncharacterized protein LOC662086 isoform X1	XM_008196607	XP_008194829.1
LOC661271	80.353	27.5104	-1.54637	5e-05	0.0013409	chaoptin	XM_008196935	XP_008195157.1
LOC661271	110.427	38.6333	-1.51517	0.0005	0.01031	chaoptin	XM_008196935	XP_008195157.1
LOC661271	71.4559	27.0366	-1.40214	5e-05	0.0013409	chaoptin	XM_008196935	XP_008195157.1
LOC661928	20.3515	4.3547	-2.22449	0.0012	0.0210488	mucin-4	XM_008195606	XP_008193828.1
LOC661002	66.0568	31.0013	-1.09138	0.00075	0.014349	lactase-phlorizin hydrolase-like	XM_967192	XP_972285.2
NC_007422.5:11283519-11413322	9023.7	222.282	-5.34326	5e-05	0.0013409
NC_007422.5:12628300-12642817	80.1666	10.7738	-2.89548	5e-05	0.0013409
LOC658736	136.486	56.2774	-1.27812	5e-05	0.0013409	probable chitinase 2	XM_965098	XP_970191.2
LOC662582	2257.86	112.597	-4.32571	5e-05	0.0013409	pH-response regulator protein palI/RIM9 isoform	XM_008198151	XP_008196373.1
LOC662228	498.5	242.844	-1.03756	5e-05	0.0013409	aromatic amino acid aminotransferase	XM_968340	XP_973433.1
LOC660935	12.1424	2.3472	-2.37105	5e-05	0.0013409	alpha-esterase like protein E3	NM_001114390	NP_001107862.1
LOC657729	64.6155	17.9339	-1.84919	5e-05	0.0013409	LOW QUALITY PROTEIN: nose resistant to	XM_008196387	XP_008194609.1
LOC103314028	36.5746	13.9065	-1.39509	5e-05	0.0013409	uncharacterized protein LOC103314028	XM_008198750	XP_008196972.1
LOC660130	262.911	129.951	-1.01661	5e-05	0.0013409	uncharacterized protein LOC660130 isoform X2	XM_008199169	XP_008197391.1
LOC663844	110.3	54.9493	-1.00526	5e-05	0.0013409	protein bicaudal C	XM_969877	XP_974970.1
NC_007423.3:5427133-5428314	505.247	6.42022	-6.29822	5e-05	0.0013409
LOC660892	136.248	37.4917	-1.8616	5e-05	0.0013409	protein yellow	XM_008198277	XP_008196499.1
LOC100142211	12.0057	2.45939	-2.28735	5e-05	0.0013409	PR domain zinc finger protein 16-like	XM_001815464	XP_001815516.1
LOC660485	51.6493	6.04348	-3.0953	5e-05	0.0013409	uncharacterized protein LOC660485	XM_966713	XP_971806.1
LOC100142107	44.2406	9.13157	-2.27644	5e-05	0.0013409	LOW QUALITY PROTEIN: mucin-17	XM_008199138	XP_008197360.1
LOC100142107	35.6483	7.09707	-2.32854	5e-05	0.0013409	LOW QUALITY PROTEIN: mucin-17	XM_008199138	XP_008197360.1
LOC659338	129.925	53.1381	-1.28986	0.00175	0.0281914	putative acyl-activating enzyme 19	XM_008199683	XP_008197905.1
LOC658379	132.551	59.863	-1.14681	0.0001	0.00257036	cuticular protein precursor	NM_001167841	NP_001161313.1
LOC660740	40.1405	16.9287	-1.24559	5e-05	0.0013409	atrial natriuretic peptide-converting enzyme	XM_966947	XP_972040.2
NC_007425.3:4017803-4021937	65.2065	19.7813	-1.72088	5e-05	0.0013409
NC_007425.3:4038327-4043679	112.259	26.3591	-2.09046	5e-05	0.0013409
LOC661956	382.65	178.783	-1.09782	5e-05	0.0013409	cytoplasmic polyadenylation element-binding	XM_008200359	XP_008198581.1
LOC103314422	35.9698	11.5857	-1.63444	0.00185	0.0291446	uncharacterized protein LOC103314422	XM_008200497	XP_008198719.1
LOC657242	82.2311	29.4123	-1.48326	5e-05	0.0013409	mucin-2	XM_008200538	XP_008198760.1
LOC103315174	20.4585	7.21185	-1.50426	0.0036	0.0488368	uncharacterized protein LOC103315174	XM_008203172	XP_008201394.1
LOC103314072	1215.45	592.232	-1.03726	5e-05	0.0013409	chondroitin proteoglycan-2-like	XM_008198946	XP_008197168.1
LOC103314967	104.383	20.8152	-2.32618	5e-05	0.0013409	protein cycle-like	XM_008202333	XP_008200555.1
LOC659947	192.464	82.3941	-1.22398	5e-05	0.0013409	uncharacterized protein LOC659947 isoform X2	XM_008200949	XP_008199171.1
LOC100141613	69.2655	28.4852	-1.28192	5e-05	0.0013409	uncharacterized protein LOC100141613	XM_001808325	XP_001808377.1

## Sheet: 48vs3_UP
Gene	Value_1	Value_2	log2(fold_change)	p_value	q_value	Description	NCBI-transcript	NCBI-protein
LOC662081	17.7348	43.4897	1.29409	0.00075	0.0471318	uncharacterized protein LOC662081 isoform X2	XM_008195273	XP_008193495.1
LOC655736	1487.84	3595.64	1.27303	5e-05	0.00498641	gelsolin	XM_962299	XP_967392.1
LOC103315212	51.8659	119.318	1.20195	5e-05	0.00498641	uncharacterized serine-rich protein C215.13	XM_008203319	XP_008201541.1
LOC662142	64.6807	132.69	1.03665	5e-05	0.00498641	UPF0691 protein C9orf116 homolog	XM_008202886	XP_008201108.1
LOC662697	2.0427	5.43666	1.41225	5e-05	0.00498641	histidine-rich glycoprotein	XM_968780	XP_973873.1
LOC657173	52.417	106.445	1.02201	5e-05	0.00498641	serine protease HTRA2, mitochondrial-like	XM_008192622	XP_008190844.1
LOC661414	200.749	415.843	1.05064	5e-05	0.00498641	cytosol aminopeptidase	XM_967571	XP_972664.1
LOC100141885	32.1295	67.8325	1.07808	5e-05	0.00498641	protein Shroom	XM_008200870	XP_008199092.1
LOC655409	1127.67	2705.07	1.26232	5e-05	0.00498641	actin, muscle	XM_961322	XP_966415.1
LOC662634	143.092	290.187	1.02004	5e-05	0.00498641	intraflagellar transport protein 57 homolog	XM_008193431	XP_008191653.1
LOC103312722	91.3334	214.58	1.2323	5e-05	0.00498641	uncharacterized protein LOC103312722	XM_008194108	XP_008192330.1
NC_007419.2:8905721-8906416	55.8101	117.884	1.07877	5e-05	0.00498641
LOC100142439	594.692	1640.47	1.46389	5e-05	0.00498641	glycine-rich cell wall structural protein 1	XM_001816470	XP_001816522.1
LOC654983	2072.97	13305.2	2.68222	5e-05	0.00498641	cuticle protein 63	XM_961452	XP_966545.1
LOC103312842	164.658	335.489	1.02679	5e-05	0.00498641	uncharacterized protein LOC103312842	XM_008194542	XP_008192764.1
Dpp	32.514	82.6537	1.34602	0.00045	0.0327679	protein decapentaplegic isoform X1	XM_008194516	XP_008192738.1
LOC659718	62.082	154.014	1.31081	5e-05	0.00498641	zinc finger protein 813-like isoform X1	XM_001811749	XP_001811801.2
NC_007420.3:7952142-7953865	284.542	578.273	1.02311	0.0007	0.0452289
LOC662735	71.7984	180.045	1.32634	5e-05	0.00498641	endocuticle structural glycoprotein	XM_008196115	XP_008194337.1
LOC664181	61.0118	123.512	1.0175	5e-05	0.00498641	EH domain-containing protein 1-like	XM_970194	XP_975287.1
LOC657266	54.2214	113.436	1.06495	0.0002	0.0168349	tubulin glycylase 3A-like	XM_008195856	XP_008194078.1
LOC662543	1459.49	3534.87	1.27619	5e-05	0.00498641	inter-alpha-trypsin inhibitor heavy chain	XM_008195106	XP_008193328.1
LOC663531	32.6221	65.6539	1.00903	5e-05	0.00498641	ATP-dependent Clp protease proteolytic subunit,	XM_969571	XP_974664.2
LOC658941	64.8555	343.595	2.40541	5e-05	0.00498641	flexible cuticle protein 12	XM_965288	XP_970381.1
Chs1	40.9745	107.38	1.38992	5e-05	0.00498641	chitin synthase 1 isoform X1	XM_008195966	XP_008194188.1
LOC662799	64.4878	135.964	1.07613	5e-05	0.00498641	cuticular protein precursor	NM_001167803	NP_001161275.1
LOC657573	103.083	207.769	1.01118	5e-05	0.00498641	golgin subfamily B member 1-like isoform X1	XM_008195857	XP_008194079.1
LOC655283	45.5041	97.0157	1.09222	0.00075	0.0471318	putative fatty acyl-CoA reductase CG5065	XM_961812	XP_966905.1
LOC663206	85.5603	178.372	1.05988	5e-05	0.00498641	UV excision repair protein RAD23 homolog B	XM_969264	XP_974357.1
LOC661805	56.1937	121.646	1.11421	5e-05	0.00498641	cyclin-dependent kinase-like 4 isoform X2	XM_008197105	XP_008195327.1
NC_007422.5:4869777-4870021	37.1718	82.8216	1.1558	0.0007	0.0452289
LOC658517	1244.01	2626.94	1.07838	5e-05	0.00498641	tubulin beta chain	XM_964900	XP_969993.1
LOC662582	2233.28	4730.58	1.08285	0.00015	0.0129835	pH-response regulator protein palI/RIM9 isoform	XM_008198151	XP_008196373.1
LOC656310	63.1842	133.303	1.07707	0.00045	0.0327679	uncharacterized protein LOC656310	XM_971087	XP_976180.1
NC_007422.5:12391010-12480261	60.6627	123.19	1.02201	5e-05	0.00498641
LOC655453	55.5847	165.149	1.57101	5e-05	0.00498641	cartilage oligomeric matrix protein	XM_961997	XP_967090.1
Spz3	57.9954	129.537	1.15936	5e-05	0.00498641	spaetzle 3	NM_001160153	NP_001153625.1
LOC655825	131.71	482.041	1.87179	0.0005	0.0358398	serine hydroxymethyltransferase, cytosolic	XM_970841	XP_975934.1
LOC660892	134.621	351.232	1.38352	5e-05	0.00498641	protein yellow	XM_008198277	XP_008196499.1
LOC660485	51.1085	105.942	1.05164	5e-05	0.00498641	uncharacterized protein LOC660485	XM_966713	XP_971806.1
LOC663826	66.7782	190.34	1.51113	5e-05	0.00498641	coiled-coil domain-containing protein 147-like	XM_969860	XP_974953.1
LOC660740	39.7194	81.4275	1.03567	5e-05	0.00498641	atrial natriuretic peptide-converting enzyme	XM_966947	XP_972040.2
NC_007424.3:14491631-14494859	32.7734	95.8129	1.5477	5e-05	0.00498641
LOC658847	5.37984	21.9224	2.02677	0.00065	0.0432156	cadherin-89D	XM_008200496	XP_008198718.1
NC_007425.3:6092354-6105491	108.262	348.867	1.68815	5e-05	0.00498641
LOC103314422	35.578	113.919	1.67895	5e-05	0.00498641	uncharacterized protein LOC103314422	XM_008200497	XP_008198719.1
LOC655734	489.105	1513.73	1.62989	5e-05	0.00498641	transferrin	XM_001808014	XP_001808066.1
NW_015450951.1:3730-4056	436.728	916.205	1.06894	5e-05	0.00498641
NW_015451371.1:16907-17690	136.672	321.183	1.23268	5e-05	0.00498641
NW_015451484.1:16-407	1306.4	2850.26	1.1255	5e-05	0.00498641

## Sheet: 48vs3_DOWN
Gene	Value_1	Value_2	log2(fold_change)	p_value	q_value	Description	NCBI-transcript	NCBI-protein
LOC658755	5543.37	1102.29	-2.33026	5e-05	0.00498641	vitellogenin	XM_965117	XP_970210.1
LOC663827	35.0235	9.62239	-1.86386	5e-05	0.00498641	serine protease nudel	XM_008203052	XP_008201274.1
LOC664385	8064.93	3218.46	-1.32529	5e-05	0.00498641	alpha-amylase	XM_970392	XP_975485.1
LOC663954	6214.73	2558.94	-1.28015	5e-05	0.00498641	alpha-amylase precursor	NM_001114376	NP_001107848.1
LOC664022	1556.92	686.486	-1.18139	5e-05	0.00498641	alpha-amylase	XM_964287	XP_969380.1
LOC103314884	2928.24	1092.05	-1.423	5e-05	0.00498641	fatty acid synthase	XM_008202063	XP_008200285.1
LOC655392	304.338	118.363	-1.36245	5e-05	0.00498641	protein henna	XM_961932	XP_967025.1
NC_007418.3:13451724-13451962	6.33669	0	-inf	0.0001	0.0089951
LOC103312508	897.29	445.079	-1.01151	5e-05	0.00498641	uncharacterized protein LOC103312508	XM_008193291	XP_008191513.1
NC_007418.3:6486396-6486636	7.84061	0	-inf	5e-05	0.00498641
LOC661718	11335	2789.98	-2.02246	5e-05	0.00498641	uncharacterized protein LOC661718	XM_008194255	XP_008192477.1
LOC100142381	530.308	253.504	-1.06482	5e-05	0.00498641	LIRP	XM_001814129	XP_001814181.1
LOC664111	875.067	410.506	-1.09199	5e-05	0.00498641	maltase 2-like	XM_970127	XP_975220.1
NC_007419.2:9395892-9396107	11.3328	0	-inf	5e-05	0.00498641
LOC660106	191.22	7.58739	-4.65549	5e-05	0.00498641	follicle cell protein 3C-1	XM_966366	XP_971459.1
NC_007420.3:9825325-9829463	88.5541	33.3676	-1.40811	5e-05	0.00498641
LOC664580	158.547	74.251	-1.09443	5e-05	0.00498641	calphotin	XM_008197838	XP_008196060.1
NC_007422.5:7750029-7750349	3.60628	0	-inf	5e-05	0.00498641
LOC662228	493.236	204.767	-1.2683	5e-05	0.00498641	aromatic amino acid aminotransferase	XM_968340	XP_973433.1
LOC664243	555.906	237.136	-1.22913	5e-05	0.00498641	aldose reductase	XM_008198675	XP_008196897.1
LOC656220	329.406	145.253	-1.1813	5e-05	0.00498641	uncharacterized protein LOC656220	XM_008201591	XP_008199813.1
NC_007423.3:5427133-5428314	498.397	49.4027	-3.33463	5e-05	0.00498641
TcasZ9desA	1207.07	390.999	-1.62627	5e-05	0.00498641	Z9 acyl-CoA desaturase A isoform X1	XM_008200652	XP_008198874.1
Z9desB	1141.62	460.133	-1.31097	5e-05	0.00498641	Z9 acyl-CoA desaturase B isoform X1	XM_008201706	XP_008199928.1
NW_015452047.1:8899-10095	20.0543	9.56998	-1.06733	0.0001	0.0089951

## Sheet: 72vs3_UP
Gene	Value_1	Value_2	log2(fold_change)	p_value	q_value	Description	NCBI-transcript	NCBI-protein
NC_007416.3:8415416-8415904	3.33593	12.6516	1.92316	0.0012	0.0238994
LOC664063	792.211	2390.35	1.59327	5e-05	0.00180879	pathogenesis-related protein 5	XM_970082	XP_975175.1
LOC660462	18.2438	60.4451	1.72822	0.001	0.0207181	ADP-ribosylation factor 2	XM_966690	XP_971783.1
LOC663817	21.6294	51.7584	1.2588	5e-05	0.00180879	zinc finger protein Elbow	XM_969852	XP_974945.1
LOC662142	64.6929	133.046	1.04025	5e-05	0.00180879	UPF0691 protein C9orf116 homolog	XM_008202886	XP_008201108.1
LOC662697	2.04444	5.55152	1.44118	5e-05	0.00180879	histidine-rich glycoprotein	XM_968780	XP_973873.1
NC_007417.3:13994407-13994785	8.75415	21.6305	1.30503	0.0024	0.03969
NC_007417.3:15138870-15159593	128782	339103	1.3968	5e-05	0.00180879
LOC663560	162.247	423.443	1.38398	5e-05	0.00180879	tektin-3	XM_969599	XP_974692.1
LOC656333	14.5638	35.1788	1.27232	0.00095	0.01995	B9 domain-containing protein 2	XM_008192553	XP_008190775.1
LOC657173	52.4616	107.585	1.03614	5e-05	0.00180879	serine protease HTRA2, mitochondrial-like	XM_008192622	XP_008190844.1
LOC100142620	83.1833	221.413	1.41237	0.00015	0.00456957	heat shock 70 kDa protein-like isoform X2	XM_008193807	XP_008192029.1
LOC655673	100.823	219.525	1.12256	0.0003	0.00817147	JNK-interacting protein 1	XM_962235	XP_967328.1
LOC661414	200.839	482.277	1.26383	5e-05	0.00180879	cytosol aminopeptidase	XM_967571	XP_972664.1
LOC664365	21.7083	85.5528	1.97857	0.0001	0.00323811	intraflagellar transport protein 88 homolog	XM_970373	XP_975466.1
LOC103312536	78.8295	293.876	1.8984	5e-05	0.00180879	uncharacterized protein LOC103312536	XM_008193385	XP_008191607.1
NC_007418.3:12372310-12372568	15.6963	42.2249	1.42767	0.0033	0.0496932
LOC100141725	39.8076	176.683	2.15005	5e-05	0.00180879	coiled-coil domain-containing protein 37	XM_001808659	XP_001808711.1
NC_007418.3:30808345-30808597	20.954	56.0591	1.41972	0.0013	0.0254531
LOC659774	36.9419	79.818	1.11146	5e-05	0.00180879	calpain-D-like isoform X2	XM_008193356	XP_008191578.1
LOC662634	143.159	343.954	1.2646	5e-05	0.00180879	intraflagellar transport protein 57 homolog	XM_008193431	XP_008191653.1
NC_007419.2:1194883-1195149	0	4.28103	inf	0.00015	0.00456957
NC_007419.2:2253225-2254207	2.09638	5.90866	1.49493	0.0016	0.0297542
LOC661205	97.802	231.713	1.24441	5e-05	0.00180879	carbonic anhydrase-related protein 10	XM_008194349	XP_008192571.1
LOC663364	9.89556	27.3202	1.46512	0.00085	0.0183922	DNA-binding protein D-ETS-6	XM_969415	XP_974508.1
LOC103312818	60.947	165.564	1.44177	5e-05	0.00180879	uncharacterized protein LOC103312818 isoform X3	XM_008194444	XP_008192666.1
NC_007419.2:8905721-8906416	55.8414	161.993	1.53652	5e-05	0.00180879
LOC661967	15.1882	135.713	3.15954	0.00045	0.0113865	UDP-glucuronosyltransferase 2B20	XM_968095	XP_973188.1
LOC661967	28.7731	184.498	2.68081	0.0001	0.00323811	UDP-glucuronosyltransferase 2B20	XM_968095	XP_973188.1
LOC103312868	130.396	278.068	1.09253	0.0029	0.045675	uncharacterized protein LOC103312868	XM_008194650	XP_008192872.1
LOC103312544	110.479	296.669	1.42509	5e-05	0.00180879	interaptin-like	XM_008193429	XP_008191651.1
NC_007419.2:2384189-2384345	0	44.6394	inf	0.0002	0.00593654
LOC664256	67.4229	157.127	1.22062	5e-05	0.00180879	uncharacterized protein LOC664256	XM_971385	XP_976478.1
LOC655761	68.4733	194.034	1.5027	5e-05	0.00180879	uncharacterized protein LOC655761	XM_962323	XP_967416.1
LOC659166	102.904	298.423	1.53606	5e-05	0.00180879	RIB43A-like with coiled-coils protein 2	XM_965493	XP_970586.2
LOC659238	25.9657	61.6707	1.24797	5e-05	0.00180879	histone deacetylase 11	XM_965563	XP_970656.1
NC_007419.2:4632103-4672743	117.482	257.102	1.1299	0.00165	0.0303187
LOC103312842	164.803	413.551	1.32733	5e-05	0.00180879	uncharacterized protein LOC103312842	XM_008194542	XP_008192764.1
NC_007419.2:9712853-9823844	73.2842	193.495	1.40072	5e-05	0.00180879
LOC103312770	34.9702	80.7613	1.20754	0.00085	0.0183922	uncharacterized protein LOC103312770	XM_008194237	XP_008192459.1
LOC659718	62.1033	170.015	1.45292	5e-05	0.00180879	zinc finger protein 813-like isoform X1	XM_001811749	XP_001811801.2
NC_007420.3:5124824-5125078	0	7.08728	inf	0.0005	0.012348
LOC663124	67.4196	137.873	1.0321	5e-05	0.00180879	EF-hand domain-containing family member C2	XM_969185	XP_974278.2
LOC664181	61.0382	153.975	1.33491	5e-05	0.00180879	EH domain-containing protein 1-like	XM_970194	XP_975287.1
LOC657266	54.2343	140.78	1.37617	5e-05	0.00180879	tubulin glycylase 3A-like	XM_008195856	XP_008194078.1
LOC100141857	41.203	91.9024	1.15735	0.00045	0.0113865	uncharacterized protein LOC100141857	XM_001812081	XP_001812133.1
LOC103312973	18.0449	39.5582	1.13238	0.0032	0.0485823	leucine-rich repeat-containing protein 43-like	XM_008194964	XP_008193186.1
LOC103312993	73.5973	175.44	1.25325	5e-05	0.00180879	uncharacterized protein LOC103312993	XM_008195075	XP_008193297.1
LOC662543	1459.13	2941.21	1.0113	5e-05	0.00180879	inter-alpha-trypsin inhibitor heavy chain	XM_008195106	XP_008193328.1
LOC656479	12.5331	26.9914	1.10676	5e-05	0.00180879	cyclic nucleotide-gated cation channel	XM_008202177	XP_008200399.1
LOC103313100	8.27312	19.6404	1.24732	5e-05	0.00180879	uncharacterized LOC103313100	XR_511467	0
LOC663531	32.6439	80.8864	1.30908	5e-05	0.00180879	ATP-dependent Clp protease proteolytic subunit,	XM_969571	XP_974664.2
LOC663565	45.3119	104.232	1.20184	5e-05	0.00180879	intraflagellar transport protein 80 homolog	XM_008195523	XP_008193745.1
LOC659175	15.974	38.4283	1.26645	5e-05	0.00180879	radial spoke head protein 3 homolog	XM_008195337	XP_008193559.1
LOC662120	14.3902	30.2588	1.07227	5e-05	0.00180879	LIM/homeobox protein Lhx3 isoform X1	XM_008195361	XP_008193583.1
LOC657807	99.7719	251.22	1.33225	5e-05	0.00180879	UPF0468 protein CG5343-like	XM_964242	XP_969335.1
LOC661506	76.5218	189.986	1.31195	5e-05	0.00180879	EF-hand domain-containing protein 1-like	XM_008195978	XP_008194200.1
LOC663637	54.5432	129.166	1.24376	5e-05	0.00180879	dynein heavy chain 7, axonemal	XM_008195988	XP_008194210.1
LOC663637	49.4829	182.062	1.87943	0.00065	0.0151628	dynein heavy chain 7, axonemal	XM_008195988	XP_008194210.1
LOC663637	68.0966	147.414	1.11422	5e-05	0.00180879	dynein heavy chain 7, axonemal	XM_008195988	XP_008194210.1
LOC657573	103.153	258.21	1.32377	5e-05	0.00180879	golgin subfamily B member 1-like isoform X1	XM_008195857	XP_008194079.1
LOC100141853	2129.13	4859.69	1.1906	5e-05	0.00180879	putative leucine-rich repeat-containing protein	XM_008195902	XP_008194124.1
LOC661424	134.924	315.939	1.2275	0.00335	0.0499587	deleted in azoospermia-like isoform X3	XM_008196600	XP_008194822.1
LOC661424	281.053	664.161	1.24069	5e-05	0.00180879	deleted in azoospermia-like isoform X3	XM_008196600	XP_008194822.1
LOC103313290	535.685	1245.61	1.21739	0.00055	0.0133689	uncharacterized protein LOC103313290	XM_008196226	XP_008194448.1
LOC103313290	423.254	1100.68	1.3788	5e-05	0.00180879	uncharacterized protein LOC103313290	XM_008196226	XP_008194448.1
NC_007421.3:1476084-1476830	2.96311	8.18823	1.46644	0.00065	0.0151628
LOC660054	305.413	762.775	1.3205	5e-05	0.00180879	testis-specific serine/threonine-protein kinase	XM_966316	XP_971409.1
LOC661805	56.2232	155.109	1.46405	5e-05	0.00180879	cyclin-dependent kinase-like 4 isoform X2	XM_008197105	XP_008195327.1
LOC658809	96.944	236.59	1.28716	0.00155	0.0291759	ATP-dependent zinc metalloprotease YME1 homolog	XM_965166	XP_970259.1
NC_007422.5:4869777-4870021	37.1892	92.4815	1.31428	5e-05	0.00180879
NC_007422.5:6577225-6577383	0	33.1217	inf	0.001	0.0207181
LOC657927	16.6836	46.9807	1.49364	5e-05	0.00180879	coiled-coil domain-containing protein lobo	XM_008201758	XP_008199980.1
LOC663211	2.26401	6.20985	1.45568	5e-05	0.00180879	neural cell adhesion molecule 1 isoform X2	XM_008201550	XP_008199772.1
LOC658517	1244.53	3199.46	1.36223	5e-05	0.00180879	tubulin beta chain	XM_964900	XP_969993.1
LOC664593	9.72568	25.9203	1.41421	0.0015	0.0284662	histidine decarboxylase isoform X1	XM_008197798	XP_008196020.1
LOC664458	19.4723	43.0751	1.14543	5e-05	0.00180879	zinc finger protein ZPR1	XM_970464	XP_975557.1
LOC663901	6.47541	15.4441	1.25401	5e-05	0.00180879	uncharacterized protein LOC663901 isoform X1	XM_008198210	XP_008196432.1
LOC661106	2434.9	6880.62	1.49867	0.0003	0.00817147	bromodomain-containing protein 8	XM_008198118	XP_008196340.1
LOC103313508	29.5689	61.0532	1.04599	0.0005	0.012348	uncharacterized protein LOC103313508	XM_008196950	XP_008195172.1
LOC655375	77.845	174.312	1.16299	0.00335	0.0499587	XK-related protein 7-like	XM_961915	XP_967008.1
LOC661895	33.4527	88.2706	1.39981	5e-05	0.00180879	acidic mammalian chitinase-like	XM_008197245	XP_008195467.1
LOC655695	786.978	1827.08	1.21515	5e-05	0.00180879	esterase B1-like	XM_008197262	XP_008195484.1
LOC656310	63.2258	177.2	1.48679	5e-05	0.00180879	uncharacterized protein LOC656310	XM_971087	XP_976180.1
LOC662519	87.0605	237.897	1.45025	5e-05	0.00180879	uncharacterized protein LOC662519	XM_008201512	XP_008199734.1
LOC662519	57.6815	172.054	1.57668	0.00275	0.043759	uncharacterized protein LOC662519	XM_008201512	XP_008199734.1
NC_007422.5:8538121-8538395	18.7525	59.513	1.66612	0.00025	0.00719022
LOC664550	80.4476	192.72	1.26039	5e-05	0.00180879	uncharacterized protein LOC664550	XM_970546	XP_975639.2
LOC103313722	503.411	1031.76	1.0353	5e-05	0.00180879	elongation of very long chain fatty acids	XM_008197754	XP_008195976.1
LOC662967	45.0934	108.493	1.26662	0.0001	0.00323811	putative IQ and AAA domain-containing protein	XM_969035	XP_974128.1
LOC662341	2.98463	7.54916	1.33876	0.00095	0.01995	aristaless-related homeobox protein	XM_008197560	XP_008195782.1
NC_007422.5:12391010-12480261	60.68	175.218	1.52986	5e-05	0.00180879
NC_007422.5:12853103-12853531	662.29	2212.59	1.7402	5e-05	0.00180879
LOC663442	19.0618	47.8521	1.3279	5e-05	0.00180879	dynein beta chain, ciliary-like isoform X2	XM_008198174	XP_008196396.1
NC_007423.3:2463114-2463260	3830.81	38220.5	3.31863	5e-05	0.00180879
LOC660059	25.6526	55.6033	1.11606	5e-05	0.00180879	WD repeat-containing protein 65	XM_966321	XP_971414.1
LOC103313929	213.239	576.571	1.43503	5e-05	0.00180879	uncharacterized protein LOC103313929	XM_008198465	XP_008196687.1
LOC662202	40.3245	159.849	1.98698	0.001	0.0207181	casein kinase I isoform gamma-3 isoform X2	XM_008198917	XP_008197139.1
LOC662169	24.7848	69.6315	1.49028	5e-05	0.00180879	cyclin-dependent kinase-like 4 isoform X2	XM_968286	XP_973379.2
LOC100142582	124.976	311.045	1.31547	5e-05	0.00180879	uncharacterized protein LOC100142582	XM_001815491	XP_001815543.2
LOC100142237	66.8656	171.755	1.36102	5e-05	0.00180879	uncharacterized protein LOC100142237 isoform X2	XM_008199282	XP_008197504.1
NC_007423.3:787389-787523	510.572	1598.3	1.64635	0.001	0.0207181
LOC660663	51.1082	120.576	1.23831	5e-05	0.00180879	clusterin-associated protein 1	XM_966876	XP_971969.1
LOC663240	345.725	698.094	1.0138	5e-05	0.00180879	protein lethal(2)essential for life	XM_969297	XP_974390.1
NC_007424.3:3900068-3942282	141.99	374.084	1.39758	5e-05	0.00180879
NC_007424.3:4364901-4365856	1.66745	5.1208	1.61872	0.00215	0.0370096
NC_007424.3:4390411-4391225	1.60415	5.95614	1.89257	0.0022	0.0375215
LOC103314202	19.6186	55.3841	1.49725	0.00045	0.0113865	uncharacterized protein LOC103314202	XM_008199526	XP_008197748.1
NC_007424.3:9039920-9055799	31.3635	90.2589	1.52498	5e-05	0.00180879
NC_007424.3:10593508-10601488	96.8444	221.681	1.19475	5e-05	0.00180879
LOC659118	27.4469	67.8616	1.30596	5e-05	0.00180879	WD repeat-containing protein on Y chromosome	XM_965450	XP_970543.1
LOC661570	64.5502	143.961	1.15719	5e-05	0.00180879	ATP-binding cassette sub-family F member 3	XM_967721	XP_972814.1
LOC663281	4.47564	11.7138	1.38805	0.0003	0.00817147	telomerase-binding protein EST1A	XM_008200070	XP_008198292.1
LOC663826	66.8265	227.155	1.76519	5e-05	0.00180879	coiled-coil domain-containing protein 147-like	XM_969860	XP_974953.1
NC_007424.3:4312101-4312723	8.44947	21.734	1.36302	5e-05	0.00180879
NC_007424.3:4322124-4326766	6.13125	15.2008	1.30989	0.0003	0.00817147
NC_007424.3:4352577-4353861	4.01986	9.49685	1.2403	0.00035	0.00936806
NC_007424.3:4384665-4386550	1.22006	3.54256	1.53784	0.00095	0.01995
LOC103314209	125.393	352.458	1.491	5e-05	0.00180879	uncharacterized protein LOC103314209	XM_008199560	XP_008197782.1
NC_007424.3:6030224-6033926	96.7836	317.147	1.71232	0.00215	0.0370096
LOC655311	36.4231	107.76	1.56489	0.0027	0.0433357	ATP-binding cassette sub-family A member 3-like	XM_008201483	XP_008199705.1
LOC103314255	9.46641	20.4686	1.11252	0.00275	0.043759	adenosine receptor A2a	XM_008199724	XP_008197946.1
NC_007424.3:10733987-10734169	9304.23	23023.4	1.30714	5e-05	0.00180879
LOC659481	261.816	726.096	1.47161	5e-05	0.00180879	kelch-like protein 10	XM_965785	XP_970878.1
LOC663241	56.2453	211.983	1.91414	0.00025	0.00719022	dynein assembly factor 3, axonemal homolog	XM_969298	XP_974391.1
LOC663241	41.8416	103.046	1.30028	5e-05	0.00180879	dynein assembly factor 3, axonemal homolog	XM_969298	XP_974391.1
LOC664114	3.6381	10.145	1.47951	0.0009	0.0191167	uncharacterized protein LOC664114	XM_008200107	XP_008198329.1
LOC656406	14.7953	40.1373	1.43981	0.0027	0.0433357	putative fatty acyl-CoA reductase CG5065	XM_008199565	XP_008197787.1
LOC103314418	79.5023	167.23	1.07277	5e-05	0.00180879	uncharacterized protein LOC103314418	XM_008200476	XP_008198698.1
LOC655660	56.3499	129.309	1.19834	5e-05	0.00180879	cAMP-dependent protein kinase catalytic subunit	XM_008200588	XP_008198810.1
LOC659893	20.766	68.1716	1.71494	5e-05	0.00180879	putative methyltransferase NSUN7	XM_008202095	XP_008200317.1
LOC657451	0	40021.8	inf	5e-05	0.00180879	UDP-glucuronosyltransferase 2B9	XM_963911	XP_969004.1
LOC656478	58.195	133.654	1.19953	0.0003	0.00817147	acyl-CoA Delta(11) desaturase-like	XM_008198963	XP_008197185.1
LOC660456	41.276	134.37	1.70284	5e-05	0.00180879	armadillo repeat-containing protein 4-like	XM_966686	XP_971779.1
LOC661237	24.339	55.9649	1.20125	5e-05	0.00180879	intraflagellar transport protein osm-1	XM_967412	XP_972505.1
LOC103313005	253.328	594.82	1.23145	5e-05	0.00180879	uncharacterized protein LOC103313005	XM_008195122	XP_008193344.1
NW_015451371.1:16907-17690	136.77	410.712	1.58638	5e-05	0.00180879
NW_015451484.1:16-407	1307.15	3280.38	1.32744	5e-05	0.00180879
NW_015451937.1:182485-182771	329.949	740.712	1.16667	5e-05	0.00180879
LOC659139	11.8482	25.151	1.08594	0.00025	0.00719022	E3 ubiquitin-protein ligase RING1	XM_965471	XP_970564.1
LOC661701	145.856	308.939	1.08277	5e-05	0.00180879	uncharacterized protein LOC661701 isoform X1	XM_008198233	XP_008196455.1

## Sheet: 72vs3_DOWN
Gene	Value_1	Value_2	log2(fold_change)	p_value	q_value	Description	NCBI-transcript	NCBI-protein
LOC100142560	56.2048	27.8288	-1.01411	0.00055	0.0133689	nucleoside diphosphate-linked moiety X motif 19,	XM_008201817	XP_008200039.1
LOC103313032	14.2501	7.06902	-1.01139	5e-05	0.00180879	homeobox protein ceh-31-like	XM_008195193	XP_008193415.1
LOC658755	45956.2	2677.21	-4.10146	0.0002	0.00593654	vitellogenin	XM_965117	XP_970210.1
LOC658755	5549.26	457.115	-3.60167	5e-05	0.00180879	vitellogenin	XM_965117	XP_970210.1
LOC654988	44.4517	20.6211	-1.10812	5e-05	0.00180879	PDZ domain-containing RING finger protein 4	XM_008195162	XP_008193384.1
NC_007416.3:6510049-6517769	11.5071	3.5948	-1.67854	0.00015	0.00456957
LOC655578	48.2927	22.0948	-1.1281	0.0008	0.0176821	neuropeptide Y receptor type 2	XM_962139	XP_967232.2
LOC664379	2.27435	0.911779	-1.3187	0.0017	0.031114	LOW QUALITY PROTEIN: high-affinity choline	XM_008203247	XP_008201469.1
LOC100141545	319.979	145.938	-1.13262	5e-05	0.00180879	putative carbonic anhydrase 3	XM_008203152	XP_008201374.1
LOC663827	35.0506	6.31068	-2.47357	5e-05	0.00180879	serine protease nudel	XM_008203052	XP_008201274.1
LOC664385	8063.76	4023.7	-1.00293	5e-05	0.00180879	alpha-amylase	XM_970392	XP_975485.1
LOC664022	1555.58	416.626	-1.90063	5e-05	0.00180879	alpha-amylase	XM_964287	XP_969380.1
LOC664392	86.0029	28.6152	-1.5876	0.0003	0.00817147	alpha-amylase-like isoform X2	XM_008203249	XP_008201471.1
LOC663795	72.9631	32.1849	-1.18078	0.0029	0.045675	uncharacterized protein LOC663795	XM_008202800	XP_008201022.1
LOC661363	26.9338	0	-inf	5e-05	0.00180879	sodium leak channel non-selective protein	XM_008192230	XP_008190452.1
NC_007418.3:3178568-3178871	4.49885	0	-inf	0.00225	0.0381635
LOC655392	304.252	135.282	-1.1693	5e-05	0.00180879	protein henna	XM_961932	XP_967025.1
NC_007418.3:13126196-13126405	16.1355	0	-inf	5e-05	0.00180879
LOC103312508	895.925	396.134	-1.17739	5e-05	0.00180879	uncharacterized protein LOC103312508	XM_008193291	XP_008191513.1
Otd1	35.5621	17.6041	-1.01443	5e-05	0.00180879	orthodenticle-1 isoform X1	XM_008192467	XP_008190689.1
NC_007418.3:6486396-6486636	7.85561	0	-inf	0.0003	0.00817147
LOC658349	204.155	64.0779	-1.67177	5e-05	0.00180879	SH3 and multiple ankyrin repeat domains protein	XM_008193334	XP_008191556.1
LOC658276	189.424	50.5192	-1.90672	5e-05	0.00180879	zinc finger protein jing homolog isoform X1	XM_964677	XP_969770.1
LOC661718	11350.2	846.354	-3.74531	5e-05	0.00180879	uncharacterized protein LOC661718	XM_008194255	XP_008192477.1
LOC103312877	88.9027	39.4146	-1.1735	5e-05	0.00180879	uncharacterized protein LOC103312877	XM_008194672	XP_008192894.1
LOC100142381	530.16	221.965	-1.2561	5e-05	0.00180879	LIRP	XM_001814129	XP_001814181.1
LOC103312763	261.892	76.9583	-1.76682	0.00305	0.0472342	nose resistant to fluoxetine protein 6	XM_008194228	XP_008192450.1
LOC660106	191.497	6.23038	-4.94186	5e-05	0.00180879	follicle cell protein 3C-1	XM_966366	XP_971459.1
LOC661762	8.3909	2.02188	-2.05312	0.00265	0.0429801	uncharacterized protein LOC661762	XM_967903	XP_972996.1
LOC663584	264.768	126.643	-1.06396	0.0013	0.0254531	geranylgeranyl transferase type-2 subunit alpha	XM_008195524	XP_008193746.1
LOC103313182	212.045	98.8498	-1.10106	5e-05	0.00180879	neuroparsin-A-like	XM_008195751	XP_008193973.1
NC_007420.3:15449428-15453286	301.246	121.52	-1.30975	5e-05	0.00180879
NC_007420.3:15449428-15453286	524.867	245.189	-1.09806	5e-05	0.00180879
NC_007420.3:5776601-5776778	16.8659	0	-inf	0.00115	0.0232029
NC_007420.3:9825325-9829463	88.6022	9.2328	-3.2625	5e-05	0.00180879
LOC658941	64.8708	19.2181	-1.7551	5e-05	0.00180879	flexible cuticle protein 12	XM_965288	XP_970381.1
NC_007421.3:3174104-3174587	24.6063	9.6803	-1.3459	0.00015	0.00456957
LOC657424	194.737	80.5217	-1.27408	5e-05	0.00180879	calcium-independent phospholipase A2-gamma-like	XM_008196880	XP_008195102.1
LOC657427	12.2771	4.85589	-1.33816	0.0009	0.0191167	uncharacterized protein LOC657427 isoform X2	XM_963888	XP_968981.1
LOC662228	493.1	193.337	-1.35076	5e-05	0.00180879	aromatic amino acid aminotransferase	XM_968340	XP_973433.1
NC_007423.3:12513051-12570299	229.377	101.128	-1.18155	0.0001	0.00323811
HEX1A	3808.26	1006.55	-1.91971	5e-05	0.00180879	arylphorin precursor	NM_001114379	NP_001107851.1
HEX1A	1794.26	448.484	-2.00026	5e-05	0.00180879	arylphorin precursor	NM_001114379	NP_001107851.1
LOC659537	1509.09	380.461	-1.98786	5e-05	0.00180879	protein phosphatase PTC7 homolog	XM_965836	XP_970929.1
HEX2	1643.93	314.793	-2.38467	5e-05	0.00180879	hexamerin 2 isoform X1	XM_008199125	XP_008197347.1
LOC663989	197.708	42.2689	-2.2257	5e-05	0.00180879	F-box/LRR-repeat protein 20 isoform X2	XM_008200095	XP_008198317.1
NC_007424.3:12501119-12501410	4.30436	0	-inf	0.0001	0.00323811
LOC661956	378.658	184.676	-1.0359	5e-05	0.00180879	cytoplasmic polyadenylation element-binding	XM_008200359	XP_008198581.1
NW_015450722.1:490-701	109.68	43.2598	-1.3422	0.0007	0.0161261

## Sheet: 48vs12_UP
Supplementary Table S5: Differentialy expressed genes in Tribolium castaneum interacting with Beauveria bassiana for 48h compared to 12h and 72h interaction.
Gene	Value_1	Value_2	log2(fold_change)	p_value	q_value	Description	NCBI-transcript	NCBI-protein
LOC657463	106.238	245.45	1.20813	5e-05	0.00386	sarcalumenin	XM_963921	XP_969014.1
LOC662081	22.0062	50.8958	1.20963	0.00075	0.0384973	uncharacterized protein LOC662081 isoform X2	XM_008195273	XP_008193495.1
Cda5	21.0614	79.2164	1.9112	5e-05	0.00386	chitin deacetylase 5 isoform X2	XM_008202319	XP_008200541.1
NC_007416.3:2115778-2116215	0	1.32801	inf	0.00065	0.0344643
LOC657053	32.2407	132.014	2.03374	5e-05	0.00386	uncharacterized protein LOC657053 isoform X1	XM_008201135	XP_008199357.1
LOC659152	11.4948	146.059	3.6675	5e-05	0.00386	tyrosine-protein phosphatase non-receptor type	XM_965480	XP_970573.1
LOC103315212	17.7298	131.277	2.88837	5e-05	0.00386	uncharacterized serine-rich protein C215.13	XM_008203319	XP_008201541.1
LOC662599	8.89711	30.9443	1.79826	0.0003	0.0185577	protein Malvolio	XM_968686	XP_973779.1
LOC660808	26.9654	65.9346	1.28993	5e-05	0.00386	slit homolog 1 protein	XM_008202675	XP_008200897.1
LOC663838	42.2847	187.775	2.1508	5e-05	0.00386	uncharacterized protein LOC663838 isoform X1	XM_008203189	XP_008201411.1
LOC663838	42.5101	168.331	1.98543	0.0002	0.0133103	uncharacterized protein LOC663838 isoform X1	XM_008203189	XP_008201411.1
LOC100141555	77.6091	518.849	2.74102	5e-05	0.00386	regulator of nonsense transcripts 1	XM_001811548	XP_001811600.1
LOC659704	3.18797	52.2274	4.0341	5e-05	0.00386	cuticular protein precursor	NM_001167844	NP_001161316.1
LOC100141834	8.20472	37.361	2.18701	5e-05	0.00386	ras-interacting protein RIP3-like isoform X1	XM_008203321	XP_008201543.1
NC_007417.3:12217906-12223283	126.909	532.306	2.06846	5e-05	0.00386
LOC664250	65.1031	130.863	1.00726	5e-05	0.00386	GATA zinc finger domain-containing protein 14	XM_008192787	XP_008191009.1
Th	204.25	519.021	1.34545	5e-05	0.00386	tyrosine hydroxylase	NM_001098829	NP_001092299.1
LOC661200	23.5188	48.85	1.05454	0.0001	0.00699275	nephrin isoform X2	XM_008192479	XP_008190701.1
LOC663093	10.8075	155.417	3.84603	0.0003	0.0185577	mucin-17 isoform X2	XM_008193894	XP_008192116.1
LOC663093	3.89658	34.6036	3.15064	5e-05	0.00386	mucin-17 isoform X2	XM_008193894	XP_008192116.1
LOC103312675	30.2368	75.5352	1.32084	5e-05	0.00386	uncharacterized protein LOC103312675	XM_008193945	XP_008192167.1
NC_007419.2:6701087-6707484	1.8829	7.77862	2.04656	5e-05	0.00386
LOC100141535	235.721	22254.1	6.56084	5e-05	0.00386	zinc finger protein 512B	XM_001816383	XP_001816435.1
LOC103312722	45.2595	231.908	2.35726	5e-05	0.00386	uncharacterized protein LOC103312722	XM_008194108	XP_008192330.1
LOC103312722	8.20146	53.9983	2.71896	0.00105	0.0496691	uncharacterized protein LOC103312722	XM_008194108	XP_008192330.1
NC_007419.2:7167726-7184192	26.2968	128.833	2.29254	5e-05	0.00386
LOC656932	30.0931	136.297	2.17925	5e-05	0.00386	mucin-2-like isoform X1	XM_008194305	XP_008192527.1
LOC662671	7.89587	37.5218	2.24856	0.00025	0.0159768	phospholipase A1 member A isoform X2	XM_008194631	XP_008192853.1
LOC100142439	31.9921	1758.68	5.78063	0.0001	0.00699275	glycine-rich cell wall structural protein 1	XM_001816470	XP_001816522.1
LOC100142371	79.3712	473.428	2.57646	5e-05	0.00386	DNA-directed RNA polymerase I subunit rpa1	XM_008194116	XP_008192338.1
LOC654983	62.6905	13675.7	7.76915	5e-05	0.00386	cuticle protein 63	XM_961452	XP_966545.1
LOC659580	142.463	413.456	1.53714	5e-05	0.00386	venom acid phosphatase Acph-1-like	XM_001811033	XP_001811085.2
LOC657853	150.519	344.65	1.19519	5e-05	0.00386	uncharacterized protein LOC657853	XM_970972	XP_976065.1
LOC659457	30.9061	61.9366	1.0029	0.0003	0.0185577	transcriptional regulator CRZ1	XM_965761	XP_970854.1
LOC660573	21.6033	83.279	1.9467	5e-05	0.00386	C-type lectin isoform X1	XM_008202198	XP_008200420.1
NC_007420.3:7952142-7953865	80.7544	621.255	2.94357	5e-05	0.00386
Ddc	42.4263	102.465	1.27211	5e-05	0.00386	aromatic-L-amino-acid decarboxylase	NM_001102586	NP_001096056.1
LOC100141724	112.442	287.662	1.35519	5e-05	0.00386	tubby-related protein 1	XM_001807944	XP_001807996.1
LOC103313065	230.594	533.306	1.20961	0.0003	0.0185577	aromatic-L-amino-acid decarboxylase-like	XM_008195360	XP_008193582.1
LOC103313065	222.417	541.257	1.28305	5e-05	0.00386	aromatic-L-amino-acid decarboxylase-like	XM_008195360	XP_008193582.1
LOC100142491	8.45966	30.6693	1.85812	5e-05	0.00386	probable nuclear hormone receptor HR38	XM_008196098	XP_008194320.1
LOC103313267	10.7119	90.3281	3.07597	5e-05	0.00386	larval cuticle protein LCP-30	XM_008196114	XP_008194336.1
LOC662735	8.60057	170.2	4.30665	5e-05	0.00386	endocuticle structural glycoprotein	XM_008196115	XP_008194337.1
Per	33.7152	115.408	1.77527	5e-05	0.00386	period isoform X2	XM_008195819	XP_008194041.1
Per	43.4711	209.41	2.2682	5e-05	0.00386	period isoform X2	XM_008195819	XP_008194041.1
LOC658865	52.3389	143.474	1.45483	5e-05	0.00386	uncharacterized protein LOC658865 isoform X2	XM_008194691	XP_008192913.1
Tim	5.8437	48.0516	3.03963	5e-05	0.00386	timeless isoform X1	XM_008194761	XP_008192983.1
Cda1	51.3909	445.375	3.11544	5e-05	0.00386	chitin deacetylase 1 precursor	NM_001102476	NP_001095946.1
Cda2	103.245	671.284	2.70085	5e-05	0.00386	chitin deacetylase 2 isoform A precursor	NM_001102577	NP_001096047.1
Cry2	6.00287	46.2582	2.94598	0.0002	0.0133103	cryptochrome 2 isoform X1	XM_008202199	XP_008200421.1
LOC656100	6.73564	89.8668	3.7379	5e-05	0.00386	flocculation protein FLO11 isoform X1	XM_008195313	XP_008193535.1
LOC663251	67.2323	154.43	1.19973	0.0001	0.00699275	nose resistant to fluoxetine protein 6	XM_969307	XP_974400.1
LOC100141833	58.8942	154.915	1.39528	5e-05	0.00386	uncharacterized protein LOC100141833	XM_008195717	XP_008193939.1
Chs1	8.62335	119.064	3.78734	5e-05	0.00386	chitin synthase 1 isoform X1	XM_008195966	XP_008194188.1
Chs1	4.40135	82.6054	4.23022	5e-05	0.00386	chitin synthase 1 isoform X1	XM_008195966	XP_008194188.1
LOC662799	9.53411	131.866	3.78983	5e-05	0.00386	cuticular protein precursor	NM_001167803	NP_001161275.1
LOC656652	41.622	92.6451	1.15437	0.0003	0.0185577	uncharacterized protein LOC656652	XM_961680	XP_966773.1
LOC657808	44.0777	219.868	2.31852	5e-05	0.00386	endocuticle structural glycoprotein SgAbd-8	XM_964243	XP_969336.1
LOC103313420	268.861	729.897	1.44083	5e-05	0.00386	uncharacterized protein LOC103313420 isoform X1	XM_008196636	XP_008194858.1
LOC655864	412.835	1390.49	1.75195	5e-05	0.00386	uncharacterized protein LOC655864	XM_962426	XP_967519.1
LOC663910	15.1774	45.8702	1.59563	0.0007	0.036712	A disintegrin and metalloproteinase with	XM_008197011	XP_008195233.1
LOC661334	52.5842	169.458	1.68822	5e-05	0.00386	uncharacterized protein LOC661334 isoform X1	XM_008196936	XP_008195158.1
LOC661271	27.0635	108.588	2.00445	5e-05	0.00386	chaoptin	XM_008196935	XP_008195157.1
LOC661271	42.5691	162.92	1.93628	0.0005	0.0278902	chaoptin	XM_008196935	XP_008195157.1
LOC661271	28.0464	100.88	1.84676	5e-05	0.00386	chaoptin	XM_008196935	XP_008195157.1
LOC661928	4.24516	40.961	3.27036	5e-05	0.00386	mucin-4	XM_008195606	XP_008193828.1
LOC660482	16.02	32.5748	1.02388	0.00085	0.0420641	tubulin polyglutamylase TTLL4	XM_966710	XP_971803.1
LOC661002	30.6279	74.2743	1.27802	0.0006	0.0323464	lactase-phlorizin hydrolase-like	XM_967192	XP_972285.2
NC_007422.5:11283519-11413322	268.916	15932.1	5.88863	5e-05	0.00386
NC_007422.5:12628300-12642817	10.4933	141.761	3.75592	5e-05	0.00386
LOC658736	49.7916	132.991	1.41735	5e-05	0.00386	probable chitinase 2	XM_965098	XP_970191.2
LOC662582	115.971	4424.14	5.25356	5e-05	0.00386	pH-response regulator protein palI/RIM9 isoform	XM_008198151	XP_008196373.1
NC_007422.5:14578917-14697344	14.3935	30.4349	1.0803	5e-05	0.00386
LOC660182	54.1522	115.098	1.08777	5e-05	0.00386	rhophilin-2 isoform X4	XM_008196913	XP_008195135.1
LOC654959	116.71	236.14	1.01671	5e-05	0.00386	1,5-anhydro-D-fructose reductase	XM_961258	XP_966351.2
LOC655538	55.1925	121.983	1.14413	5e-05	0.00386	lipoma HMGIC fusion partner-like 3 protein	XM_962091	XP_967184.1
LOC655453	55.2542	153.902	1.47786	5e-05	0.00386	cartilage oligomeric matrix protein	XM_961997	XP_967090.1
Spz3	27.5963	116.929	2.08309	5e-05	0.00386	spaetzle 3	NM_001160153	NP_001153625.1
LOC660935	2.50615	23.198	3.21045	5e-05	0.00386	alpha-esterase like protein E3	NM_001114390	NP_001107862.1
LOC657729	23.136	113.192	2.29056	5e-05	0.00386	LOW QUALITY PROTEIN: nose resistant to	XM_008196387	XP_008194609.1
LOC660130	129.912	309.546	1.25262	5e-05	0.00386	uncharacterized protein LOC660130 isoform X2	XM_008199169	XP_008197391.1
NC_007423.3:5427133-5428314	7.47566	60.8052	3.02392	5e-05	0.00386
LOC660892	39.5377	343.984	3.12104	5e-05	0.00386	protein yellow	XM_008198277	XP_008196499.1
LOC100142211	2.26595	18.1423	3.00116	5e-05	0.00386	PR domain zinc finger protein 16-like	XM_001815464	XP_001815516.1
LOC660485	5.34999	101.174	4.24116	5e-05	0.00386	uncharacterized protein LOC660485	XM_966713	XP_971806.1
LOC658144	42.0001	91.619	1.12525	5e-05	0.00386	unconventional myosin-XV	XM_008198841	XP_008197063.1
LOC100142107	8.04013	64.5195	3.00444	5e-05	0.00386	LOW QUALITY PROTEIN: mucin-17	XM_008199138	XP_008197360.1
LOC100142107	9.79004	95.8452	3.29132	5e-05	0.00386	LOW QUALITY PROTEIN: mucin-17	XM_008199138	XP_008197360.1
LOC661069	171.229	352.762	1.04277	5e-05	0.00386	uncharacterized protein LOC661069	XM_967257	XP_972350.2
LOC659338	35.8814	112.523	1.64891	5e-05	0.00386	putative acyl-activating enzyme 19	XM_008199683	XP_008197905.1
LOC658379	53.5763	189.507	1.82258	5e-05	0.00386	cuticular protein precursor	NM_001167841	NP_001161313.1
Mlpt	15.2259	51.1126	1.74715	5e-05	0.00386	mille-pattes peptide 1	NM_001114384	NP_001107856.1
LOC660740	17.198	77.8413	2.1783	5e-05	0.00386	atrial natriuretic peptide-converting enzyme	XM_966947	XP_972040.2
LOC655548	1103.76	2740.87	1.31221	5e-05	0.00386	holotricin-1	XM_962101	XP_967194.1
NC_007424.3:14491631-14494859	17.7238	98.1039	2.46862	5e-05	0.00386
LOC658847	2.89144	19.0609	2.72076	5e-05	0.00386	cadherin-89D	XM_008200496	XP_008198718.1
NC_007425.3:4017803-4021937	20.6103	126.058	2.61265	5e-05	0.00386
NC_007425.3:4038327-4043679	24.8938	189.682	2.92972	5e-05	0.00386
LOC103314422	9.4408	105.935	3.48813	5e-05	0.00386	uncharacterized protein LOC103314422	XM_008200497	XP_008198719.1
LOC655734	967.695	1972.17	1.02716	5e-05	0.00386	transferrin	XM_001808014	XP_001808066.1
LOC657242	25.5384	114.713	2.16729	5e-05	0.00386	mucin-2	XM_008200538	XP_008198760.1
NW_015450233.1:351694-371840	10.1953	24.9612	1.29178	5e-05	0.00386
LOC660688	0	5.75684	inf	5e-05	0.00386	proline-rich extensin-like protein EPR1	XM_008195007	XP_008193229.1
LOC103314967	18.9726	154.283	3.02359	5e-05	0.00386	protein cycle-like	XM_008202333	XP_008200555.1
LOC659947	73.7957	273.248	1.8886	5e-05	0.00386	uncharacterized protein LOC659947 isoform X2	XM_008200949	XP_008199171.1
LOC100141613	26.8487	123.452	2.20103	5e-05	0.00386	uncharacterized protein LOC100141613	XM_001808325	XP_001808377.1

## Sheet: 48vs12_DOWN
Gene	Value_1	Value_2	log2(fold_change)	p_value	q_value	Description	NCBI-transcript	NCBI-protein
LOC662865	2015.54	903.197	-1.15806	5e-05	0.00386	acyl-CoA desaturase 1	XM_968940	XP_974033.1
LOC657686	2577.43	1167.73	-1.14222	0.0001	0.00699275	NADP-dependent malic enzyme isoform X2	XM_008195131	XP_008193353.1
LOC657686	3272.79	1346.06	-1.28178	5e-05	0.00386	NADP-dependent malic enzyme isoform X2	XM_008195131	XP_008193353.1
NC_007417.3:14387612-14387924	54.9488	22.6236	-1.28026	0.0004	0.0233939
LOC103314884	7161.33	1085.99	-2.72122	5e-05	0.00386	fatty acid synthase	XM_008202063	XP_008200285.1
NC_007418.3:22071743-22071940	10.9936	0	#NAME?	0.0009	0.0438636
NC_007419.2:8182629-8182921	3.32323	0	#NAME?	0.00015	0.0101224
NC_007419.2:8521884-8522256	2.73629	0	#NAME?	5e-05	0.00386
LOC664111	1294.29	432.754	-1.58054	5e-05	0.00386	maltase 2-like	XM_970127	XP_975220.1
LOC664111	1423.49	476.923	-1.57761	0.0001	0.00699275	maltase 2-like	XM_970127	XP_975220.1
NC_007419.2:9395892-9396107	6.59508	0	#NAME?	0.0008	0.04
LOC659089	630.448	294.724	-1.09702	5e-05	0.00386	elongation of very long chain fatty acids	XM_965421	XP_970514.1
LOC656064	695.784	255.936	-1.44285	5e-05	0.00386	glycerol-3-phosphate dehydrogenase,	XM_008196019	XP_008194241.1
LOC656728	1852.99	453.087	-2.03199	5e-05	0.00386	ATP-citrate synthase isoform X1	XM_008196507	XP_008194729.1
LOC660776	2909.11	1113.62	-1.38533	5e-05	0.00386	putative tricarboxylate transport protein,	XM_966981	XP_972074.1
LOC658362	1025.33	284.686	-1.84864	5e-05	0.00386	acetyl-CoA carboxylase isoform X2	XM_008196519	XP_008194741.1
LOC655373	233.011	112.749	-1.04728	0.00065	0.0344643	facilitated trehalose transporter Tret1	XM_008196763	XP_008194985.1
NC_007422.5:10208039-10208250	10.0354	0	#NAME?	0.0008	0.04
LOC661106	11529.6	5630.87	-1.03391	0.00045	0.0255441	bromodomain-containing protein 8	XM_008198118	XP_008196340.1
LOC661895	86.2483	30.3608	-1.50629	5e-05	0.00386	acidic mammalian chitinase-like	XM_008197245	XP_008195467.1
NC_007423.3:2463114-2463260	20374.2	3758.44	-2.43854	5e-05	0.00386
LOC664243	837.232	233.28	-1.84357	5e-05	0.00386	aldose reductase	XM_008198675	XP_008196897.1
LOC655619	316.251	156.439	-1.01547	5e-05	0.00386	peptide methionine sulfoxide reductase	XM_962179	XP_967272.1
LOC656868	1171.8	569.502	-1.04095	5e-05	0.00386	D-arabinitol dehydrogenase 1	XM_963368	XP_968461.1
LOC658455	791.861	330.18	-1.26199	5e-05	0.00386	facilitated trehalose transporter Tret1	XM_964843	XP_969936.2
NC_007424.3:4312101-4312723	22.4201	8.86238	-1.33903	0.0001	0.00699275
NC_007424.3:4320192-4320720	12.626	3.68796	-1.7755	0.001	0.04801
NC_007424.3:4372329-4372716	1.71497	0	#NAME?	5e-05	0.00386
NC_007424.3:10733987-10734169	22865.1	7425.35	-1.62262	5e-05	0.00386
LOC662658	983.714	415.891	-1.24203	5e-05	0.00386	4-hydroxyphenylpyruvate dioxygenase	XM_968742	XP_973835.1
TcasZ9desA	2736.21	372.531	-2.87675	5e-05	0.00386	Z9 acyl-CoA desaturase A isoform X1	XM_008200652	XP_008198874.1
Z9desB	3596.51	512.939	-2.80974	5e-05	0.00386	Z9 acyl-CoA desaturase B isoform X1	XM_008201706	XP_008199928.1
NW_015451646.1:57953-58057	112250	25715.3	-2.12601	5e-05	0.00386
NW_015451925.1:5719-6906	32.2218	15.7189	-1.03554	0.0008	0.04

## Sheet: 48vs72_UP
Gene	Value_1	Value_2	log2(fold_change)	p_value	q_value	Description	NCBI-transcript	NCBI-protein
LOC662246	172.692	361.904	1.06741	5e-05	0.00642667	synaptic vesicle glycoprotein 2C-like isoform	XM_008203123	XP_008201345.1
NC_007417.3:7423075-7423545	0	2.25409	inf	0.0001	0.0109545
NC_007417.3:15138870-15159593	152698	413227	1.43626	5e-05	0.00642667
LOC103314884	1077.79	2260.66	1.06866	5e-05	0.00642667	fatty acid synthase	XM_008202063	XP_008200285.1
NC_007418.3:16999496-16999707	0	19.1292	inf	5e-05	0.00642667
NC_007418.3:22071743-22071940	0	12.8254	inf	0.0005	0.0411966
NC_007419.2:2231705-2232312	0	1.98958	inf	5e-05	0.00642667
NC_007419.2:2243354-2243980	0	3.77877	inf	5e-05	0.00642667
NC_007419.2:2247456-2247833	0	2.72468	inf	0.0006	0.0455433
NC_007419.2:9395892-9396107	0	11.9056	inf	5e-05	0.00642667
LOC661974	44.4715	123.113	1.46903	0.00035	0.0309541	serine protease gd-like	XM_968102	XP_973195.2
LOC656728	447.921	925.058	1.0463	5e-05	0.00642667	ATP-citrate synthase isoform X1	XM_008196507	XP_008194729.1
LOC664577	114.299	270.218	1.24131	5e-05	0.00642667	myrosinase 1	XM_970573	XP_975666.1
LOC661895	30.1516	95.5095	1.66341	5e-05	0.00642667	acidic mammalian chitinase-like	XM_008197245	XP_008195467.1
LOC655695	653.394	1634.62	1.32293	5e-05	0.00642667	esterase B1-like	XM_008197262	XP_008195484.1
NC_007422.5:12853103-12853531	1372.11	2832.61	1.04574	0.00015	0.0155484
NC_007423.3:2463114-2463260	3733.62	37220.9	3.31747	5e-05	0.00642667
LOC658455	325.508	799.541	1.29648	5e-05	0.00642667	facilitated trehalose transporter Tret1	XM_964843	XP_969936.2
NC_007424.3:4312101-4312723	8.76783	19.442	1.14889	0.00055	0.0427581
NC_007424.3:4372329-4372716	0	1.77301	inf	0.00045	0.0383894
NC_007424.3:10733987-10734169	7281.27	26963.4	1.88874	5e-05	0.00642667
LOC103314418	92.3305	199.341	1.11036	0.0001	0.0109545	uncharacterized protein LOC103314418	XM_008200476	XP_008198698.1
TcasZ9desA	367.153	785.325	1.09691	5e-05	0.00642667	Z9 acyl-CoA desaturase A isoform X1	XM_008200652	XP_008198874.1
Z9desB	503.259	1055.49	1.06855	5e-05	0.00642667	Z9 acyl-CoA desaturase B isoform X1	XM_008201706	XP_008199928.1
NW_015451444.1:143025-143222	0	17.8633	inf	0.0005	0.0411966

## Sheet: 48vs72_DOWN
Gene	Value_1	Value_2	log2(fold_change)	p_value	q_value	Description	NCBI-transcript	NCBI-protein
LOC100142560	58.8628	24.9652	-1.23744	0.0003	0.0280777	nucleoside diphosphate-linked moiety X motif 19,	XM_008201817	XP_008200039.1
LOC658755	905.31	399.531	-1.18011	5e-05	0.00642667	vitellogenin	XM_965117	XP_970210.1
LOC654988	44.8524	18.3701	-1.28782	5e-05	0.00642667	PDZ domain-containing RING finger protein 4	XM_008195162	XP_008193384.1
NC_007417.3:3981097-3981487	3.25685	0	#NAME?	0.0001	0.0109545
NC_007417.3:4313745-4314101	5.8505	0	#NAME?	5e-05	0.00642667
LOC660213	236.578	117.687	-1.00736	5e-05	0.00642667	probable E3 ubiquitin-protein ligase HERC4	XM_008202864	XP_008201086.1
LOC659152	140.18	60.9875	-1.2007	5e-05	0.00642667	tyrosine-protein phosphatase non-receptor type	XM_965480	XP_970573.1
LOC103315212	129.078	58.7909	-1.13458	5e-05	0.00642667	uncharacterized serine-rich protein C215.13	XM_008203319	XP_008201541.1
LOC103314711	44.2415	20.9186	-1.08062	5e-05	0.00642667	GATA zinc finger domain-containing protein	XM_008201395	XP_008199617.1
LOC658917	1398.4	525.821	-1.41113	5e-05	0.00642667	delta-1-pyrroline-5-carboxylate synthase	XM_008202627	XP_008200849.1
LOC662923	6944.88	3378.79	-1.03944	0.0003	0.0280777	myosin light chain alkali isoform X1	XM_008202950	XP_008201172.1
LOC659704	51.1981	21.1305	-1.27676	5e-05	0.00642667	cuticular protein precursor	NM_001167844	NP_001161316.1
LOC659912	30.3226	6.07099	-2.32039	0.00015	0.0155484	collagen alpha-1(III) chain	XM_008194144	XP_008192366.1
LOC658349	110.791	46.6253	-1.24866	5e-05	0.00642667	SH3 and multiple ankyrin repeat domains protein	XM_008193334	XP_008191556.1
LOC658276	91.5484	28.1355	-1.70214	5e-05	0.00642667	zinc finger protein jing homolog isoform X1	XM_964677	XP_969770.1
LOC662701	900.397	440.537	-1.0313	5e-05	0.00642667	uncharacterized protein LOC662701	XM_008193438	XP_008191660.1
LOC100141535	22042.7	5738.05	-1.94167	5e-05	0.00642667	zinc finger protein 512B	XM_001816383	XP_001816435.1
LOC103312722	226.676	82.9048	-1.4511	5e-05	0.00642667	uncharacterized protein LOC103312722	XM_008194108	XP_008192330.1
LOC661718	3162.74	948.475	-1.73749	5e-05	0.00642667	uncharacterized protein LOC661718	XM_008194255	XP_008192477.1
LOC100142439	1659.26	410.583	-2.01479	5e-05	0.00642667	glycine-rich cell wall structural protein 1	XM_001816470	XP_001816522.1
LOC654983	12889.1	2124.46	-2.60098	5e-05	0.00642667	cuticle protein 63	XM_961452	XP_966545.1
LOC656849	977.081	464.578	-1.07256	0.00055	0.0427581	sarcosine dehydrogenase, mitochondrial	XM_963350	XP_968443.1
LOC660573	81.9167	40.3853	-1.02033	5e-05	0.00642667	C-type lectin isoform X1	XM_008202198	XP_008200420.1
NC_007420.3:7952142-7953865	599.72	247.321	-1.2779	0.0001	0.0109545
LOC103313267	89.0946	36.5752	-1.28447	0.0006	0.0455433	larval cuticle protein LCP-30	XM_008196114	XP_008194336.1
LOC662735	167.368	37.3644	-2.16328	5e-05	0.00642667	endocuticle structural glycoprotein	XM_008196115	XP_008194337.1
NC_007420.3:15449428-15453286	348.693	172.968	-1.01146	0.00035	0.0309541
Cda1	444.515	216.725	-1.03637	5e-05	0.00642667	chitin deacetylase 1 precursor	NM_001102476	NP_001095946.1
Cda2	666.087	292.824	-1.18568	5e-05	0.00642667	chitin deacetylase 2 isoform A precursor	NM_001102577	NP_001096047.1
LOC656100	89.6174	36.8109	-1.28365	5e-05	0.00642667	flocculation protein FLO11 isoform X1	XM_008195313	XP_008193535.1
LOC658941	320.477	18.3483	-4.1265	5e-05	0.00642667	flexible cuticle protein 12	XM_965288	XP_970381.1
LOC662799	128.02	33.0405	-1.95407	5e-05	0.00642667	cuticular protein precursor	NM_001167803	NP_001161275.1
LOC100142447	86.9599	41.3729	-1.07166	5e-05	0.00642667	growth arrest-specific protein 1-like	XM_008197063	XP_008195285.1
NC_007422.5:12628300-12642817	138.092	45.7138	-1.59492	5e-05	0.00642667
LOC662582	4157.4	1547.16	-1.42605	5e-05	0.00642667	pH-response regulator protein palI/RIM9 isoform	XM_008198151	XP_008196373.1
LOC660834	230.265	109.08	-1.07791	5e-05	0.00642667	clavesin-2 isoform X2	XM_967037	XP_972130.1
Spz3	112.015	45.6308	-1.29561	5e-05	0.00642667	spaetzle 3	NM_001160153	NP_001153625.1
HEX1A	4225.14	912.062	-2.21179	5e-05	0.00642667	arylphorin precursor	NM_001114379	NP_001107851.1
HEX1A	2010.76	440.697	-2.18988	5e-05	0.00642667	arylphorin precursor	NM_001114379	NP_001107851.1
LOC660485	100.356	34.0067	-1.56124	5e-05	0.00642667	uncharacterized protein LOC660485	XM_966713	XP_971806.1
LOC659537	1029.06	357.615	-1.52485	5e-05	0.00642667	protein phosphatase PTC7 homolog	XM_965836	XP_970929.1
HEX2	1993.13	366.673	-2.44247	5e-05	0.00642667	hexamerin 2 isoform X1	XM_008199125	XP_008197347.1
LOC663989	167.762	38.7704	-2.11339	5e-05	0.00642667	F-box/LRR-repeat protein 20 isoform X2	XM_008200095	XP_008198317.1
Mlpt	49.9973	23.4297	-1.09351	5e-05	0.00642667	mille-pattes peptide 1	NM_001114384	NP_001107856.1
LOC660740	74.8066	32.3905	-1.2076	5e-05	0.00642667	atrial natriuretic peptide-converting enzyme	XM_966947	XP_972040.2
NC_007424.3:14491631-14494859	96.393	35.5397	-1.4395	5e-05	0.00642667
NC_007425.3:4017803-4021937	120.414	54.816	-1.13534	5e-05	0.00642667
LOC103314422	103.185	41.6638	-1.30836	0.0001	0.0109545	uncharacterized protein LOC103314422	XM_008200497	XP_008198719.1
LOC655734	1935.42	911.641	-1.08611	5e-05	0.00642667	transferrin	XM_001808014	XP_001808066.1
LOC657242	116.414	49.3154	-1.23916	5e-05	0.00642667	mucin-2	XM_008200538	XP_008198760.1
NW_015450722.1:490-701	96.1295	32.0245	-1.5858	0.0003	0.0280777
NW_015451203.1:839-6710	218.368	97.9165	-1.15714	0.0001	0.0109545
NW_015451817.1:101-751	752.72	328.114	-1.19792	5e-05	0.00642667
