# Supplementary material for: Transcriptomic landscape of the interaction between the entomopathogenic fungus Beauveria bassiana and its tolerant host Tribolium castaneum revealed by dual RNA-seq
Source: Sci Rep. 2023 Oct 2;13:16506. doi: 10.1038/s41598-023-43889-y (PMC10545715; doi:10.1038/s41598-023-43889-y)
Supplement: Supplementary file 7 — Supplementary Table S6. [file 41598_2023_43889_MOESM7_ESM.xls]

## Sheet: revigo_3vs12_up
Supplementary Table S6: Temporal functional gene onthology enrichment analysis of Tribolium castaneum in the three categories biological process (BP), molecular functon (MF), and cellular component (CC).
Term_ID	Description	Frequency	Plot_size	Log10 p-value	Uniqueness	Dispensability	Representative	Eliminated
Biological Process
GO:0002495	antigen processing and presentation of peptide antigen via MHC class II	0.004%	2.674	-1.4706	0.94	0	2495	0
GO:0006955	immune response	0.337%	4.635	-1.4706	0.882	0.639	2495	1
GO:0006886	intracellular protein transport	1.199%	5.187	-2.8726	0.852	0	6886	0
GO:0072659	protein localization to plasma membrane	0.056%	3.854	-2.8726	0.691	0.689	6886	1
GO:0007017	microtubule-based process	0.658%	4.927	-2.8726	0.819	0	7017	0
GO:0032259	methylation	3.103%	5.6	-2.8726	0.951	0	32259	0
GO:0050877	neurological system process	0.502%	4.809	-2.59	0.963	0	50877	0
GO:0006468	protein phosphorylation	4.137%	5.725	-2.8726	0.808	0.04	6468	0
GO:0005975	carbohydrate metabolic process	5.260%	5.829	-2.8726	0.915	0.094	5975	0
GO:0035556	intracellular signal transduction	4.000%	5.71	-2.8726	0.753	0.099	35556	0
GO:0007268	chemical synaptic transmission	0.187%	4.381	-2.59	0.792	0.529	35556	1
GO:0007165	signal transduction	6.621%	5.929	-2.59	0.744	0.847	35556	1
GO:0006629	lipid metabolic process	3.522%	5.655	-2.8726	0.83	0.124	6629	0
GO:0009113	purine nucleobase biosynthetic process	0.124%	4.202	-2.8726	0.768	0.16	9113	0
GO:0000226	microtubule cytoskeleton organization	0.293%	4.575	-2.8726	0.693	0.172	226	0
GO:2000147	positive regulation of cell motility	0.078%	4	-2.8726	0.728	0.709	226	1
GO:0060296	regulation of cilium beat frequency involved in ciliary motility	0.002%	2.303	-2.8726	0.746	0.59	226	1
GO:0007005	mitochondrion organization	0.418%	4.729	-2.8726	0.804	0.567	226	1
GO:0042407	cristae formation	0.013%	3.216	-2.8726	0.743	0.569	226	1
GO:1905515	non-motile cilium assembly	0.018%	3.368	-1.8954	0.725	0.79	226	1
GO:0060271	cilium assembly	0.104%	4.124	-2.8726	0.701	0.88	226	1
GO:0042073	intraciliary transport	0.019%	3.387	-2.8726	0.636	0.693	226	1
GO:0000278	mitotic cell cycle	0.561%	4.857	-2.8726	0.821	0.183	278	0
GO:0042391	regulation of membrane potential	0.135%	4.238	-2.59	0.909	0.256	42391	0
GO:0006730	one-carbon metabolic process	0.328%	4.625	-2.8726	0.778	0.258	6730	0
GO:0016197	endosomal transport	0.131%	4.225	-2.8726	0.894	0.259	16197	0
GO:1904482	cellular response to tetrahydrofolate	0.000%	1.505	-2.8726	0.904	0.263	1904482	0
GO:0030148	sphingolipid biosynthetic process	0.032%	3.619	-1.3736	0.766	0.269	30148	0
GO:0006544	glycine metabolic process	0.221%	4.452	-2.8726	0.717	0.271	6544	0
GO:0019264	glycine biosynthetic process from serine	0.036%	3.669	-2.8726	0.723	0.739	6544	1
GO:0006565	L-serine catabolic process	0.001%	1.968	-2.8726	0.742	0.578	6544	1
GO:0006897	endocytosis	0.235%	4.48	-2.8726	0.876	0.273	6897	0
GO:0032456	endocytic recycling	0.016%	3.32	-2.8726	0.888	0.606	6897	1
GO:0006515	misfolded or incompletely synthesized protein catabolic process	0.056%	3.86	-2.8726	0.813	0.313	6515	0
GO:0006511	ubiquitin-dependent protein catabolic process	0.584%	4.874	-2.8726	0.789	0.767	6515	1
GO:0016192	vesicle-mediated transport	1.085%	5.144	-2.8726	0.882	0.32	16192	0
GO:0046655	folic acid metabolic process	0.054%	3.844	-2.8726	0.723	0.325	46655	0
GO:0046653	tetrahydrofolate metabolic process	0.251%	4.508	-2.8726	0.7	0.805	46655	1
GO:0035999	tetrahydrofolate interconversion	0.129%	4.217	-2.8726	0.711	0.86	46655	1
GO:0051289	protein homotetramerization	0.015%	3.297	-2.8726	0.829	0.333	51289	0
GO:0034220	ion transmembrane transport	3.528%	5.656	-2.59	0.876	0.368	34220	0
GO:0035336	long-chain fatty-acyl-CoA metabolic process	0.004%	2.723	-2.8726	0.875	0.382	35336	0
GO:0010737	protein kinase A signaling	0.008%	3.022	-2.8726	0.83	0.402	10737	0
GO:0006572	tyrosine catabolic process	0.006%	2.863	-1.8686	0.736	0.402	6572	0
GO:0042761	very long-chain fatty acid biosynthetic process	0.009%	3.069	-1.3736	0.746	0.435	42761	0
GO:0034625	fatty acid elongation, monounsaturated fatty acid	0.002%	2.45	-1.3736	0.732	0.505	42761	1
GO:0034626	fatty acid elongation, polyunsaturated fatty acid	0.002%	2.423	-1.3736	0.732	0.966	42761	1
GO:0019367	fatty acid elongation, saturated fatty acid	0.004%	2.75	-1.3736	0.728	0.889	42761	1
GO:0006952	defense response	0.568%	4.863	-2.8726	0.903	0.44	6952	0
GO:0006508	proteolysis	5.223%	5.826	-2.8726	0.859	0.448	6508	0
GO:0000209	protein polyubiquitination	0.066%	3.929	-1.4706	0.843	0.45	209	0
GO:0006032	chitin catabolic process	0.018%	3.368	-2.8726	0.826	0.48	6032	0
GO:0016573	histone acetylation	0.140%	4.254	-2.8726	0.745	0.484	16573	0
GO:0035518	histone H2A monoubiquitination	0.003%	2.548	-2.8726	0.778	0.652	16573	1
GO:0010468	regulation of gene expression	10.815%	6.142	-2.8726	0.829	0.486	10468	0
Molecular Function
GO:0003924	GTPase activity	1.135%	5.204	-2.8726	0.857	0	3924	0
GO:0016887	ATPase activity	4.560%	5.808	-2.8726	0.849	0.663	3924	1
GO:0005200	structural constituent of cytoskeleton	0.079%	4.046	-2.8726	0.932	0	5200	0
GO:0030594	neurotransmitter receptor activity	0.114%	4.207	-2.59	0.879	0	30594	0
GO:0004888	transmembrane signaling receptor activity	0.962%	5.132	-2.59	0.867	0.658	30594	1
GO:0022848	acetylcholine-gated cation-selective channel activity	0.020%	3.452	-2.59	0.88	0.689	30594	1
GO:0050897	cobalt ion binding	0.042%	3.775	-2.8726	0.863	0	50897	0
GO:0080019	fatty-acyl-CoA reductase (alcohol-forming) activity	0.017%	3.374	-2.8726	0.928	0.022	80019	0
GO:0000900	translation repressor activity, nucleic acid binding	0.003%	2.58	-2.8726	0.919	0.028	900	0
GO:0031593	polyubiquitin binding	0.015%	3.321	-2.8726	0.868	0.031	31593	0
GO:0016836	hydro-lyase activity	0.971%	5.136	-2.8726	0.899	0.031	16836	0
GO:0004089	carbonate dehydratase activity	0.070%	3.992	-2.8726	0.903	0.72	16836	1
GO:0008168	methyltransferase activity	2.784%	5.593	-2.8726	0.834	0.035	8168	0
GO:0004372	glycine hydroxymethyltransferase activity	0.050%	3.846	-2.8726	0.858	0.605	8168	1
GO:0008061	chitin binding	0.114%	4.204	-2.8726	0.899	0.036	8061	0
GO:0003682	chromatin binding	0.220%	4.492	-2.8726	0.919	0.04	3682	0
GO:0030170	pyridoxal phosphate binding	1.157%	5.212	-2.8726	0.853	0.119	30170	0
GO:0048027	mRNA 5'-UTR binding	0.008%	3.07	-2.8726	0.916	0.123	48027	0
GO:0004568	chitinase activity	0.021%	3.478	-2.8726	0.901	0.18	4568	0
GO:0003868	4-hydroxyphenylpyruvate dioxygenase activity	0.019%	3.417	-1.8686	0.927	0.208	3868	0
GO:0102337	3-oxo-cerotoyl-CoA synthase activity	0.026%	3.57	-1.3736	0.839	0.208	102337	0
GO:0061630	ubiquitin protein ligase activity	0.093%	4.117	-2.8726	0.872	0.233	61630	0
GO:0016597	amino acid binding	0.387%	4.736	-2.8726	0.847	0.247	16597	0
GO:0070905	serine binding	0.001%	1.94	-2.8726	0.859	0.569	16597	1
GO:0005509	calcium ion binding	0.967%	5.134	-1.492	0.846	0.255	5509	0
GO:0005525	GTP binding	1.783%	5.4	-2.8726	0.835	0.291	5525	0
GO:0005524	ATP binding	14.125%	6.299	-2.8726	0.813	0.519	5525	1
GO:0004674	protein serine/threonine kinase activity	0.996%	5.147	-2.8726	0.83	0.301	4674	0
GO:0004693	cyclin-dependent protein serine/threonine kinase activity	0.019%	3.424	-2.8726	0.848	0.555	4674	1
GO:0004707	MAP kinase activity	0.038%	3.725	-2.8726	0.781	0.523	4674	1
GO:0042287	MHC protein binding	0.005%	2.822	-1.4706	0.873	0.318	42287	0
GO:0019894	kinesin binding	0.010%	3.157	-1.8954	0.87	0.331	19894	0
GO:0008013	beta-catenin binding	0.021%	3.473	-2.8726	0.867	0.345	8013	0
GO:0009922	fatty acid elongase activity	0.005%	2.831	-1.3736	0.849	0.406	9922	0
GO:0042803	protein homodimerization activity	0.221%	4.493	-2.8726	0.855	0.409	42803	0
GO:0004176	ATP-dependent peptidase activity	0.094%	4.122	-2.8726	0.843	0.439	4176	0
GO:0004252	serine-type endopeptidase activity	0.808%	5.056	-2.2377	0.846	0.783	4176	1
GO:0004222	metalloendopeptidase activity	0.616%	4.938	-2.8726	0.847	0.532	4176	1
GO:0102336	3-oxo-arachidoyl-CoA synthase activity	0.026%	3.57	-1.3736	0.839	0.448	102336	0
GO:0102338	3-oxo-lignoceronyl-CoA synthase activity	0.026%	3.57	-1.3736	0.839	0.448	102338	0
GO:0042302	structural constituent of cuticle	0.063%	3.95	-2.8726	0.932	0.456	42302	0
GO:0008270	zinc ion binding	4.511%	5.803	-2.8726	0.822	0.457	8270	0
GO:0046872	metal ion binding	15.425%	6.337	-2.8726	0.817	0.631	8270	1
Cellular component
GO:0005576	extracellular region	2.375%	5.369	-2.8726	0.951	0	5576	0
GO:0005929	cilium	0.221%	4.338	-2.8726	0.57	0	5929	0
GO:0043005	neuron projection	0.190%	4.271	-2.59	0.702	0.728	5929	1
GO:0005930	axoneme	0.044%	3.637	-2.8726	0.454	0.837	5929	1
GO:0097730	non-motile cilium	0.038%	3.569	-1.8954	0.577	0.8	5929	1
GO:0005813	centrosome	0.185%	4.261	-2.8726	0.518	0.791	5929	1
GO:0005814	centriole	0.035%	3.541	-1.8954	0.534	0.792	5929	1
GO:0031514	motile cilium	0.063%	3.795	-2.8726	0.566	0.796	5929	1
GO:0097546	ciliary base	0.007%	2.844	-1.8954	0.546	0.75	5929	1
GO:0036064	ciliary basal body	0.035%	3.539	-2.8726	0.446	0.641	5929	1
GO:0005874	microtubule	0.342%	4.528	-2.8726	0.511	0.685	5929	1
GO:0030992	intraciliary transport particle B	0.015%	3.168	-2.8726	0.894	0	30992	0
GO:0031012	extracellular matrix	0.275%	4.433	-2.8726	0.95	0	31012	0
GO:0045202	synapse	0.299%	4.468	-2.59	0.95	0	45202	0
GO:0045211	postsynaptic membrane	0.074%	3.862	-2.59	0.826	0.046	45211	0
GO:0005887	integral component of plasma membrane	1.211%	5.076	-1.3348	0.797	0.626	45211	1
GO:0048471	perinuclear region of cytoplasm	0.135%	4.123	-2.8726	0.686	0.048	48471	0
GO:0016021	integral component of membrane	55.868%	6.74	-1.4706	0.937	0.061	16021	0
GO:0005737	cytoplasm	26.017%	6.408	-1.8954	0.707	0.167	5737	0
GO:0000151	ubiquitin ligase complex	0.232%	4.358	-2.8726	0.746	0.227	151	0
GO:0035267	NuA4 histone acetyltransferase complex	0.033%	3.509	-2.8726	0.573	0.617	151	1
GO:0055038	recycling endosome membrane	0.009%	2.965	-2.8726	0.501	0.227	55038	0
GO:0030139	endocytic vesicle	0.064%	3.798	-2.8726	0.569	0.587	55038	1
GO:0005769	early endosome	0.080%	3.896	-2.8726	0.522	0.698	55038	1
GO:0061617	MICOS complex	0.021%	3.324	-2.8726	0.522	0.737	55038	1
GO:0000139	Golgi membrane	0.403%	4.598	-1.8686	0.445	0.724	55038	1
GO:0031901	early endosome membrane	0.016%	3.197	-1.4706	0.489	0.758	55038	1
GO:0031902	late endosome membrane	0.027%	3.429	-1.4706	0.475	0.805	55038	1
GO:0005743	mitochondrial inner membrane	0.623%	4.787	-2.8726	0.453	0.534	55038	1
GO:0044284	mitochondrial crista junction	0.004%	2.577	-2.8726	0.577	0.654	55038	1
GO:0005856	cytoskeleton	1.542%	5.181	-1.8432	0.588	0.242	5856	0
GO:0005777	peroxisome	0.215%	4.326	-2.8726	0.602	0.283	5777	0
GO:0005764	lysosome	0.149%	4.165	-1.4706	0.611	0.285	5764	0
GO:0031519	PcG protein complex	0.017%	3.224	-2.8726	0.601	0.294	31519	0
GO:0005829	cytosol	2.553%	5.4	-2.8726	0.62	0.368	5829	0
GO:0005886	plasma membrane	10.510%	6.015	-2.8726	0.786	0.403	5886	0
GO:0043231	intracellular membrane-bounded organelle	13.760%	6.132	-2.8726	0.504	0.42	43231	0
GO:0005634	nucleus	8.965%	5.946	-2.8726	0.516	0.753	43231	1
GO:0005789	endoplasmic reticulum membrane	0.761%	4.874	-1.8686	0.455	0.49	5789	0
GO:0030176	integral component of endoplasmic reticulum membrane	0.140%	4.14	-1.3736	0.506	0.843	5789	1

## Sheet: revigo_3vs12_down
Term_ID	Description	Frequency	Plot_size	Log10 p-value	Uniqueness	Dispensability	Representative	Eliminated
Biological Process
GO:0006032	chitin catabolic process	0.018%	3.368	-2.8726	0.727	0	6032	0
GO:0006571	tyrosine biosynthetic process	0.037%	3.674	-2.1724	0.639	0.613	6032	1
GO:0006559	L-phenylalanine catabolic process	0.031%	3.596	-2.1724	0.601	0.524	6032	1
GO:0044772	mitotic cell cycle phase transition	0.201%	4.411	-2.8726	0.625	0	44772	0
GO:0000079	regulation of cyclin-dependent protein serine/threonine kinase activity	0.063%	3.909	-2.8726	0.69	0.574	44772	1
GO:1900087	positive regulation of G1/S transition of mitotic cell cycle	0.009%	3.061	-2.8726	0.6	0.794	44772	1
GO:0055072	iron ion homeostasis	0.141%	4.259	-2.8726	0.72	0	55072	0
GO:0055071	manganese ion homeostasis	0.008%	3.035	-2.8726	0.727	0.78	55072	1
GO:0009058	biosynthetic process	31.611%	6.608	-2.8726	0.885	0.014	9058	0
GO:0019430	removal of superoxide radicals	0.121%	4.192	-2.8726	0.644	0.025	19430	0
GO:0010042	response to manganese ion	0.001%	2.236	-2.8726	0.701	0.639	19430	1
GO:0010038	response to metal ion	0.132%	4.229	-2.8726	0.675	0.86	19430	1
GO:0005975	carbohydrate metabolic process	5.260%	5.829	-2.8726	0.825	0.039	5975	0
GO:0007275	multicellular organism development	1.559%	5.301	-2.8726	0.805	0.079	7275	0
GO:1901605	alpha-amino acid metabolic process	3.625%	5.668	-2.8726	0.62	0.237	1901605	0
Molecular Function
GO:0004784	superoxide dismutase activity	0.070%	3.991	-2.8726	0.853	0	4784	0
GO:0005381	iron ion transmembrane transporter activity	0.084%	4.072	-2.8726	0.685	0	5381	0
GO:0015086	cadmium ion transmembrane transporter activity	0.008%	3.055	-2.8726	0.701	0.748	5381	1
GO:0005384	manganese ion transmembrane transporter activity	0.012%	3.245	-2.8726	0.698	0.768	5381	1
GO:0008061	chitin binding	0.114%	4.204	-2.8726	0.865	0	8061	0
GO:0016538	cyclin-dependent protein serine/threonine kinase regulator activity	0.035%	3.691	-2.8726	0.886	0	16538	0
GO:0042302	structural constituent of cuticle	0.063%	3.95	-2.8726	0.886	0	42302	0
GO:0004568	chitinase activity	0.021%	3.478	-2.8726	0.863	0.018	4568	0
GO:0008483	transaminase activity	0.736%	5.016	-2.8726	0.791	0.023	8483	0
GO:0016212	kynurenine-oxoglutarate transaminase activity	0.003%	2.595	-2.8726	0.798	0.63	8483	1
GO:0005507	copper ion binding	0.315%	4.647	-2.8726	0.806	0.041	5507	0
GO:0005506	iron ion binding	1.548%	5.338	-2.1724	0.802	0.5	5507	1
GO:0003723	RNA binding	5.283%	5.871	-2.8726	0.856	0.06	3723	0
GO:0004099	chitin deacetylase activity	0.002%	2.389	-2.8726	0.864	0.12	4099	0
GO:0030170	pyridoxal phosphate binding	1.157%	5.212	-2.8726	0.833	0.142	30170	0
GO:0004100	chitin synthase activity	0.013%	3.25	-2.8726	0.846	0.177	4100	0
GO:0004505	phenylalanine 4-monooxygenase activity	0.006%	2.944	-2.1724	0.854	0.212	4505	0
GO:0005319	lipid transporter activity	0.124%	4.244	-2.8726	0.766	0.412	5319	0
Cellular component
GO:0005576	extracellular region	2.375%	5.369	-2.8726	0.741	0	5576	0
GO:0016324	apical plasma membrane	0.061%	3.779	-2.8726	0.679	0	16324	0
GO:0031012	extracellular matrix	0.275%	4.433	-2.8726	0.559	0	31012	0
GO:0005615	extracellular space	0.538%	4.724	-1.3919	0.559	0.77	31012	1
GO:0000307	cyclin-dependent protein kinase holoenzyme complex	0.027%	3.431	-2.8726	0.662	0.039	307	0
GO:0016021	integral component of membrane	55.868%	6.74	-2.8726	0.862	0.059	16021	0
GO:0005634	nucleus	8.965%	5.946	-2.8726	0.628	0.125	5634	0
GO:0005737	cytoplasm	26.017%	6.408	-2.8726	0.663	0.353	5737	0

## Sheet: revigo_3vs48_up
Term_ID	Description	Frequency	Plot_size	Log10 p-value	Uniqueness	Dispensability	Representative	Eliminated
Biological Process
GO:0016197	endosomal transport	0.131%	4.225	-2.3022	0.705	0	16197	0
GO:0042407	cristae formation	0.013%	3.216	-2.3022	0.456	0	42407	0
GO:0000226	microtubule cytoskeleton organization	0.293%	4.575	-1.8866	0.453	0.663	42407	1
GO:0072659	protein localization to plasma membrane	0.056%	3.854	-2.3022	0.427	0.603	42407	1
GO:0060271	cilium assembly	0.104%	4.124	-2.3022	0.469	0.532	42407	1
GO:0006357	regulation of transcription from RNA polymerase II promoter	1.273%	5.213	-1.3446	0.763	0.024	6357	0
GO:0007017	microtubule-based process	0.658%	4.927	-1.8866	0.665	0.134	7017	0
GO:0000278	mitotic cell cycle	0.561%	4.857	-1.8866	0.666	0.183	278	0
GO:0032456	endocytic recycling	0.016%	3.32	-2.3022	0.646	0.186	32456	0
GO:0006897	endocytosis	0.235%	4.48	-2.3022	0.635	0.606	32456	1
GO:0035518	histone H2A monoubiquitination	0.003%	2.548	-2.3022	0.603	0.25	35518	0
Molecular Function
GO:0000981	RNA polymerase II transcription factor activity, sequence-specific DNA binding	0.640%	4.954	-1.3446	0.872	0	981	0
GO:0003682	chromatin binding	0.220%	4.492	-2.3022	0.826	0	3682	0
GO:0042302	structural constituent of cuticle	0.063%	3.95	-2.3022	0.815	0	42302	0
GO:0061630	ubiquitin protein ligase activity	0.093%	4.117	-2.3022	0.821	0	61630	0
GO:0070006	metalloaminopeptidase activity	0.093%	4.119	-2.3022	0.838	0.02	70006	0
GO:0005509	calcium ion binding	0.967%	5.134	-2.3022	0.715	0.048	5509	0
GO:0043565	sequence-specific DNA binding	2.222%	5.495	-1.3446	0.762	0.062	43565	0
GO:0004100	chitin synthase activity	0.013%	3.25	-2.3022	0.825	0.154	4100	0
GO:0005525	GTP binding	1.783%	5.4	-1.8866	0.712	0.168	5525	0
GO:0005524	ATP binding	14.125%	6.299	-1.3446	0.691	0.519	5525	1
GO:0003924	GTPase activity	1.135%	5.204	-1.8866	0.838	0.204	3924	0
GO:0004674	protein serine/threonine kinase activity	0.996%	5.147	-1.3446	0.817	0.212	4674	0
GO:0030145	manganese ion binding	0.256%	4.557	-2.3022	0.732	0.298	30145	0
GO:0000977	RNA polymerase II regulatory region sequence-specific DNA binding	0.160%	4.352	-1.3446	0.778	0.354	977	0
GO:0005200	structural constituent of cytoskeleton	0.079%	4.046	-1.8866	0.815	0.456	5200	0
GO:0046872	metal ion binding	15.425%	6.337	-2.3022	0.686	0.482	46872	0
Cellular component
GO:0000151	ubiquitin ligase complex	0.232%	4.358	-2.3022	0.667	0	151	0
GO:0031012	extracellular matrix	0.275%	4.433	-2.3022	0.871	0	31012	0
GO:0005886	plasma membrane	10.510%	6.015	-2.3022	0.735	0.074	5886	0
GO:0048471	perinuclear region of cytoplasm	0.135%	4.123	-2.3022	0.623	0.105	48471	0
GO:0005856	cytoskeleton	1.542%	5.181	-2.3022	0.529	0.13	5856	0
GO:0016021	integral component of membrane	55.868%	6.74	-2.3022	0.907	0.131	16021	0
GO:0031519	PcG protein complex	0.017%	3.224	-2.3022	0.555	0.229	31519	0
GO:0005737	cytoplasm	26.017%	6.408	-1.8866	0.613	0.241	5737	0
GO:0061617	MICOS complex	0.021%	3.324	-2.3022	0.475	0.3	61617	0
GO:0044284	mitochondrial crista junction	0.004%	2.577	-2.3022	0.524	0.596	61617	1
GO:0043231	intracellular membrane-bounded organelle	13.760%	6.132	-2.3022	0.431	0.42	43231	0
GO:0005634	nucleus	8.965%	5.946	-1.3446	0.442	0.753	43231	1
GO:0055038	recycling endosome membrane	0.009%	2.965	-2.3022	0.449	0.432	55038	0
GO:0030139	endocytic vesicle	0.064%	3.798	-2.3022	0.481	0.587	55038	1
GO:0005769	early endosome	0.080%	3.896	-2.3022	0.467	0.698	55038	1
GO:0005874	microtubule	0.342%	4.528	-1.8866	0.518	0.473	5874	0

## Sheet: revigo_3vs48_down
Term_ID	Description	Frequency	Plot_size	Log10 p-value	Uniqueness	Dispensability	Representative	Eliminated
Biological Process
GO:0019430	removal of superoxide radicals	0.121%	4.192	-2.3022	0.586	0	19430	0
GO:0009058	biosynthetic process	31.611%	6.608	-2.046	0.707	0.018	9058	0
GO:1901605	alpha-amino acid metabolic process	3.625%	5.668	-2.046	0.334	0.059	1901605	0
GO:0005975	carbohydrate metabolic process	5.260%	5.829	-2.3022	0.58	0.092	5975	0
GO:0006559	L-phenylalanine catabolic process	0.031%	3.596	-2.046	0.314	0.477	6559	0
GO:0006571	tyrosine biosynthetic process	0.037%	3.674	-2.046	0.312	0.613	6559	1
Molecular Function
GO:0004784	superoxide dismutase activity	0.070%	3.991	-2.3022	0.706	0	4784	0
GO:0005319	lipid transporter activity	0.124%	4.244	-2.3022	0.766	0	5319	0
GO:0005507	copper ion binding	0.315%	4.647	-2.3022	0.632	0	5507	0
GO:0005506	iron ion binding	1.548%	5.338	-2.046	0.629	0.5	5507	1
GO:0016798	hydrolase activity, acting on glycosyl bonds	1.822%	5.409	-2.3022	0.748	0.025	16798	0
GO:0008483	transaminase activity	0.736%	5.016	-2.046	0.621	0.032	8483	0
GO:0016212	kynurenine-oxoglutarate transaminase activity	0.003%	2.595	-2.046	0.624	0.63	8483	1
GO:0030170	pyridoxal phosphate binding	1.157%	5.212	-2.046	0.702	0.142	30170	0
GO:0004505	phenylalanine 4-monooxygenase activity	0.006%	2.944	-2.046	0.708	0.212	4505	0
Cellular component
GO:0005576	extracellular region	2.375%	5.369	-2.3022	0.262	0	5576	0
GO:0005615	extracellular space	0.538%	4.724	-2.3022	0.253	0	5615	0
GO:0016021	integral component of membrane	55.868%	6.74	-2.3022	0.607	0	16021	0

## Sheet: revigo_3vs72_up
Term_ID	Description	Frequency	Plot_size	Log10 p-value	Uniqueness	Dispensability	Representative	Eliminated
Biological Process
GO:0006897	endocytosis	0.235%	4.48	-1.3135	0.799	0	6897	0
GO:0032456	endocytic recycling	0.016%	3.32	-1.3135	0.811	0.606	6897	1
GO:0010737	protein kinase A signaling	0.008%	3.022	-2.7426	0.825	0	10737	0
GO:0006468	protein phosphorylation	4.137%	5.725	-2.7426	0.749	0.026	6468	0
GO:0009058	biosynthetic process	31.611%	6.608	-1.6216	0.934	0.032	9058	0
GO:0007005	mitochondrion organization	0.418%	4.729	-2.7426	0.633	0.038	7005	0
GO:0030154	cell differentiation	1.133%	5.162	-2.7426	0.757	0.059	30154	0
GO:0000278	mitotic cell cycle	0.561%	4.857	-2.7426	0.766	0.193	278	0
GO:0007017	microtubule-based process	0.658%	4.927	-2.7426	0.764	0.197	7017	0
GO:0006357	regulation of transcription from RNA polymerase II promoter	1.273%	5.213	-2.7426	0.766	0.197	6357	0
GO:0016197	endosomal transport	0.131%	4.225	-1.3135	0.83	0.225	16197	0
GO:2000147	positive regulation of cell motility	0.078%	4	-1.8192	0.612	0.235	2000147	0
GO:1901605	alpha-amino acid metabolic process	3.625%	5.668	-1.6216	0.714	0.24	1901605	0
GO:0006515	misfolded or incompletely synthesized protein catabolic process	0.056%	3.86	-2.7426	0.808	0.313	6515	0
GO:0035518	histone H2A monoubiquitination	0.003%	2.548	-2.7426	0.65	0.345	35518	0
GO:0016573	histone acetylation	0.140%	4.254	-1.9084	0.587	0.652	35518	1
GO:0045892	negative regulation of transcription, DNA-templated	0.592%	4.881	-2.7426	0.774	0.439	45892	0
GO:0042407	cristae formation	0.013%	3.216	-2.7426	0.583	0.444	42407	0
GO:0060296	regulation of cilium beat frequency involved in ciliary motility	0.002%	2.303	-1.8192	0.577	0.91	42407	1
GO:0060294	cilium movement involved in cell motility	0.004%	2.695	-1.7001	0.598	0.624	42407	1
GO:0070286	axonemal dynein complex assembly	0.011%	3.164	-1.7186	0.483	0.769	42407	1
GO:1905515	non-motile cilium assembly	0.018%	3.368	-1.3037	0.542	0.79	42407	1
GO:0060271	cilium assembly	0.104%	4.124	-1.8192	0.508	0.88	42407	1
GO:0000226	microtubule cytoskeleton organization	0.293%	4.575	-2.7426	0.476	0.569	42407	1
GO:0042073	intraciliary transport	0.019%	3.387	-2.7426	0.411	0.693	42407	1
GO:0072659	protein localization to plasma membrane	0.056%	3.854	-1.3135	0.571	0.603	42407	1
GO:0006508	proteolysis	5.223%	5.826	-2.7426	0.812	0.448	6508	0
Molecular Function
GO:0000981	RNA polymerase II transcription factor activity, sequence-specific DNA binding	0.640%	4.954	-2.7426	0.912	0	981	0
GO:0003682	chromatin binding	0.220%	4.492	-2.7426	0.874	0	3682	0
GO:0003924	GTPase activity	1.135%	5.204	-2.7426	0.767	0	3924	0
GO:0016887	ATPase activity	4.560%	5.808	-2.0877	0.756	0.663	3924	1
GO:0005200	structural constituent of cytoskeleton	0.079%	4.046	-2.7426	0.911	0	5200	0
GO:0061630	ubiquitin protein ligase activity	0.093%	4.117	-2.7426	0.826	0.025	61630	0
GO:0070491	repressing transcription factor binding	0.014%	3.282	-2.7426	0.855	0.035	70491	0
GO:0043565	sequence-specific DNA binding	2.222%	5.495	-2.7426	0.821	0.052	43565	0
GO:0005525	GTP binding	1.783%	5.4	-2.7426	0.78	0.134	5525	0
GO:0005524	ATP binding	14.125%	6.299	-2.7426	0.759	0.519	5525	1
GO:0015020	glucuronosyltransferase activity	0.027%	3.577	-1.3403	0.832	0.162	15020	0
GO:0005509	calcium ion binding	0.967%	5.134	-1.3135	0.806	0.168	5509	0
GO:0004674	protein serine/threonine kinase activity	0.996%	5.147	-2.7426	0.788	0.212	4674	0
GO:0004222	metalloendopeptidase activity	0.616%	4.938	-2.7426	0.747	0.244	4222	0
GO:0004176	ATP-dependent peptidase activity	0.094%	4.122	-2.7426	0.735	0.532	4222	1
GO:0004252	serine-type endopeptidase activity	0.808%	5.056	-2.3401	0.745	0.783	4222	1
GO:0008483	transaminase activity	0.736%	5.016	-1.6216	0.777	0.259	8483	0
GO:0016212	kynurenine-oxoglutarate transaminase activity	0.003%	2.595	-1.6216	0.803	0.63	8483	1
GO:0030170	pyridoxal phosphate binding	1.157%	5.212	-1.6216	0.793	0.291	30170	0
GO:0019894	kinesin binding	0.010%	3.157	-1.3037	0.856	0.33	19894	0
GO:0000977	RNA polymerase II regulatory region sequence-specific DNA binding	0.160%	4.352	-2.7426	0.835	0.354	977	0
GO:0046872	metal ion binding	15.425%	6.337	-2.7426	0.786	0.482	46872	0
GO:0004693	cyclin-dependent protein serine/threonine kinase activity	0.019%	3.424	-2.7426	0.808	0.496	4693	0
Cellular component
GO:0005929	cilium	0.221%	4.338	-2.7426	0.51	0	5929	0
GO:0015630	microtubule cytoskeleton	0.900%	4.947	-1.7001	0.435	0.791	5929	1
GO:0005930	axoneme	0.044%	3.637	-2.7426	0.353	0.837	5929	1
GO:0097730	non-motile cilium	0.038%	3.569	-1.3037	0.508	0.8	5929	1
GO:0005813	centrosome	0.185%	4.261	-2.7426	0.413	0.791	5929	1
GO:0005814	centriole	0.035%	3.541	-1.3037	0.444	0.792	5929	1
GO:0031514	motile cilium	0.063%	3.795	-1.8192	0.496	0.796	5929	1
GO:0097546	ciliary base	0.007%	2.844	-1.3037	0.48	0.75	5929	1
GO:0036064	ciliary basal body	0.035%	3.539	-2.7426	0.341	0.641	5929	1
GO:0005874	microtubule	0.342%	4.528	-2.7426	0.407	0.685	5929	1
GO:0016021	integral component of membrane	55.868%	6.74	-2.7426	0.943	0	16021	0
GO:0030992	intraciliary transport particle B	0.015%	3.168	-2.7426	0.833	0	30992	0
GO:0005737	cytoplasm	26.017%	6.408	-1.7186	0.671	0.083	5737	0
GO:0005886	plasma membrane	10.510%	6.015	-1.3135	0.793	0.171	5886	0
GO:0005743	mitochondrial inner membrane	0.623%	4.787	-2.7426	0.419	0.222	5743	0
GO:0030139	endocytic vesicle	0.064%	3.798	-1.3135	0.549	0.587	5743	1
GO:0005769	early endosome	0.080%	3.896	-1.3135	0.539	0.698	5743	1
GO:0061617	MICOS complex	0.021%	3.324	-2.7426	0.478	0.737	5743	1
GO:0044284	mitochondrial crista junction	0.004%	2.577	-2.7426	0.541	0.654	5743	1
GO:0055038	recycling endosome membrane	0.009%	2.965	-1.3135	0.498	0.534	5743	1
GO:0000151	ubiquitin ligase complex	0.232%	4.358	-2.7426	0.683	0.227	151	0
GO:0035267	NuA4 histone acetyltransferase complex	0.033%	3.509	-1.9084	0.496	0.617	151	1
GO:0005856	cytoskeleton	1.542%	5.181	-2.7426	0.494	0.279	5856	0
GO:0048471	perinuclear region of cytoplasm	0.135%	4.123	-1.3135	0.695	0.309	48471	0
GO:0000790	nuclear chromatin	0.228%	4.351	-2.7426	0.449	0.455	790	0
GO:0031519	PcG protein complex	0.017%	3.224	-2.7426	0.533	0.455	31519	0
GO:0005634	nucleus	8.965%	5.946	-2.7426	0.463	0.457	5634	0
GO:0043231	intracellular membrane-bounded organelle	13.760%	6.132	-1.3135	0.45	0.753	5634	1

## Sheet: revigo_3vs72_down
Term_ID	Description	Frequency	Plot_size	Log10 p-value	Uniqueness	Dispensability	Representative	Eliminated
Biological Process
GO:0019430	removal of superoxide radicals	0.121%	4.192	-2.3022	0.586	0	19430	0
GO:0009058	biosynthetic process	31.611%	6.608	-2.046	0.707	0.018	9058	0
GO:1901605	alpha-amino acid metabolic process	3.625%	5.668	-2.046	0.334	0.059	1901605	0
GO:0005975	carbohydrate metabolic process	5.260%	5.829	-2.3022	0.58	0.092	5975	0
GO:0006559	L-phenylalanine catabolic process	0.031%	3.596	-2.046	0.314	0.477	6559	0
GO:0006571	tyrosine biosynthetic process	0.037%	3.674	-2.046	0.312	0.613	6559	1
Molecular Function
GO:0004784	superoxide dismutase activity	0.070%	3.991	-2.3022	0.706	0	4784	0
GO:0005319	lipid transporter activity	0.124%	4.244	-2.3022	0.766	0	5319	0
GO:0005507	copper ion binding	0.315%	4.647	-2.3022	0.632	0	5507	0
GO:0005506	iron ion binding	1.548%	5.338	-2.046	0.629	0.5	5507	1
GO:0016798	hydrolase activity, acting on glycosyl bonds	1.822%	5.409	-2.3022	0.748	0.025	16798	0
GO:0008483	transaminase activity	0.736%	5.016	-2.046	0.621	0.032	8483	0
GO:0016212	kynurenine-oxoglutarate transaminase activity	0.003%	2.595	-2.046	0.624	0.63	8483	1
GO:0030170	pyridoxal phosphate binding	1.157%	5.212	-2.046	0.702	0.142	30170	0
GO:0004505	phenylalanine 4-monooxygenase activity	0.006%	2.944	-2.046	0.708	0.212	4505	0
Cellular component
GO:0005576	extracellular region	2.375%	5.369	-2.3022	0.262	0	5576	0
GO:0005615	extracellular space	0.538%	4.724	-2.3022	0.253	0	5615	0
GO:0016021	integral component of membrane	55.868%	6.74	-2.3022	0.607	0	16021	0
